# Supplementary material for: (Nitrito-κ2O:O′)bis­[tris­(4-fluoro­phen­yl)phosphine-κP]silver(I)
Source: IUCrdata. 2025 Apr 8;10(Pt 4):x250296. doi: 10.1107/S2414314625002962 (PMC12054751; doi:10.1107/S2414314625002962)
Supplement: Supplementary file 1 [file x-10-x250296-sup1.cif]

##############################################################################
#                                                                            #
# This CIF contains the data for a data article accepted for                 #
# publication in IUCrData. It conforms to the requirements of                #
# Notes for Authors for IUCrData, and has been                               #
# peer reviewed under the auspices of IUCrData.                              #
#                                                                            #
# Full details of the Crystallographic Information File format               #
# are given in the paper "The Crystallographic Information File (CIF):       #
# a New Standard Archive File for Crystallography" by S. R. Hall, F. H.      #
# Allen and I. D. Brown [Acta Cryst. (1991), A47, 655-685].                  #
#                                                                            #
# The current version of the core CIF dictionary is obtainable from          #
# ftp://ftp.iucr.org/pub/cif_core.dic.                                       #
#                                                                            #
# Software is freely available for graphical display of the structure(s)     #
# in this CIF. For information consult the CIF software page                 #
# http://www.iucr.org/resources/cif/software.                                #
#                                                                            #
# This file may be used for bona fide research purposes within the           #
# scientific community so long as proper attribution is given to the data    # 
# article from which it was obtained.                                        #
#                                                                            #
##############################################################################
data_I
_audit_creation_method
;
Olex2 1.3-ac4
(compiled 2018.12.18 svn.r3554 for Rigaku Oxford Diffraction, GUI svn.r1)
;
_journal_date_recd_electronic     2025-02-20
_journal_date_accepted     2025-04-02
_journal_name_full     'IUCrData'
_journal_year     2025
_journal_volume     10
_journal_issue      4
_journal_page_first     0
_journal_page_last     0
_journal_paper_category     HM
_journal_paper_doi     10.1107/S2414314625002962
_journal_coeditor_code     WM4226
_publ_contact_author_name     'Reinout Meijboom'
_publ_contact_author_address
;
Department of Chemistry
University of Pretoria
Lynnwood Road
Hatfield
Pretoria
0002
South Africa
;
_publ_contact_author_email     'rmeijboom@uj.ac.za'
_publ_contact_author_fax     ?
_publ_contact_author_phone     '+27115592367'
_publ_section_title
;\
(Nitrito-\k^2^<i>O</i>:<i>O</i>')bis[tris(4-fluorophenyl)phosphine-\k<i>P</i>]\
silver(I)
;
loop_
    _publ_author_name
    _publ_author_footnote
    _publ_author_address
    'Malan, Frederick P.' .
;
Department of Chemistry
University of Pretoria
Lynnwood Road
Hatfield
Pretoria
0002
South Africa
;
    'Potgieter, Kariska' .
;
Department of Chemical Sciences
University of Johannesburg
PO Box 524
Auckland Park
2006
Johannesburg
South Africa
;
    'Meijboom, Reinout' .
;
Department of Chemical Sciences
University of Johannesburg
PO Box 524
Auckland Park
2006
Johannesburg
South Africa
;
_publ_section_synopsis
;
The significant structural feature in the title Ag^I^ complex is the small bite
angle of the nitrito ligand [49.80(5)\%], which influences the overall
geometry.
;
_chemical_name_systematic
;\
(Nitrito-\k^2^<i>O</i>:<i>O</i>')bis[tris(4-fluorophenyl)phosphine-\
\k<i>P</i>]silver(I)
;
_chemical_name_common     ?
_chemical_formula_moiety     'C36 H24 Ag F6 N O2 P2'
_chemical_formula_sum     'C36 H24 Ag F6 N O2 P2'
_chemical_formula_iupac     '[Ag (N O2) (C18 H12 F3 P)2]'
_chemical_formula_weight     786.37
_chemical_melting_point     ?
_space_group_crystal_system     monoclinic
_space_group_name_H-M_alt     'P 1 21/n 1'
_space_group_name_Hall     '-P 2yn'
loop_
    _space_group_symop_operation_xyz
    'x, y, z'
    '-x+1/2, y+1/2, -z+1/2'
    '-x, -y, -z'
    'x-1/2, -y-1/2, z-1/2'
_cell_length_a     14.3478(4)
_cell_length_b     13.5179(3)
_cell_length_c     17.9803(5)
_cell_angle_alpha     90
_cell_angle_beta     111.215(3)
_cell_angle_gamma     90
_cell_volume     3250.98(16)
_cell_formula_units_Z     4
_cell_measurement_reflns_used     35295
_cell_measurement_theta_min     2.7290
_cell_measurement_theta_max     31.0930
_cell_measurement_temperature     149.99(10)
_exptl_crystal_description     'blade'
_exptl_crystal_colour     'colourless'
_exptl_crystal_size_max     0.311
_exptl_crystal_size_mid     0.210
_exptl_crystal_size_min     0.091
_exptl_crystal_density_diffrn     1.607
_exptl_crystal_density_meas     ?
_exptl_crystal_density_method     ?
_exptl_crystal_F_000     1576
_exptl_absorpt_coefficient_mu     0.788
_exptl_absorpt_correction_type     multi-scan
_exptl_absorpt_process_details
;
(CrysAlisPro; Rigaku OD, 2022)
;
_exptl_absorpt_correction_T_min     0.48052
_exptl_absorpt_correction_T_max     1.00000
_exptl_special_details     ?
_diffrn_ambient_temperature     149.99(10)
_diffrn_source     'Rotating-anode X-ray tube'
_diffrn_radiation_type     MoK\a
_diffrn_radiation_wavelength     0.71073
_diffrn_radiation_monochromator     mirror
_diffrn_measurement_device_type     'XtaLAB Synergy R, DW system, HyPix'
_diffrn_measurement_device     'four-circle diffractometer'
_diffrn_measurement_method     '\w scans'
_diffrn_detector     'Hybrid Pixel Array Detector'
_diffrn_detector_area_resol_mean     10.0000
_diffrn_reflns_number     52869
_diffrn_reflns_av_R_equivalents     0.0372
_diffrn_reflns_av_unetI/netI     0.0256
_diffrn_reflns_theta_min     2.721
_diffrn_reflns_theta_max     31.052
_diffrn_reflns_theta_full     25.242
_diffrn_measured_fraction_theta_max     0.838
_diffrn_measured_fraction_theta_full     0.999
_diffrn_reflns_limit_h_min     -18
_diffrn_reflns_limit_h_max     20
_diffrn_reflns_limit_k_min     -19
_diffrn_reflns_limit_k_max     19
_diffrn_reflns_limit_l_min     -24
_diffrn_reflns_limit_l_max     23
_diffrn_radiation_probe     x-ray
_refine_special_details     ?
_reflns_number_total     8729
_reflns_number_gt     7454
_reflns_threshold_expression     'I > 2\s(I)'
_refine_ls_structure_factor_coef     Fsqd
_refine_ls_matrix_type     full
_refine_ls_R_factor_all     0.0340
_refine_ls_R_factor_gt     0.0263
_refine_ls_wR_factor_gt     0.0605
_refine_ls_wR_factor_ref     0.0635
_refine_ls_goodness_of_fit_ref     1.045
_refine_ls_restrained_S_all     1.045
_refine_ls_number_reflns     8729
_refine_ls_number_parameters     433
_refine_ls_number_restraints     0
_refine_ls_hydrogen_treatment     constr
_refine_ls_weighting_scheme     calc
_refine_ls_weighting_details
              'w=1/[\s^2^(Fo^2^)+(0.0247P)^2^+1.7214P] where P=(Fo^2^+2Fc^2^)/3'
_atom_sites_solution_hydrogens     geom
_atom_sites_solution_primary     dual
_atom_sites_solution_secondary     ?
_refine_ls_shift/su_max     0.003
_refine_ls_shift/su_mean     0.000
_refine_diff_density_max     0.350
_refine_diff_density_min     -0.476
_refine_ls_extinction_method     none
_refine_ls_extinction_coef     .
loop_
    _atom_type_symbol
    _atom_type_description
    _atom_type_scat_dispersion_real
    _atom_type_scat_dispersion_imag
    _atom_type_scat_source
    'C' 'C' 0.0033 0.0016
                         'International Tables Vol C Tables 4.2.6.8 and 6.1.1.4'
    'H' 'H' 0.0000 0.0000
                         'International Tables Vol C Tables 4.2.6.8 and 6.1.1.4'
    'Ag' 'Ag' -0.8971 1.1015
                         'International Tables Vol C Tables 4.2.6.8 and 6.1.1.4'
    'F' 'F' 0.0171 0.0103
                         'International Tables Vol C Tables 4.2.6.8 and 6.1.1.4'
    'N' 'N' 0.0061 0.0033
                         'International Tables Vol C Tables 4.2.6.8 and 6.1.1.4'
    'O' 'O' 0.0106 0.0060
                         'International Tables Vol C Tables 4.2.6.8 and 6.1.1.4'
    'P' 'P' 0.1023 0.0942
                         'International Tables Vol C Tables 4.2.6.8 and 6.1.1.4'
_computing_data_collection
;
CrysAlisPro (Rigaku OD, 2022)
;
_computing_cell_refinement
;
CrysAlisPro (Rigaku OD, 2022)
;
_computing_data_reduction
;
CrysAlisPro (Rigaku OD, 2022)
;
_computing_structure_solution
;
<i>SHELXT</i> (Sheldrick, 2015a)
;
_computing_structure_refinement
;
ShelXL (Sheldrick, 2015b)
;
_computing_molecular_graphics
;
Olex2 (Dolomanov <i>et al.</i>,  2009)
;
_computing_publication_material
;
publCIF (Westrip, 2010)
;
loop_
    _atom_site_type_symbol
    _atom_site_label
    _atom_site_fract_x
    _atom_site_fract_y
    _atom_site_fract_z
    _atom_site_U_iso_or_equiv
    _atom_site_adp_type
    _atom_site_calc_flag
    _atom_site_occupancy
    _atom_site_disorder_assembly
    _atom_site_disorder_group
    Ag Ag1 0.52949(2) 0.37505(2) 0.43613(2) 0.02553(4) Uani d 1 . .
    P P1 0.40331(3) 0.25635(3) 0.35813(2) 0.01994(8) Uani d 1 . .
    P P2 0.63301(3) 0.44659(3) 0.36593(2) 0.02370(9) Uani d 1 . .
    F F2 -0.01153(8) 0.40981(9) 0.23905(7) 0.0405(3) Uani d 1 . .
    F F1 0.34956(9) -0.10257(9) 0.52775(7) 0.0451(3) Uani d 1 . .
    F F4 0.38571(9) 0.47646(9) 0.02241(7) 0.0474(3) Uani d 1 . .
    O O2 0.55574(11) 0.43635(10) 0.56371(8) 0.0416(3) Uani d 1 . .
    F F6 0.79755(11) 0.85042(9) 0.44537(11) 0.0692(5) Uani d 1 . .
    F F5 0.99645(11) 0.21121(11) 0.40542(10) 0.0675(4) Uani d 1 . .
    F F3 0.50685(12) 0.13357(10) 0.08038(8) 0.0572(4) Uani d 1 . .
    O O1 0.62600(13) 0.30028(11) 0.57362(9) 0.0553(4) Uani d 1 . .
    N N1 0.60814(14) 0.37229(12) 0.60903(9) 0.0410(4) Uani d 1 . .
    C C13 0.27515(11) 0.30170(11) 0.31982(9) 0.0215(3) Uani d 1 . .
    C C31 0.56064(12) 0.45066(11) 0.25939(10) 0.0243(3) Uani d 1 . .
    C C18 0.19479(12) 0.24105(12) 0.27736(10) 0.0263(3) Uani d 1 . .
    H H18 0.2066 0.1742 0.2672 0.032 Uiso calc 1 . .
    C C19 0.74614(12) 0.37744(12) 0.37632(10) 0.0253(3) Uani d 1 . .
    C C10 0.36545(12) -0.02184(13) 0.48867(11) 0.0302(4) Uani d 1 . .
    C C25 0.67937(12) 0.57296(12) 0.38659(11) 0.0279(3) Uani d 1 . .
    C C7 0.39307(11) 0.14240(11) 0.40910(9) 0.0211(3) Uani d 1 . .
    C C14 0.25681(13) 0.39942(11) 0.33524(10) 0.0254(3) Uani d 1 . .
    H H14 0.3112 0.4413 0.3638 0.030 Uiso calc 1 . .
    C C1 0.42600(11) 0.21343(11) 0.26973(9) 0.0218(3) Uani d 1 . .
    C C2 0.51395(12) 0.16120(12) 0.28178(10) 0.0271(3) Uani d 1 . .
    H H2 0.5557 0.1437 0.3345 0.032 Uiso calc 1 . .
    C C16 0.08347(13) 0.37408(13) 0.26691(10) 0.0286(3) Uani d 1 . .
    C C12 0.40868(12) 0.14764(13) 0.49002(10) 0.0271(3) Uani d 1 . .
    H H12 0.4299 0.2081 0.5180 0.032 Uiso calc 1 . .
    C C9 0.35276(13) -0.03165(12) 0.40981(11) 0.0313(4) Uani d 1 . .
    H H9 0.3354 -0.0935 0.3833 0.038 Uiso calc 1 . .
    C C24 0.74763(14) 0.27651(13) 0.39130(12) 0.0374(4) Uani d 1 . .
    H H24 0.6902 0.2459 0.3957 0.045 Uiso calc 1 . .
    C C11 0.39337(13) 0.06499(14) 0.53021(10) 0.0321(4) Uani d 1 . .
    H H11 0.4020 0.0686 0.5851 0.039 Uiso calc 1 . .
    C C20 0.83248(14) 0.42141(14) 0.37358(12) 0.0350(4) Uani d 1 . .
    H H20 0.8334 0.4906 0.3646 0.042 Uiso calc 1 . .
    C C17 0.09802(13) 0.27727(13) 0.24988(11) 0.0301(3) Uani d 1 . .
    H H17 0.0432 0.2366 0.2201 0.036 Uiso calc 1 . .
    C C32 0.46685(12) 0.49614(12) 0.23619(11) 0.0297(3) Uani d 1 . .
    H H32 0.4430 0.5202 0.2757 0.036 Uiso calc 1 . .
    C C8 0.36611(12) 0.05197(12) 0.36976(10) 0.0266(3) Uani d 1 . .
    H H8 0.3567 0.0475 0.3148 0.032 Uiso calc 1 . .
    C C15 0.15989(13) 0.43620(12) 0.30931(10) 0.0292(3) Uani d 1 . .
    H H15 0.1469 0.5023 0.3206 0.035 Uiso calc 1 . .
    C C6 0.36475(13) 0.23666(12) 0.19198(10) 0.0279(3) Uani d 1 . .
    H H6 0.3042 0.2717 0.1826 0.034 Uiso calc 1 . .
    C C5 0.39137(15) 0.20901(14) 0.12767(10) 0.0349(4) Uani d 1 . .
    H H5 0.3492 0.2241 0.0745 0.042 Uiso calc 1 . .
    C C30 0.72864(15) 0.59886(15) 0.46584(12) 0.0389(4) Uani d 1 . .
    H H30 0.7340 0.5522 0.5067 0.047 Uiso calc 1 . .
    C C26 0.66967(14) 0.64228(13) 0.32700(13) 0.0371(4) Uani d 1 . .
    H H26 0.6357 0.6251 0.2726 0.045 Uiso calc 1 . .
    C C3 0.54176(14) 0.13431(13) 0.21832(12) 0.0337(4) Uani d 1 . .
    H H3 0.6022 0.0993 0.2269 0.040 Uiso calc 1 . .
    C C36 0.59289(13) 0.41359(14) 0.20094(11) 0.0323(4) Uani d 1 . .
    H H36 0.6563 0.3822 0.2160 0.039 Uiso calc 1 . .
    C C33 0.40860(13) 0.50640(13) 0.15634(11) 0.0331(4) Uani d 1 . .
    H H33 0.3458 0.5390 0.1404 0.040 Uiso calc 1 . .
    C C34 0.44360(14) 0.46841(13) 0.10076(11) 0.0326(4) Uani d 1 . .
    C C4 0.47966(15) 0.15968(14) 0.14281(11) 0.0357(4) Uani d 1 . .
    C C23 0.83121(16) 0.21966(15) 0.39992(13) 0.0458(5) Uani d 1 . .
    H H23 0.8312 0.1503 0.4086 0.055 Uiso calc 1 . .
    C C35 0.53378(15) 0.42173(15) 0.12048(11) 0.0372(4) Uani d 1 . .
    H H35 0.5555 0.3956 0.0804 0.045 Uiso calc 1 . .
    C C22 0.91361(15) 0.26623(16) 0.39562(12) 0.0424(5) Uani d 1 . .
    C C29 0.77017(16) 0.69222(16) 0.48612(14) 0.0475(5) Uani d 1 . .
    H H29 0.8053 0.7097 0.5403 0.057 Uiso calc 1 . .
    C C21 0.91726(15) 0.36563(16) 0.38374(13) 0.0427(5) Uani d 1 . .
    H H21 0.9764 0.3959 0.3825 0.051 Uiso calc 1 . .
    C C27 0.70967(16) 0.73673(15) 0.34703(16) 0.0477(5) Uani d 1 . .
    H H27 0.7028 0.7849 0.3069 0.057 Uiso calc 1 . .
    C C28 0.75902(15) 0.75839(14) 0.42584(16) 0.0471(6) Uani d 1 . .
loop_
    _atom_site_aniso_label
    _atom_site_aniso_U_11
    _atom_site_aniso_U_22
    _atom_site_aniso_U_33
    _atom_site_aniso_U_12
    _atom_site_aniso_U_13
    _atom_site_aniso_U_23
    Ag1 0.03043(7) 0.02842(7) 0.01960(7) -0.00931(5) 0.01128(5) -0.00418(4)
    P1 0.02281(19) 0.01928(17) 0.01790(18) -0.00326(13) 0.00758(15) -0.00146(14)
    P2 0.0260(2) 0.02445(19) 0.0234(2) -0.00463(15) 0.01228(16) 0.00038(15)
    F2 0.0326(6) 0.0468(6) 0.0390(6) 0.0152(5) 0.0093(5) 0.0042(5)
    F1 0.0435(6) 0.0404(6) 0.0507(7) -0.0020(5) 0.0163(5) 0.0254(5)
    F4 0.0543(7) 0.0512(7) 0.0263(6) 0.0068(6) 0.0022(5) 0.0043(5)
    O2 0.0579(9) 0.0344(7) 0.0262(7) 0.0109(6) 0.0076(6) -0.0034(5)
    F6 0.0642(9) 0.0346(6) 0.1263(14) -0.0266(6) 0.0553(9) -0.0283(8)
    F5 0.0503(8) 0.0639(9) 0.0852(11) 0.0269(7) 0.0207(8) 0.0008(8)
    F3 0.0779(9) 0.0718(9) 0.0358(7) 0.0121(7) 0.0375(7) -0.0044(6)
    O1 0.0684(11) 0.0384(8) 0.0392(8) 0.0175(7) -0.0045(7) -0.0012(6)
    N1 0.0569(11) 0.0325(8) 0.0230(8) -0.0030(7) 0.0016(7) -0.0008(6)
    C13 0.0266(8) 0.0202(7) 0.0188(7) -0.0011(5) 0.0097(6) 0.0005(5)
    C31 0.0267(8) 0.0234(7) 0.0251(8) -0.0028(6) 0.0120(6) 0.0010(6)
    C18 0.0278(8) 0.0214(7) 0.0283(8) -0.0011(6) 0.0086(7) -0.0024(6)
    C19 0.0280(8) 0.0267(8) 0.0215(8) -0.0016(6) 0.0095(6) 0.0022(6)
    C10 0.0241(8) 0.0303(8) 0.0360(9) 0.0018(6) 0.0107(7) 0.0154(7)
    C25 0.0267(8) 0.0249(8) 0.0364(9) -0.0043(6) 0.0166(7) -0.0025(7)
    C7 0.0177(7) 0.0238(7) 0.0215(7) 0.0005(5) 0.0067(6) 0.0025(6)
    C14 0.0337(9) 0.0207(7) 0.0220(8) -0.0011(6) 0.0103(7) 0.0001(6)
    C1 0.0264(8) 0.0195(7) 0.0205(7) -0.0055(5) 0.0097(6) -0.0020(5)
    C2 0.0291(8) 0.0282(8) 0.0234(8) -0.0012(6) 0.0090(7) 0.0004(6)
    C16 0.0291(8) 0.0341(9) 0.0234(8) 0.0091(6) 0.0104(7) 0.0070(6)
    C12 0.0285(8) 0.0300(8) 0.0222(8) 0.0005(6) 0.0086(7) 0.0005(6)
    C9 0.0323(9) 0.0222(8) 0.0390(10) -0.0015(6) 0.0125(8) 0.0039(7)
    C24 0.0336(9) 0.0298(9) 0.0426(11) -0.0045(7) 0.0065(8) 0.0057(8)
    C11 0.0316(9) 0.0424(10) 0.0228(8) 0.0027(7) 0.0103(7) 0.0094(7)
    C20 0.0361(9) 0.0331(9) 0.0434(11) 0.0008(7) 0.0234(8) 0.0067(8)
    C17 0.0257(8) 0.0316(8) 0.0308(9) -0.0020(6) 0.0077(7) -0.0018(7)
    C32 0.0291(8) 0.0292(8) 0.0340(9) -0.0014(6) 0.0151(7) -0.0039(7)
    C8 0.0315(8) 0.0236(7) 0.0261(8) -0.0029(6) 0.0118(7) 0.0000(6)
    C15 0.0408(10) 0.0225(8) 0.0257(8) 0.0070(6) 0.0137(7) 0.0023(6)
    C6 0.0333(9) 0.0275(8) 0.0231(8) 0.0013(6) 0.0103(7) 0.0020(6)
    C5 0.0459(11) 0.0395(10) 0.0196(8) 0.0006(8) 0.0120(8) 0.0018(7)
    C30 0.0460(11) 0.0376(10) 0.0392(11) -0.0112(8) 0.0229(9) -0.0096(8)
    C26 0.0331(9) 0.0325(9) 0.0457(11) -0.0070(7) 0.0142(8) 0.0057(8)
    C3 0.0368(10) 0.0324(9) 0.0375(10) 0.0020(7) 0.0201(8) -0.0011(7)
    C36 0.0313(9) 0.0402(9) 0.0279(9) 0.0085(7) 0.0138(7) 0.0052(7)
    C33 0.0290(9) 0.0304(9) 0.0369(10) 0.0023(7) 0.0084(7) -0.0003(7)
    C34 0.0373(9) 0.0289(8) 0.0263(9) -0.0016(7) 0.0053(7) 0.0036(7)
    C4 0.0521(11) 0.0353(9) 0.0288(9) -0.0026(8) 0.0253(9) -0.0043(7)
    C23 0.0465(12) 0.0302(9) 0.0489(12) 0.0054(8) 0.0032(9) 0.0036(8)
    C35 0.0441(11) 0.0442(10) 0.0274(9) 0.0057(8) 0.0178(8) 0.0006(8)
    C22 0.0398(11) 0.0474(11) 0.0367(11) 0.0157(9) 0.0097(9) 0.0003(8)
    C29 0.0492(12) 0.0456(11) 0.0566(14) -0.0190(9) 0.0298(11) -0.0252(10)
    C21 0.0353(10) 0.0517(12) 0.0483(12) 0.0034(8) 0.0236(9) 0.0042(9)
    C27 0.0424(11) 0.0302(10) 0.0741(16) -0.0068(8) 0.0254(11) 0.0097(10)
    C28 0.0373(10) 0.0289(9) 0.0870(18) -0.0129(8) 0.0368(11) -0.0159(10)
_geom_special_details
;
 All esds (except the esd in the dihedral angle between two l.s. planes)
 are estimated using the full covariance matrix.  The cell esds are taken
 into account individually in the estimation of esds in distances, angles
 and torsion angles; correlations between esds in cell parameters are only
 used when they are defined by crystal symmetry.  An approximate (isotropic)
 treatment of cell esds is used for estimating esds involving l.s. planes.
;
loop_
    _geom_bond_atom_site_label_1
    _geom_bond_atom_site_label_2
    _geom_bond_site_symmetry_2
    _geom_bond_distance
    _geom_bond_publ_flag
    Ag1 P1 . 2.4457(4) ?
    Ag1 P2 . 2.4680(4) ?
    Ag1 O2 . 2.3379(13) ?
    Ag1 O1 . 2.5638(14) ?
    P1 C13 . 1.8206(16) ?
    P1 C7 . 1.8252(15) ?
    P1 C1 . 1.8285(16) ?
    P2 C31 . 1.8197(17) ?
    P2 C19 . 1.8232(17) ?
    P2 C25 . 1.8220(16) ?
    F2 C16 . 1.3595(19) ?
    F1 C10 . 1.3612(18) ?
    F4 C34 . 1.356(2) ?
    O2 N1 . 1.239(2) ?
    F6 C28 . 1.355(2) ?
    F5 C22 . 1.358(2) ?
    F3 C4 . 1.362(2) ?
    O1 N1 . 1.240(2) ?
    C13 C18 . 1.395(2) ?
    C13 C14 . 1.394(2) ?
    C31 C32 . 1.399(2) ?
    C31 C36 . 1.386(2) ?
    C18 H18 . 0.9500 ?
    C18 C17 . 1.384(2) ?
    C19 C24 . 1.389(2) ?
    C19 C20 . 1.391(2) ?
    C10 C9 . 1.369(3) ?
    C10 C11 . 1.371(3) ?
    C25 C30 . 1.387(3) ?
    C25 C26 . 1.392(3) ?
    C7 C12 . 1.392(2) ?
    C7 C8 . 1.395(2) ?
    C14 H14 . 0.9500 ?
    C14 C15 . 1.389(2) ?
    C1 C2 . 1.393(2) ?
    C1 C6 . 1.391(2) ?
    C2 H2 . 0.9500 ?
    C2 C3 . 1.387(2) ?
    C16 C17 . 1.377(2) ?
    C16 C15 . 1.372(3) ?
    C12 H12 . 0.9500 ?
    C12 C11 . 1.390(2) ?
    C9 H9 . 0.9500 ?
    C9 C8 . 1.390(2) ?
    C24 H24 . 0.9500 ?
    C24 C23 . 1.385(3) ?
    C11 H11 . 0.9500 ?
    C20 H20 . 0.9500 ?
    C20 C21 . 1.386(3) ?
    C17 H17 . 0.9500 ?
    C32 H32 . 0.9500 ?
    C32 C33 . 1.382(3) ?
    C8 H8 . 0.9500 ?
    C15 H15 . 0.9500 ?
    C6 H6 . 0.9500 ?
    C6 C5 . 1.394(2) ?
    C5 H5 . 0.9500 ?
    C5 C4 . 1.369(3) ?
    C30 H30 . 0.9500 ?
    C30 C29 . 1.387(3) ?
    C26 H26 . 0.9500 ?
    C26 C27 . 1.393(3) ?
    C3 H3 . 0.9500 ?
    C3 C4 . 1.371(3) ?
    C36 H36 . 0.9500 ?
    C36 C35 . 1.392(3) ?
    C33 H33 . 0.9500 ?
    C33 C34 . 1.370(3) ?
    C34 C35 . 1.366(3) ?
    C23 H23 . 0.9500 ?
    C23 C22 . 1.366(3) ?
    C35 H35 . 0.9500 ?
    C22 C21 . 1.365(3) ?
    C29 H29 . 0.9500 ?
    C29 C28 . 1.369(3) ?
    C21 H21 . 0.9500 ?
    C27 H27 . 0.9500 ?
    C27 C28 . 1.367(3) ?
loop_
    _geom_angle_atom_site_label_1
    _geom_angle_atom_site_label_2
    _geom_angle_atom_site_label_3
    _geom_angle_site_symmetry_1
    _geom_angle_site_symmetry_3
    _geom_angle
    _geom_angle_publ_flag
    P1 Ag1 P2 . . 114.924(14) ?
    P1 Ag1 O1 . . 108.89(4) ?
    P2 Ag1 O1 . . 115.63(4) ?
    O2 Ag1 P1 . . 128.18(4) ?
    O2 Ag1 P2 . . 116.74(4) ?
    O2 Ag1 O1 . . 49.80(5) ?
    C13 P1 Ag1 . . 115.64(5) ?
    C13 P1 C7 . . 102.73(7) ?
    C13 P1 C1 . . 104.54(7) ?
    C7 P1 Ag1 . . 116.30(5) ?
    C7 P1 C1 . . 103.93(7) ?
    C1 P1 Ag1 . . 112.26(5) ?
    C31 P2 Ag1 . . 109.30(5) ?
    C31 P2 C19 . . 105.73(7) ?
    C31 P2 C25 . . 102.32(8) ?
    C19 P2 Ag1 . . 115.14(5) ?
    C25 P2 Ag1 . . 120.40(6) ?
    C25 P2 C19 . . 102.36(7) ?
    N1 O2 Ag1 . . 103.97(11) ?
    N1 O1 Ag1 . . 92.63(10) ?
    O2 N1 O1 . . 113.57(15) ?
    C18 C13 P1 . . 122.04(12) ?
    C14 C13 P1 . . 118.77(12) ?
    C14 C13 C18 . . 119.17(15) ?
    C32 C31 P2 . . 116.63(12) ?
    C36 C31 P2 . . 124.56(13) ?
    C36 C31 C32 . . 118.81(15) ?
    C13 C18 H18 . . 119.6 ?
    C17 C18 C13 . . 120.74(15) ?
    C17 C18 H18 . . 119.6 ?
    C24 C19 P2 . . 118.30(13) ?
    C24 C19 C20 . . 118.37(16) ?
    C20 C19 P2 . . 123.27(13) ?
    F1 C10 C9 . . 118.21(16) ?
    F1 C10 C11 . . 118.41(16) ?
    C9 C10 C11 . . 123.39(15) ?
    C30 C25 P2 . . 117.32(14) ?
    C30 C25 C26 . . 119.51(17) ?
    C26 C25 P2 . . 123.15(14) ?
    C12 C7 P1 . . 118.05(12) ?
    C12 C7 C8 . . 119.01(14) ?
    C8 C7 P1 . . 122.88(12) ?
    C13 C14 H14 . . 119.7 ?
    C15 C14 C13 . . 120.70(15) ?
    C15 C14 H14 . . 119.7 ?
    C2 C1 P1 . . 117.51(12) ?
    C6 C1 P1 . . 123.73(12) ?
    C6 C1 C2 . . 118.56(15) ?
    C1 C2 H2 . . 119.4 ?
    C3 C2 C1 . . 121.28(16) ?
    C3 C2 H2 . . 119.4 ?
    F2 C16 C17 . . 117.91(16) ?
    F2 C16 C15 . . 118.71(15) ?
    C15 C16 C17 . . 123.37(16) ?
    C7 C12 H12 . . 119.8 ?
    C11 C12 C7 . . 120.44(16) ?
    C11 C12 H12 . . 119.8 ?
    C10 C9 H9 . . 121.1 ?
    C10 C9 C8 . . 117.78(16) ?
    C8 C9 H9 . . 121.1 ?
    C19 C24 H24 . . 119.4 ?
    C23 C24 C19 . . 121.24(18) ?
    C23 C24 H24 . . 119.4 ?
    C10 C11 C12 . . 118.34(16) ?
    C10 C11 H11 . . 120.8 ?
    C12 C11 H11 . . 120.8 ?
    C19 C20 H20 . . 119.6 ?
    C21 C20 C19 . . 120.89(17) ?
    C21 C20 H20 . . 119.6 ?
    C18 C17 H17 . . 121.0 ?
    C16 C17 C18 . . 118.04(16) ?
    C16 C17 H17 . . 121.0 ?
    C31 C32 H32 . . 119.7 ?
    C33 C32 C31 . . 120.58(16) ?
    C33 C32 H32 . . 119.7 ?
    C7 C8 H8 . . 119.5 ?
    C9 C8 C7 . . 120.98(16) ?
    C9 C8 H8 . . 119.5 ?
    C14 C15 H15 . . 121.0 ?
    C16 C15 C14 . . 117.97(15) ?
    C16 C15 H15 . . 121.0 ?
    C1 C6 H6 . . 119.7 ?
    C1 C6 C5 . . 120.66(16) ?
    C5 C6 H6 . . 119.7 ?
    C6 C5 H5 . . 120.7 ?
    C4 C5 C6 . . 118.51(17) ?
    C4 C5 H5 . . 120.7 ?
    C25 C30 H30 . . 119.6 ?
    C29 C30 C25 . . 120.7(2) ?
    C29 C30 H30 . . 119.6 ?
    C25 C26 H26 . . 120.0 ?
    C25 C26 C27 . . 120.1(2) ?
    C27 C26 H26 . . 120.0 ?
    C2 C3 H3 . . 120.9 ?
    C4 C3 C2 . . 118.16(17) ?
    C4 C3 H3 . . 120.9 ?
    C31 C36 H36 . . 119.5 ?
    C31 C36 C35 . . 120.97(16) ?
    C35 C36 H36 . . 119.5 ?
    C32 C33 H33 . . 120.8 ?
    C34 C33 C32 . . 118.46(16) ?
    C34 C33 H33 . . 120.8 ?
    F4 C34 C33 . . 118.63(16) ?
    F4 C34 C35 . . 118.24(17) ?
    C35 C34 C33 . . 123.13(17) ?
    F3 C4 C5 . . 118.87(17) ?
    F3 C4 C3 . . 118.31(18) ?
    C5 C4 C3 . . 122.81(17) ?
    C24 C23 H23 . . 121.0 ?
    C22 C23 C24 . . 118.03(18) ?
    C22 C23 H23 . . 121.0 ?
    C36 C35 H35 . . 121.0 ?
    C34 C35 C36 . . 118.03(17) ?
    C34 C35 H35 . . 121.0 ?
    F5 C22 C23 . . 118.35(19) ?
    F5 C22 C21 . . 118.6(2) ?
    C21 C22 C23 . . 123.07(19) ?
    C30 C29 H29 . . 121.0 ?
    C28 C29 C30 . . 118.0(2) ?
    C28 C29 H29 . . 121.0 ?
    C20 C21 H21 . . 120.8 ?
    C22 C21 C20 . . 118.35(19) ?
    C22 C21 H21 . . 120.8 ?
    C26 C27 H27 . . 120.8 ?
    C28 C27 C26 . . 118.3(2) ?
    C28 C27 H27 . . 120.8 ?
    F6 C28 C29 . . 118.3(2) ?
    F6 C28 C27 . . 118.4(2) ?
    C27 C28 C29 . . 123.29(18) ?
loop_
    _geom_torsion_atom_site_label_1
    _geom_torsion_atom_site_label_2
    _geom_torsion_atom_site_label_3
    _geom_torsion_atom_site_label_4
    _geom_torsion_site_symmetry_1
    _geom_torsion_site_symmetry_2
    _geom_torsion_site_symmetry_3
    _geom_torsion_site_symmetry_4
    _geom_torsion
    _geom_torsion_publ_flag
    Ag1 P1 C13 C18 . . . . -177.10(11) ?
    Ag1 P1 C13 C14 . . . . 1.26(14) ?
    Ag1 P1 C7 C12 . . . . 35.13(14) ?
    Ag1 P1 C7 C8 . . . . -147.78(12) ?
    Ag1 P1 C1 C2 . . . . 63.00(13) ?
    Ag1 P1 C1 C6 . . . . -111.73(13) ?
    Ag1 P2 C31 C32 . . . . 52.35(13) ?
    Ag1 P2 C31 C36 . . . . -128.73(14) ?
    Ag1 P2 C19 C24 . . . . 26.15(16) ?
    Ag1 P2 C19 C20 . . . . -150.86(14) ?
    Ag1 P2 C25 C30 . . . . 51.09(16) ?
    Ag1 P2 C25 C26 . . . . -130.57(14) ?
    Ag1 O2 N1 O1 . . . . -1.6(2) ?
    Ag1 O1 N1 O2 . . . . 1.38(18) ?
    P1 C13 C18 C17 . . . . 179.14(13) ?
    P1 C13 C14 C15 . . . . -177.97(12) ?
    P1 C7 C12 C11 . . . . 174.42(13) ?
    P1 C7 C8 C9 . . . . -175.70(13) ?
    P1 C1 C2 C3 . . . . -173.68(13) ?
    P1 C1 C6 C5 . . . . 174.10(13) ?
    P2 C31 C32 C33 . . . . 177.19(13) ?
    P2 C31 C36 C35 . . . . -178.48(15) ?
    P2 C19 C24 C23 . . . . -179.93(16) ?
    P2 C19 C20 C21 . . . . 178.43(16) ?
    P2 C25 C30 C29 . . . . 176.96(15) ?
    P2 C25 C26 C27 . . . . -178.00(15) ?
    F2 C16 C17 C18 . . . . 179.26(15) ?
    F2 C16 C15 C14 . . . . -178.07(15) ?
    F1 C10 C9 C8 . . . . 178.03(15) ?
    F1 C10 C11 C12 . . . . -179.42(15) ?
    F4 C34 C35 C36 . . . . -179.96(17) ?
    F5 C22 C21 C20 . . . . 179.84(19) ?
    C13 P1 C7 C12 . . . . -92.21(13) ?
    C13 P1 C7 C8 . . . . 84.87(14) ?
    C13 P1 C1 C2 . . . . -170.89(12) ?
    C13 P1 C1 C6 . . . . 14.37(15) ?
    C13 C18 C17 C16 . . . . -1.1(3) ?
    C13 C14 C15 C16 . . . . -1.3(2) ?
    C31 P2 C19 C24 . . . . -94.61(15) ?
    C31 P2 C19 C20 . . . . 88.38(16) ?
    C31 P2 C25 C30 . . . . 172.44(14) ?
    C31 P2 C25 C26 . . . . -9.21(17) ?
    C31 C32 C33 C34 . . . . 1.9(3) ?
    C31 C36 C35 C34 . . . . 0.8(3) ?
    C18 C13 C14 C15 . . . . 0.4(2) ?
    C19 P2 C31 C32 . . . . 176.84(12) ?
    C19 P2 C31 C36 . . . . -4.24(17) ?
    C19 P2 C25 C30 . . . . -78.17(15) ?
    C19 P2 C25 C26 . . . . 100.17(16) ?
    C19 C24 C23 C22 . . . . 1.9(3) ?
    C19 C20 C21 C22 . . . . 0.7(3) ?
    C10 C9 C8 C7 . . . . 1.0(3) ?
    C25 P2 C31 C32 . . . . -76.35(13) ?
    C25 P2 C31 C36 . . . . 102.57(15) ?
    C25 P2 C19 C24 . . . . 158.61(15) ?
    C25 P2 C19 C20 . . . . -18.40(17) ?
    C25 C30 C29 C28 . . . . 1.5(3) ?
    C25 C26 C27 C28 . . . . 0.7(3) ?
    C7 P1 C13 C18 . . . . -49.33(15) ?
    C7 P1 C13 C14 . . . . 129.02(13) ?
    C7 P1 C1 C2 . . . . -63.50(13) ?
    C7 P1 C1 C6 . . . . 121.76(14) ?
    C7 C12 C11 C10 . . . . 1.8(3) ?
    C14 C13 C18 C17 . . . . 0.8(2) ?
    C1 P1 C13 C18 . . . . 58.94(14) ?
    C1 P1 C13 C14 . . . . -122.70(13) ?
    C1 P1 C7 C12 . . . . 159.05(12) ?
    C1 P1 C7 C8 . . . . -23.86(15) ?
    C1 C2 C3 C4 . . . . -0.6(3) ?
    C1 C6 C5 C4 . . . . -0.8(3) ?
    C2 C1 C6 C5 . . . . -0.6(2) ?
    C2 C3 C4 F3 . . . . 179.86(16) ?
    C2 C3 C4 C5 . . . . -0.9(3) ?
    C12 C7 C8 C9 . . . . 1.4(2) ?
    C9 C10 C11 C12 . . . . 0.6(3) ?
    C24 C19 C20 C21 . . . . 1.4(3) ?
    C24 C23 C22 F5 . . . . 178.86(19) ?
    C24 C23 C22 C21 . . . . 0.4(3) ?
    C11 C10 C9 C8 . . . . -2.0(3) ?
    C20 C19 C24 C23 . . . . -2.8(3) ?
    C17 C16 C15 C14 . . . . 0.9(3) ?
    C32 C31 C36 C35 . . . . 0.4(3) ?
    C32 C33 C34 F4 . . . . 178.61(16) ?
    C32 C33 C34 C35 . . . . -0.7(3) ?
    C8 C7 C12 C11 . . . . -2.8(2) ?
    C15 C16 C17 C18 . . . . 0.3(3) ?
    C6 C1 C2 C3 . . . . 1.3(2) ?
    C6 C5 C4 F3 . . . . -179.14(16) ?
    C6 C5 C4 C3 . . . . 1.6(3) ?
    C30 C25 C26 C27 . . . . 0.3(3) ?
    C30 C29 C28 F6 . . . . 178.61(18) ?
    C30 C29 C28 C27 . . . . -0.4(3) ?
    C26 C25 C30 C29 . . . . -1.4(3) ?
    C26 C27 C28 F6 . . . . -179.71(18) ?
    C26 C27 C28 C29 . . . . -0.7(3) ?
    C36 C31 C32 C33 . . . . -1.8(2) ?
    C33 C34 C35 C36 . . . . -0.7(3) ?
    C23 C22 C21 C20 . . . . -1.7(3) ?
loop_
    _geom_hbond_atom_site_label_D
    _geom_hbond_atom_site_label_H
    _geom_hbond_atom_site_label_A
    _geom_hbond_site_symmetry_A
    _geom_hbond_distance_DH
    _geom_hbond_distance_HA
    _geom_hbond_distance_DA
    _geom_hbond_angle_DHA
    _geom_hbond_publ_flag
    C2 H2 F1 . 0.95 2.42 3.367(2) 175 yes
    C35 H35 F6 . 0.95 2.40 3.203(3) 143 yes
_shelx_space_group_comment
;
The symmetry employed for this shelxl refinement is uniquely defined
by the following loop, which should always be used as a source of
symmetry information in preference to the above space-group names.
They are only intended as comments.
;
_shelx_estimated_absorpt_T_min     ?
_shelx_estimated_absorpt_T_max     ?
_shelx_hkl_file
;
   0   0   3 10.3356 21.3302   8
   0   0  -3 9.65763 25.4952   8
   0   0   4 69575.1 2213.72   8
   0   0  -4 70719.8 2206.84   8
   0   0   4 70742.3 2156.57   7
   0   0  -5 7.91086 33.3859   8
   0   0   5 26.6039 18.5118   7
   0   0   5-8.83457 31.0976   8
   0   0  -6 117307. 3643.63   8
   0   0   6 109837. 3651.57   8
   0   0   6 119395. 3570.28   7
   0   0  -7 21.6431 44.6618   8
   0   0  -7-11.8728 27.1422   4
   0   0   7-4.56820 24.4503   7
   0   0   7 12.6814 43.2164   8
   0   0  -8 1511.93 135.532   8
   0   0  -8 1270.12 97.2937   4
   0   0   8 1391.20 88.2148   7
   0   0  -9 27.1525 52.0772   8
   0   0  -9 67.5648 35.5821   4
   0   0   9 5.65028 27.6939   7
   0   0   9 16.6506 63.8676   8
   0   0 -10 16284.8 680.079   8
   0   0  10 18034.5 732.509   8
   0   0 -10 16579.7 616.602   4
   0   0  10 17619.1 594.578   7
   0   0 -11-48.4806 56.8785   8
   0   0  11-11.4566 37.7198   6
   0   0 -11-9.00524 41.9295   4
   0   0  11-20.8229 73.2895   8
   0   0  11 6.45762 28.9744   7
   0   0 -12 242.589 74.8214   8
   0   0  12 183.838 78.4333   8
   0   0  12 51.0264 62.6484   6
   0   0 -12 146.101 58.9175   4
   0   0  13 75.5873 66.5100   8
   0   0 -13-36.8977 79.5267   8
   0   0 -13 41.8309 51.2340   4
   0   0  13-42.2007 55.3544   6
   0   0  14 16122.4 784.519   8
   0   0 -14 15704.5 709.555   8
   0   0 -14 17267.2 640.445   4
   0   0  14 17021.5 683.910   6
   0   0  15 176.768 106.903   8
   0   0 -15 102.707 70.0311   8
   0   0 -15 70.7408 58.7197   4
   0   0  15-16.8056 76.8633   6
   0   0  16 17398.9 870.973   8
   0   0  16 18855.7 770.119   6
   0   0 -16 18146.1 791.107   8
   0   0 -16 18579.1 705.492   4
   0   0  17 39.3842 84.8870   6
   0   0 -17-12.9598 70.2969   4
   0   0  17 33.5799 110.556   8
   0   0 -17-66.9517 96.2028   8
   0   0 -18 13.4702 62.7198   4
   0   0  18-71.1150 129.002   8
   0   0 -19-13.9722 67.3588   4
   0   0  19-150.233 144.062   8
   0   0 -20 1738.39 167.220   4
   0   0 -20 1687.60 207.251   3
   0   0  20 1344.83 258.170   8
   0   0 -21-49.5613 99.9388   3
   0   0  21-82.7607 154.489   8
   0   0 -22 883.357 168.301   3
   0   0 -23 76.7277 107.952   3
   0   1  -2 51527.3 1641.92   6
   0  -1   2 53552.2 1645.19   6
   0   1   2 54080.0 1621.23   4
   0   1  -2 53250.7 1646.93   8
   0   1   2 54402.2 1650.87   8
   0   1  -2 52166.7 1644.93   7
   0  -1   3 40160.2 1255.40   6
   0   1  -3 39485.7 1253.26   7
   0   1  -3 41809.0 1253.85   6
   0   1   3 39255.5 1231.93   4
   0   1   3 39572.2 1272.34   8
   0   1  -3 40303.4 1268.27   8
   0   1  -4 4949.04 202.104   6
   0   1  -4 5164.76 203.440   7
   0  -1   4 4826.00 206.329   6
   0   1  -4 4607.73 219.862   8
   0   1   4 5341.04 234.489   8
   0   1   4 5476.09 192.225   4
   0   1   5 49699.0 1559.15   8
   0   1  -5 48564.5 1542.11   8
   0   1  -5 47676.6 1498.97   7
   0  -1   5 48871.5 1506.67   7
   0   1  -5 48203.9 1502.68   6
   0  -1  -5 45746.4 1480.98   4
   0   1  -6 2969.40 144.404   7
   0   1   6 2875.37 187.426   8
   0   1  -6 2774.63 174.356   8
   0  -1  -6 3036.52 138.149   4
   0  -1   6 2988.29 152.107   7
   0   1   6 3049.15 114.774   7
   0   1   7 16221.7 670.946   8
   0   1  -7 19116.5 669.258   8
   0  -1  -7 17008.5 591.268   4
   0   1   7 17478.2 561.868   7
   0  -1   7 18406.4 614.605   7
   0   1   8 1775.12 162.861   8
   0   1  -8 1594.32 141.318   8
   0  -1  -8 1375.77 96.3547   4
   0  -1   8 1448.19 106.239   7
   0   1   8 1669.47 80.3512   7
   0   1  -9 32832.2 1188.97   8
   0  -1  -9 33515.4 1107.53   4
   0  -1   9 33046.0 1122.34   7
   0   1   9 34244.5 1068.38   7
   0   1 -10 118.548 59.9034   8
   0   1  10 170.438 50.8583   6
   0  -1 -10 131.269 45.1201   4
   0   1  10 149.752 80.8032   8
   0  -1  10 140.009 44.2861   7
   0   1 -11 7154.73 380.208   8
   0   1  11 7770.88 428.312   8
   0  -1  11 7271.84 315.928   7
   0   1  11 7098.17 331.878   6
   0  -1 -11 6990.69 309.158   4
   0   1 -11 7572.35 333.096   4
   0  -1  12 15560.4 579.450   7
   0   1  12 15724.5 721.376   8
   0   1 -12 15249.5 661.010   8
   0  -1 -12 16006.6 580.916   4
   0   1 -12 16988.2 607.039   4
   0  -1  12 14039.8 614.601   6
   0   1  12 15198.2 609.634   6
   0   1  13 2041.37 222.622   8
   0   1 -13 1783.00 189.913   8
   0   1 -13 1649.19 141.085   4
   0  -1 -13 1719.70 132.544   4
   0   1  13 1945.44 164.016   6
   0  -1  13 1709.53 165.259   6
   0   1  14 1175.28 189.203   8
   0   1 -14 1554.27 172.419   8
   0  -1 -14 1428.96 128.929   4
   0   1 -14 1356.97 134.309   4
   0  -1  14 1116.65 143.992   6
   0   1  14 1501.09 152.656   6
   0   1  15 23984.8 1078.56   8
   0   1  15 25748.1 962.293   6
   0  -1  15 25442.8 976.582   6
   0   1 -15 24682.9 998.948   8
   0  -1 -15 25959.2 900.178   4
   0   1 -15 25154.4 918.975   4
   0   1  16 63.0482 114.368   8
   0  -1 -16-11.4517 57.8846   4
   0  -1  16 18.9893 83.5440   6
   0   1  16-52.8000 84.8223   6
   0   1 -16 171.188 94.1432   8
   0   1 -16-13.3446 63.2329   4
   0   1  17 10546.1 651.233   8
   0  -1 -17 12123.6 495.086   4
   0  -1  17 11787.7 569.585   6
   0   1  17 11862.0 561.351   6
   0   1 -17 11052.7 574.743   8
   0   1 -17 11738.1 510.432   4
   0   1  18 1815.37 258.510   8
   0   1 -18 2432.36 192.568   4
   0  -1 -18 1994.87 167.088   4
   0   1  19-37.5376 127.924   8
   0  -1 -19 66.9650 96.2218   3
   0  -1 -19 13.2590 61.7357   4
   0   1 -19 14.8190 71.4207   4
   0   1  20 989.030 225.012   8
   0  -1 -20 952.565 127.071   4
   0  -1 -20 1178.31 172.854   3
   0   1  21 703.976 226.223   8
   0  -1 -21 998.972 168.284   3
   0   1 -22 1845.12 237.543   3
   0  -1 -22 2156.74 242.135   3
   0  -1 -23 1055.11 179.558   3
   0  -2   0 7871.92 272.821   7
   0   2   0 6976.64 267.907   7
   0   2  -1 35563.3 1074.84   1
   0  -2  -1 36381.1 1094.17   7
   0   2  -1 33617.0 1108.37   7
   0  -2   1 32664.3 1106.97   7
   0   2  -2 7277.73 285.861   7
   0  -2   2 7266.48 287.409   7
   0  -2   2 7046.25 277.202   6
   0   2  -2 7374.73 279.814   6
   0   2  -2 7636.91 254.049   1
   0   2   2 7893.54 271.723   8
   0   2  -2 7726.42 266.851   8
   0   2  -3 15703.2 497.310   6
   0  -2   3 14724.2 495.542   6
   0  -2  -3 13609.2 448.067   3
   0   2   3 14483.4 453.699   4
   0   2   3 17023.2 505.276   8
   0   2  -3 14599.8 487.964   8
   0   2   3 12597.7 449.236   7
   0   2  -3 14815.3 498.879   7
   0  -2   4 11427.5 419.729   6
   0   2  -4 11609.8 420.782   7
   0   2  -4 11701.3 417.452   6
   0   2  -4 11177.3 420.324   8
   0   2   4 10899.0 425.793   8
   0   2   4 11545.9 377.222   4
   0  -2   5 19543.6 677.310   7
   0  -2  -5 20324.2 629.408   4
   0  -2   5 19924.6 675.627   6
   0   2  -5 19002.4 669.085   7
   0   2  -5 18323.9 662.521   6
   0   2   5 19227.8 696.699   8
   0   2  -5 18599.3 681.212   8
   0   2   5 19696.1 631.615   4
   0  -2   6 5649.77 260.191   7
   0  -2  -6 6292.72 225.135   4
   0   2  -6 5649.65 255.795   7
   0  -2   6 5669.38 262.552   6
   0   2  -6 6069.96 256.703   6
   0   2   6 6173.72 293.582   8
   0   2  -6 5605.38 271.277   8
   0   2   6 5498.78 225.498   4
   0  -2   7 884.901 87.8274   7
   0   2   7 840.633 105.356   8
   0  -2  -7 799.692 63.0259   4
   0   2  -7 871.104 83.4188   7
   0   2  -7 934.762 83.7295   6
   0   2  -7 918.421 101.051   8
   0  -2   8 4365.89 223.649   7
   0  -2  -8 4162.36 186.633   4
   0   2  -8 4460.73 215.104   7
   0   2  -8 4492.29 217.035   6
   0   2   8 4110.84 259.322   8
   0   2  -8 4126.11 243.195   8
   0  -2  -9 29.5760 30.3641   4
   0   2  -9 93.5748 58.8199   8
   0  -2   9 29.1217 40.0743   7
   0   2   9-16.6958 58.7706   8
   0   2 -10 382.034 85.6077   8
   0  -2  10 348.827 67.3915   7
   0   2  10 169.116 76.6923   8
   0  -2 -11 26946.1 916.810   4
   0   2 -11 28439.4 1023.42   8
   0  -2  11 27204.4 957.793   7
   0   2  11 27409.1 1070.46   8
   0  -2 -12 1017.23 97.2656   4
   0   2  12 1242.40 167.728   8
   0  -2  12 1286.67 123.818   7
   0   2 -12 939.711 129.146   8
   0   2 -13 20206.4 829.891   8
   0   2  13 21744.4 919.286   8
   0  -2 -13 20933.2 736.852   4
   0  -2  13 20141.3 809.280   6
   0   2  13 20907.7 780.557   6
   0   2 -13 20800.6 774.961   4
   0   2 -14 1846.39 183.900   8
   0   2  14 1338.44 191.542   8
   0  -2 -14 1420.02 123.336   4
   0  -2  14 1468.87 164.617   6
   0   2  14 1613.03 154.306   6
   0   2 -14 1405.50 142.957   4
   0   2  15 10823.6 609.315   8
   0  -2 -15 10897.8 440.993   4
   0   2  15 11359.4 501.775   6
   0  -2  15 10320.0 511.889   6
   0   2 -15 10585.4 530.076   8
   0   2 -15 9994.91 464.568   4
   0   2 -16 360.152 115.512   8
   0   2  16 503.950 144.487   8
   0  -2 -16 336.726 79.6874   4
   0  -2  16 396.252 110.883   6
   0   2  16 458.014 103.003   6
   0   2 -16 379.963 92.5824   4
   0   2  17 7408.94 514.486   8
   0  -2 -17 7213.83 343.996   4
   0  -2 -17 6687.15 394.820   3
   0   2 -17 7039.63 425.204   8
   0   2 -17 7163.07 367.113   4
   0   2  17 7399.77 405.208   6
   0  -2  17 7226.25 420.731   6
   0  -2 -18 20.0554 86.4704   3
   0  -2 -18 145.354 69.0963   4
   0   2 -18 15.0665 75.0152   4
   0  -2 -19 5603.48 356.571   3
   0  -2 -19 5128.77 286.234   4
   0   2  19 5211.24 451.351   8
   0   2 -19 4897.01 304.273   4
   0   2  20 158.053 147.980   8
   0  -2 -20 435.880 118.801   3
   0  -2 -20 464.252 97.6666   4
   0  -2 -21 3222.77 284.189   3
   0  -2 -22 685.748 149.235   3
   0  -2 -23-23.2496 110.169   3
   0  -2 -24 515.205 142.116   3
   0  -3   0-5.75964 30.4077   7
   0   3   0 2.31668 13.9750   2
   0   3  -1 141108. 4281.48   1
   0   3  -1 133708. 4332.19   7
   0  -3   1 144109. 4336.43   7
   0  -3  -1 145358. 4320.75   7
   0  -3  -2 1239.33 78.3887   7
   0   3  -2 1209.43 93.9085   7
   0  -3   2 1330.22 100.173   7
   0   3  -2 1264.61 67.1369   1
   0   3   2 1054.57 68.1935   8
   0   3  -2 1281.81 68.4291   8
   0  -3   2 1143.57 70.0141   8
   0  -3  -2 1349.40 70.5760   8
   0   3  -2 1120.21 87.0396   6
   0   3  -3 1282.05 98.8399   7
   0   3   3 1137.80 72.0236   7
   0   3  -3 1208.07 92.6934   6
   0   3  -3 1288.18 70.1274   1
   0  -3   3 1217.49 84.8142   8
   0   3  -3 1162.04 78.0122   8
   0   3   3 1310.38 85.2601   8
   0  -3  -3 1155.05 78.8248   8
   0   3  -4 2455.06 141.962   6
   0  -3   4 2255.38 140.058   6
   0   3  -4 2337.54 145.886   7
   0  -3  -4 2407.68 92.0873   3
   0  -3   4 2142.46 133.519   8
   0  -3  -4 2131.09 127.667   8
   0   3   4 2509.13 141.488   8
   0   3  -4 2253.97 128.989   8
   0   3   4 2448.00 108.624   7
   0   3  -5 9143.33 365.699   7
   0   3  -5 8329.10 350.750   6
   0  -3   5 8697.65 360.475   6
   0   3   5 8493.11 302.438   4
   0  -3  -5 8744.43 301.518   3
   0   3   5 8742.82 365.286   8
   0  -3  -5 9272.91 357.579   8
   0   3  -5 8357.69 348.301   8
   0  -3   5 8845.78 364.912   8
   0   3   5 8812.28 295.239   7
   0  -3   6 3344.20 198.102   7
   0  -3  -6 3544.86 156.997   3
   0   3  -6 3623.13 198.135   7
   0  -3   6 3619.71 199.706   6
   0   3  -6 3789.34 196.862   6
   0   3   6 3867.57 216.870   8
   0  -3  -6 3355.04 195.394   8
   0  -3   6 3521.39 209.702   8
   0   3  -6 3661.02 200.323   8
   0   3   6 3704.11 155.576   4
   0  -3   7 4929.23 244.039   7
   0  -3  -7 4150.33 192.182   3
   0  -3  -7 4190.16 233.356   8
   0  -3   7 4572.16 258.193   8
   0   3  -7 4258.77 233.539   8
   0   3   7 4541.18 256.632   8
   0   3   7 4453.49 188.954   4
   0  -3   7 4256.52 232.717   6
   0   3  -7 4673.37 233.770   7
   0   3  -7 4232.43 223.301   6
   0  -3   8 14127.6 562.215   7
   0   3  -8 14716.2 551.017   6
   0   3  -8 14466.4 552.285   7
   0  -3  -8 13897.1 567.396   8
   0  -3   8 14043.1 598.114   8
   0   3   8 14276.9 599.988   8
   0   3  -8 14999.9 577.370   8
   0   3   8 14467.3 507.450   4
   0  -3   9 13225.7 597.380   8
   0  -3   9 14729.5 562.045   7
   0  -3  -9 13623.0 491.391   4
   0   3  -9 14097.7 543.561   7
   0   3  -9 14442.6 541.460   6
   0   3   9 12449.4 588.731   8
   0  -3  -9 14037.3 572.868   8
   0   3  -9 14276.9 574.536   8
   0  -3  10 14542.6 634.925   8
   0  -3  10 13642.4 566.609   7
   0   3  10 14209.4 633.365   8
   0   3 -10 14234.5 552.723   6
   0   3 -10 14710.3 597.259   8
   0  -3 -10 13288.0 583.324   8
   0  -3 -10 14373.8 508.281   4
   0  -3 -11 108.556 40.8338   4
   0   3 -11 47.0726 60.2211   8
   0  -3 -11 31.4546 55.3976   8
   0  -3  11 83.3332 68.6247   8
   0   3  11 62.8067 78.1859   8
   0  -3  11 76.6676 51.5703   7
   0  -3 -12 13460.2 505.197   4
   0  -3 -12 14089.7 601.173   8
   0   3 -12 12915.7 586.787   8
   0  -3  12 13932.2 564.994   7
   0   3  12 14864.2 670.458   8
   0  -3  12 12508.8 636.893   8
   0  -3 -13 2305.40 150.577   4
   0  -3 -13 2404.76 180.589   3
   0  -3  13 2250.02 184.843   7
   0   3  13 2393.12 246.176   8
   0  -3  13 2159.64 235.317   8
   0  -3 -13 2536.36 213.119   8
   0   3 -13 2614.58 214.022   8
   0  -3  14 12371.3 573.137   6
   0  -3 -14 13000.6 489.826   4
   0  -3 -14 12471.9 535.846   3
   0  -3  14 12298.5 647.556   8
   0   3  14 12173.1 646.677   8
   0   3 -14 12027.5 572.702   8
   0  -3 -14 12094.1 575.989   8
   0   3 -15 3653.61 275.638   8
   0  -3 -15 4060.93 287.218   8
   0   3  15 4081.72 344.316   8
   0  -3  15 3834.78 331.557   8
   0  -3 -15 3532.96 207.175   4
   0  -3 -15 4474.39 264.850   3
   0  -3  15 3611.34 271.857   6
   0   3  15 3262.84 237.121   6
   0   3 -15 3444.32 236.564   4
   0  -3  16 1252.64 205.179   8
   0   3  16 1319.02 209.416   8
   0  -3 -16 1707.60 139.148   4
   0  -3 -16 1341.62 154.353   3
   0   3  16 1405.12 158.780   6
   0  -3  16 1488.13 184.222   6
   0  -3 -16 1512.05 186.108   8
   0   3 -16 1333.75 182.008   8
   0   3 -16 1335.95 150.842   4
   0   3  17 4410.90 382.526   8
   0  -3  17 4793.94 398.877   8
   0  -3 -17 4786.09 255.366   4
   0  -3 -17 4611.08 298.220   3
   0  -3  17 4580.91 329.400   6
   0   3  17 4593.97 298.960   6
   0  -3 -17 4081.49 312.530   8
   0   3 -17 4160.18 315.333   8
   0   3 -17 4420.19 278.754   4
   0  -3 -18 9484.84 484.486   3
   0   3 -18 9558.89 461.379   4
   0  -3  18 9813.68 621.744   8
   0   3  18 10917.9 643.708   8
   0  -3 -19 192.064 91.0695   3
   0  -3  19-37.2485 139.093   8
   0  -3 -20 1638.67 192.024   3
   0  -3  20 1487.61 259.815   8
   0   3  20 1535.27 268.016   8
   0  -3 -21 1648.98 200.728   3
   0  -3 -22-21.1188 87.1624   3
   0  -3 -23 2901.34 262.251   3
   0   4   0 44299.7 1381.35   2
   0  -4   0 45446.7 1447.29   7
   0   4   1 86789.3 2641.99   2
   0   4  -1 82859.2 2725.97   7
   0  -4   1 85586.9 2729.28   7
   0  -4  -1 88580.7 2713.55   7
   0   4  -1 88888.7 2660.12   1
   0   4   2 53071.0 1690.85   8
   0   4   2 53394.1 1729.77   7
   0  -4  -2 54263.1 1728.03   7
   0   4  -2 54870.2 1763.11   7
   0  -4   2 56192.4 1764.33   7
   0  -4   2 54640.5 1691.51   8
   0   4  -2 56824.4 1681.86   8
   0  -4  -2 53313.9 1680.83   8
   0   4  -2 53952.1 1691.81   1
   0  -4   2 56419.3 1698.71   1
   0   4   3 938.576 73.9744   7
   0   4  -3 899.562 91.9600   7
   0  -4   3 790.535 89.6204   7
   0  -4   3 925.836 70.1064   8
   0   4  -3 776.274 58.6363   1
   0  -4   3 815.517 59.5557   1
   0   4  -3 882.460 63.7313   8
   0   4   3 855.852 68.9589   8
   0  -4  -3 839.175 63.2050   8
   0   4   4 4727.67 199.973   7
   0   4  -4 4883.10 236.915   6
   0   4  -4 5184.50 251.371   7
   0   4  -4 4694.19 192.299   1
   0   4   4 4617.26 216.209   8
   0  -4   4 4220.88 211.264   8
   0   4  -4 4747.43 206.627   8
   0  -4  -4 4625.21 205.489   8
   0   4   5 198.647 53.0318   8
   0  -4   5 141.866 43.1392   8
   0  -4  -5 211.956 20.7470   3
   0   4  -5 213.397 53.4372   7
   0   4  -5 169.190 47.1577   6
   0  -4   5 176.033 54.0631   6
   0   4   5 181.941 33.6553   7
   0   4  -5 234.769 37.9811   1
   0   4  -5 162.532 41.5361   8
   0  -4  -5 215.233 45.6293   8
   0   4  -6 43462.2 1420.93   6
   0   4  -6 41910.9 1431.30   7
   0  -4   6 43524.5 1429.44   6
   0   4   6 42460.9 1341.93   4
   0  -4  -6 43189.4 1328.02   3
   0  -4  -6 43249.1 1405.32   8
   0   4  -6 43064.4 1405.16   8
   0   4   6 40324.7 1420.75   8
   0  -4   6 42965.9 1430.16   8
   0   4   6 43502.4 1337.99   7
   0  -4   6 42273.8 1436.78   7
   0  -4   7 10786.9 459.666   7
   0  -4  -7 10862.5 373.240   3
   0   4  -7 10467.0 441.362   6
   0   4   7 10871.5 353.073   7
   0  -4   7 9885.31 443.961   6
   0   4  -7 11195.7 458.211   7
   0  -4   7 10331.0 459.801   8
   0   4  -7 11149.4 444.101   8
   0  -4  -7 10357.1 436.188   8
   0   4   7 10297.4 458.827   8
   0   4   7 10311.9 377.047   4
   0   4   8 66641.5 2116.74   8
   0  -4   8 64733.5 2087.95   7
   0  -4   8 62999.0 2104.91   8
   0  -4  -8 64525.9 1989.27   3
   0   4  -8 63534.6 2060.29   6
   0  -4   8 61307.8 2074.11   6
   0   4  -8 64971.6 2076.61   7
   0   4  -8 62697.5 2069.03   8
   0  -4  -8 63929.8 2071.19   8
   0   4   8 62602.5 1991.17   4
   0  -4   9 1318.97 135.963   7
   0  -4   9 1369.06 150.812   8
   0   4   9 1077.07 140.692   8
   0  -4  -9 1315.00 96.7422   3
   0  -4   9 1310.96 136.002   6
   0   4  -9 1311.61 126.851   7
   0   4  -9 1300.35 124.397   6
   0   4  -9 1420.91 136.079   8
   0  -4  -9 1136.20 128.206   8
   0   4   9 1542.13 101.634   4
   0   4 -10 5903.18 308.823   7
   0   4 -10 5469.33 294.449   6
   0  -4  10 6301.55 329.704   7
   0   4  10 5852.40 352.606   8
   0  -4  10 6048.93 356.339   8
   0   4 -10 6130.44 327.012   8
   0  -4 -10 6154.56 325.193   8
   0  -4 -10 6106.46 267.812   3
   0  -4  11 1857.18 165.469   7
   0  -4  11 1814.53 191.933   8
   0   4  11 2099.27 203.415   8
   0   4 -11 1845.23 150.598   6
   0  -4 -11 1411.33 154.192   8
   0   4 -11 1779.07 169.895   8
   0  -4 -11 1743.15 129.791   3
   0  -4 -12-10.0508 42.4184   3
   0  -4 -12-16.5100 63.3262   8
   0   4 -12 65.9153 78.0866   8
   0  -4  12-15.2553 60.0342   7
   0   4  12 92.2779 70.3207   8
   0  -4  12 183.680 88.0639   8
   0  -4 -13 33.4580 50.1060   3
   0  -4 -13 70.5138 67.6628   8
   0   4 -13 175.916 70.9813   8
   0  -4  13 31.3731 60.2209   7
   0  -4  13 225.405 93.5323   8
   0   4  13 226.410 93.9493   8
   0  -4 -14 4603.04 258.389   3
   0  -4  14 4659.63 360.174   8
   0   4  14 4161.77 345.219   8
   0   4 -14 4751.69 309.481   8
   0  -4 -14 4265.93 296.208   8
   0  -4  15 2554.02 232.974   6
   0  -4 -15 2575.73 191.978   3
   0  -4  15 3174.90 296.132   8
   0   4  15 2457.50 263.052   8
   0   4 -15 2446.96 224.610   8
   0  -4 -15 2776.42 236.801   8
   0   4  16 11482.5 644.685   8
   0  -4  16 11240.7 637.155   8
   0  -4 -16 10887.9 493.376   3
   0  -4  16 10706.7 553.992   6
   0   4  16 11534.3 515.139   6
   0  -4 -16 11113.9 555.497   8
   0   4 -16 11200.9 554.236   8
   0  -4 -17 1946.09 177.106   3
   0   4 -17 1570.80 167.438   4
   0   4  17 2006.63 191.916   6
   0  -4  17 1955.39 248.365   8
   0   4  17 1698.82 247.836   8
   0   4  18 9776.31 614.247   8
   0  -4  18 8949.18 594.928   8
   0  -4 -18 9474.26 458.810   3
   0   4  19-111.878 164.088   8
   0  -4  19-37.0921 163.206   8
   0  -4 -19-85.1796 83.4969   3
   0   4  20 1842.02 277.415   8
   0  -4 -20 1710.85 187.051   3
   0  -4 -21 314.111 110.673   3
   0  -4 -22 5184.72 342.372   3
   0  -5   0 28.6474 40.3011   7
   0  -5   0 4.54167 18.3237   1
   0   5   0 35.9278 18.7130   2
   0  -5  -1 51477.4 1718.05   7
   0  -5   1 54334.9 1739.82   7
   0   5  -1 53098.0 1671.81   2
   0   5   1 52591.5 1631.62   2
   0  -5   1 53027.2 1667.50   1
   0   5  -1 55105.1 1652.57   1
   0   5  -2 362.589 28.4819   8
   0  -5  -2 395.015 31.2463   8
   0   5  -2 381.958 69.4361   7
   0   5   2 286.468 53.5434   7
   0  -5   2 378.077 35.8771   8
   0  -5  -2 371.363 59.5494   7
   0   5   2 355.109 36.2305   8
   0  -5   2 345.542 66.7236   7
   0  -5  -2 349.292 27.6561   2
   0  -5   2 361.129 43.0351   1
   0   5  -2 358.989 40.4592   1
   0  -5  -3 189.388 32.1535   8
   0   5  -3 229.999 34.0363   8
   0   5  -3 241.281 61.8254   7
   0   5   3 155.218 45.7448   7
   0  -5   3 200.436 37.8329   8
   0   5   3 264.620 39.4808   8
   0  -5   3 251.549 62.3470   7
   0  -5  -3 207.639 23.0523   2
   0  -5   3 189.599 32.6410   1
   0   5  -3 239.669 37.0221   1
   0   5   4 67569.0 2080.60   7
   0  -5   4 64538.3 2076.39   8
   0   5  -4 65847.3 2051.85   1
   0  -5  -4 70850.6 2064.44   8
   0   5  -4 68574.5 2060.15   8
   0   5  -4 65010.5 2141.73   7
   0   5   5 13954.8 474.509   7
   0   5   5 12834.8 497.949   8
   0  -5   5 12608.5 496.732   8
   0   5  -5 13407.0 460.756   1
   0   5  -5 13211.9 479.180   8
   0  -5  -5 12116.8 474.241   8
   0   5  -5 13028.9 519.916   6
   0   5  -5 12503.4 531.516   7
   0  -5   6 56783.6 1878.02   8
   0   5   6 57270.2 1881.43   8
   0   5   6 58196.7 1810.24   7
   0   5  -6 58109.1 1890.13   6
   0   5  -6 55650.4 1901.66   7
   0   5  -6 56650.5 1815.67   1
   0   5  -6 58888.8 1851.57   8
   0  -5  -6 59932.3 1856.13   8
   0  -5   7 24353.2 891.556   8
   0   5   7 25517.4 897.069   8
   0  -5   7 25358.3 915.741   7
   0   5   7 24261.4 796.876   4
   0  -5  -7 24286.0 769.615   3
   0   5  -7 23529.8 896.162   7
   0   5  -7 25172.0 888.240   6
   0  -5   7 23610.3 890.836   6
   0   5   7 24584.6 793.670   7
   0   5  -7 24337.5 819.779   1
   0   5  -7 25003.9 861.383   8
   0  -5  -7 24052.2 857.849   8
   0   5  -8 1629.03 139.136   8
   0  -5  -8 1804.46 144.684   8
   0   5   8 1697.86 158.415   8
   0  -5   8 1925.95 165.451   8
   0  -5   8 1829.74 165.656   7
   0  -5  -8 1828.28 92.6555   3
   0   5  -8 2054.56 168.046   7
   0   5  -8 1633.63 147.546   6
   0   5   8 1826.24 88.5335   7
   0  -5   8 1750.10 158.562   6
   0   5  -8 1769.56 119.642   1
   0   5   8 1830.40 106.459   4
   0  -5   9 2805.81 213.108   7
   0   5   9 3026.70 226.396   8
   0  -5   9 2523.18 209.162   8
   0  -5  -9 2998.85 139.696   3
   0  -5   9 2777.78 208.414   6
   0   5  -9 2872.34 208.548   7
   0   5  -9 2929.74 202.867   6
   0   5  -9 2994.87 200.872   8
   0  -5  -9 3236.00 207.215   8
   0   5   9 2819.49 150.096   4
   0  -5  10 15710.8 642.118   7
   0  -5  10 14073.7 644.435   8
   0   5  10 13176.2 640.090   8
   0  -5 -10 14482.3 519.949   3
   0  -5  10 14713.9 626.068   6
   0   5 -10 15621.4 610.062   6
   0   5 -10 15253.8 620.025   7
   0  -5 -10 15777.7 614.607   8
   0   5 -10 15264.0 609.652   8
   0   5  10 14939.9 535.939   4
   0   5 -11 747.973 116.679   8
   0  -5 -11 776.616 118.699   8
   0   5  11 880.819 137.868   8
   0  -5  11 1018.16 137.671   7
   0  -5  11 955.726 140.248   8
   0  -5 -11 793.161 79.3907   3
   0   5 -11 782.161 110.365   7
   0   5 -11 724.454 103.381   6
   0   5  11 894.716 87.6629   4
   0   5  12 69.0578 83.5236   8
   0  -5  12 34.4088 71.0176   7
   0   5 -12 57.1441 70.0018   6
   0  -5 -12 16.1189 68.0335   8
   0   5 -12 48.3981 66.5954   8
   0  -5 -12 8.11327 38.4680   3
   0  -5  13 5704.49 344.984   7
   0  -5  13 5477.46 384.988   8
   0   5  13 6814.65 420.602   8
   0   5 -13 5948.79 325.339   6
   0  -5 -13 6174.47 346.370   8
   0   5 -13 5706.97 337.870   8
   0  -5 -13 5668.31 274.021   3
   0  -5 -14 91.8021 51.6550   3
   0   5 -14 109.114 78.4551   8
   0  -5 -14 36.4079 75.1960   8
   0   5  14 216.625 121.531   8
   0  -5  14 215.434 106.015   8
   0  -5 -15 1297.41 124.502   3
   0  -5  15 1331.46 197.439   8
   0   5  15 1367.99 201.779   8
   0   5 -15 1337.64 164.584   8
   0  -5 -15 900.761 147.769   8
   0  -5  16 674.049 131.934   6
   0  -5 -16 472.985 85.9258   3
   0   5  16 311.382 129.322   8
   0  -5  16 402.447 157.146   8
   0  -5 -16 581.156 126.753   8
   0   5 -16 438.518 114.580   8
   0  -5 -17 5316.95 287.612   3
   0  -5  17 4576.51 399.758   8
   0   5  17 5269.54 422.628   8
   0  -5 -18 2997.64 213.452   3
   0  -5  18 2654.17 316.434   8
   0   5  18 2883.41 337.422   8
   0  -5 -19 525.243 109.035   3
   0  -5  19 331.208 168.813   8
   0   5  19 407.377 166.722   8
   0  -5 -20 11080.4 503.927   3
   0   5  20 11188.6 695.666   8
   0  -5  20 10159.7 674.674   8
   0  -5 -21 1429.90 166.281   3
   0   6   0 49473.9 1530.63   2
   0  -6   0 49247.8 1551.41   1
   0  -6   0 47586.1 1621.00   7
   0   6   1 880.054 51.7230   2
   0   6  -1 782.041 68.6249   2
   0  -6  -1 780.446 67.1901   1
   0  -6   1 974.333 77.2401   1
   0  -6   1 744.904 100.350   7
   0   6   1 1044.05 105.176   7
   0  -6  -1 1013.76 105.490   7
   0  -6  -2 7893.83 252.874   8
   0   6  -2 7914.08 250.458   8
   0  -6   2 7327.07 301.370   1
   0   6  -2 7445.44 283.443   1
   0   6   2 7675.20 344.442   7
   0   6  -2 7644.28 366.828   7
   0  -6  -2 7762.56 346.255   7
   0  -6   2 7567.09 366.478   7
   0   6   2 7336.94 265.824   8
   0   6  -3 31172.8 956.206   8
   0  -6  -3 31356.8 959.357   8
   0   6   3 29753.4 1034.26   7
   0   6  -3 28958.0 1074.89   7
   0   6   3 29469.8 975.705   8
   0  -6   3 30383.2 1081.78   7
   0  -6   3 30034.0 974.903   8
   0  -6  -3 30349.5 941.029   2
   0   6  -3 29303.8 977.308   1
   0  -6   3 30659.3 990.686   1
   0  -6  -4 14940.0 508.191   8
   0   6  -4 15171.1 507.722   8
   0   6  -4 13682.8 596.980   7
   0  -6   4 13761.7 594.815   7
   0   6   4 14894.0 529.461   8
   0   6   4 14437.2 548.746   7
   0  -6   4 14795.2 527.570   8
   0  -6  -4 14941.5 478.161   2
   0   6  -4 14348.4 510.194   1
   0  -6   4 14584.9 516.538   1
   0   6   5 34663.3 1124.08   7
   0   6   5 33947.8 1134.14   8
   0  -6   5 32905.2 1127.36   8
   0   6  -5 32933.5 1092.89   1
   0  -6  -5 36702.2 1111.04   8
   0   6  -5 32328.5 1099.91   8
   0   6  -5 33373.3 1196.67   7
   0  -6   6 520.810 82.3739   8
   0   6   6 196.880 60.4799   8
   0   6   6 465.567 63.1612   7
   0   6  -6 391.516 82.5187   7
   0   6  -6 467.446 57.2793   1
   0   6  -6 392.782 64.1714   8
   0  -6  -6 356.694 60.8255   8
   0   6   7 915.726 113.269   8
   0  -6   7 994.609 111.825   8
   0  -6   7 996.775 127.799   7
   0   6   7 953.262 71.5719   4
   0   6  -7 824.747 116.070   7
   0   6   7 720.936 71.0222   7
   0   6  -7 1083.71 121.610   6
   0   6  -7 892.727 81.6934   1
   0  -6  -7 852.083 92.5497   8
   0   6  -7 952.239 96.9271   8
   0  -6   8 3563.48 250.875   7
   0   6   8 3123.02 224.586   8
   0  -6   8 3014.39 219.798   8
   0   6   8 3835.04 168.025   4
   0   6  -8 3396.46 239.197   7
   0   6  -8 3272.03 222.475   6
   0   6   8 3468.31 159.218   7
   0   6  -8 3387.20 180.664   1
   0   6  -8 3581.39 207.936   8
   0  -6  -8 3301.86 202.267   8
   0  -6  -9 14662.7 571.061   8
   0   6  -9 14754.3 571.021   8
   0  -6   9 14951.3 629.232   7
   0  -6   9 14121.3 610.967   8
   0   6   9 12111.4 591.835   8
   0   6  -9 14104.7 606.377   7
   0   6  -9 14397.8 591.803   6
   0   6  -9 14426.0 528.924   1
   0   6   9 13687.2 498.235   4
   0  -6 -10 2196.92 176.450   8
   0   6 -10 2175.89 178.770   8
   0   6  10 2828.53 226.206   8
   0  -6  10 2543.77 217.026   8
   0  -6  10 2177.98 205.715   7
   0  -6 -10 2402.71 116.862   3
   0   6 -10 1964.54 177.442   6
   0  -6  10 2589.79 211.374   6
   0   6 -10 2699.62 210.776   7
   0   6 -10 2464.79 158.061   1
   0   6  10 2508.59 141.706   4
   0  -6 -11 35241.8 1230.21   8
   0   6 -11 36311.2 1236.71   8
   0  -6  11 34503.2 1278.77   7
   0  -6  11 36005.3 1306.71   8
   0   6  11 38588.3 1324.35   8
   0  -6 -11 33813.8 1114.32   3
   0   6 -11 34649.4 1239.72   6
   0   6 -11 35555.8 1261.92   7
   0  -6  11 34776.5 1270.92   6
   0   6 -11 34065.5 1174.14   1
   0   6  11 34393.4 1148.68   4
   0   6  12 5285.41 352.278   8
   0  -6  12 4917.93 319.164   7
   0  -6  12 4821.75 336.994   8
   0  -6 -12 4638.06 208.622   3
   0   6 -12 4185.34 279.986   6
   0  -6  12 4531.55 306.542   6
   0  -6 -12 5037.43 293.628   8
   0   6 -12 4677.26 286.814   8
   0   6  12 4626.17 232.704   4
   0  -6 -13 27016.6 913.450   3
   0  -6 -13 27174.6 1023.14   8
   0   6 -13 28140.1 1032.08   8
   0   6 -13 27760.9 1019.17   6
   0   6  13 24717.7 1089.53   8
   0  -6  13 27440.8 1114.62   8
   0  -6  13 29658.8 1076.28   7
   0  -6 -14 24.0565 44.0888   3
   0   6 -14 88.3131 71.2355   8
   0  -6 -14 88.1316 62.0560   8
   0   6 -14 16.4590 72.4272   6
   0  -6  14 80.1020 74.3098   8
   0   6  14 26.9241 78.5873   8
   0  -6 -15 2874.83 173.261   3
   0   6  15 2720.93 283.632   8
   0  -6  15 2442.43 266.587   8
   0  -6 -15 2860.67 238.398   8
   0   6 -15 2954.53 239.585   8
   0  -6 -16 595.331 87.4801   3
   0  -6  16 707.100 165.613   8
   0   6  16 556.705 162.089   8
   0  -6 -16 604.232 131.956   8
   0   6 -16 700.292 132.806   8
   0   6  17 362.442 148.638   8
   0  -6  17 719.681 182.702   8
   0  -6 -17 518.681 85.2409   3
   0  -6  18 1834.17 263.705   8
   0   6  18 2335.14 292.449   8
   0  -6 -18 2000.89 161.307   3
   0   6  19 12039.8 733.921   8
   0  -6 -19 12800.1 531.832   3
   0  -6  20-38.2488 146.700   8
   0   6  20-38.6066 140.063   8
   0  -6 -20 37.8921 71.1635   3
   0  -7   0-13.2355 52.0828   7
   0   7   0 27.4293 24.7971   2
   0  -7   0-6.79526 32.1994   1
   0   7   1 179.857 63.2989   7
   0  -7  -1 314.813 71.2679   7
   0  -7   1 207.682 69.2451   7
   0  -7   1 127.290 40.4096   1
   0   7  -1 205.875 42.3466   2
   0   7   1 224.104 30.3131   2
   0   7   2 22051.7 806.556   7
   0  -7   2 20788.5 828.098   7
   0   7  -2 21120.9 755.576   2
   0   7  -2 22100.0 720.972   1
   0  -7   2 21515.0 746.988   1
   0  -7  -2 22853.0 740.544   1
   0   7   3 1791.55 145.768   7
   0   7   3 1693.41 96.2174   8
   0  -7   3 1899.86 98.6954   8
   0  -7   3 1878.81 170.506   7
   0   7  -3 1495.75 153.908   7
   0   7  -3 1783.73 79.8313   8
   0  -7  -3 1840.06 82.3756   8
   0  -7   3 1632.15 111.668   1
   0   7  -3 1535.96 98.9224   1
   0  -7  -4 51056.9 1562.64   8
   0   7  -4 49699.1 1558.14   8
   0   7   4 49026.5 1589.71   8
   0   7   4 48519.7 1640.17   7
   0  -7   4 49288.7 1587.30   8
   0  -7   4 51327.7 1712.52   7
   0   7   4 49949.3 1525.24   3
   0   7  -4 48691.6 1700.64   7
   0  -7  -4 50326.1 1535.08   2
   0   7  -4 50090.7 1579.98   1
   0  -7   4 50426.5 1593.31   1
   0  -7  -5 4871.50 209.772   8
   0   7  -5 5000.11 209.099   8
   0   7  -5 4312.08 284.368   7
   0   7   5 4822.20 243.987   7
   0  -7   5 4498.73 226.713   8
   0   7   5 4646.84 230.961   8
   0  -7  -5 4679.72 177.344   2
   0   7  -5 4432.24 208.168   1
   0  -7   6 3706.94 209.341   8
   0   7   6 3612.75 210.176   8
   0   7  -6 3858.97 183.113   1
   0  -7  -6 3567.60 184.767   8
   0   7  -6 3698.26 185.557   8
   0   7  -6 3017.20 236.130   7
   0   7   6 3431.73 195.434   7
   0  -7   7 29902.6 1108.50   8
   0   7   7 31550.5 1118.34   8
   0  -7   7 30671.1 1172.70   7
   0   7   7 32646.5 1067.44   7
   0   7  -7 32157.1 1174.58   7
   0   7  -7 31595.4 1054.31   1
   0  -7  -7 33365.3 1080.61   8
   0   7  -7 32683.5 1078.88   8
   0  -7   8 2305.86 205.312   7
   0   7   8 2129.60 179.238   8
   0  -7   8 2083.59 174.869   8
   0   7   8 2284.58 125.423   4
   0   7  -8 2062.09 193.037   7
   0   7   8 2242.00 133.227   7
   0   7  -8 2078.84 139.454   1
   0   7  -8 2280.30 156.660   8
   0  -7  -8 2283.36 158.438   8
   0  -7   9 3173.52 228.737   8
   0   7   9 2486.81 209.916   8
   0  -7   9 3123.20 246.102   7
   0   7   9 2874.75 151.685   4
   0   7  -9 3148.73 224.807   6
   0   7  -9 3492.25 249.042   7
   0   7  -9 2770.29 168.411   1
   0  -7  -9 2807.13 188.660   8
   0   7  -9 2769.95 190.675   8
   0  -7 -10 1678.87 152.883   8
   0   7 -10 1961.57 164.161   8
   0   7 -10 1852.24 179.699   6
   0   7 -10 1977.32 192.565   7
   0  -7  10 2331.13 215.189   7
   0  -7  10 2396.46 207.911   8
   0   7  10 1942.77 193.976   8
   0   7 -10 1855.72 141.227   1
   0   7  10 2162.35 129.023   4
   0   7 -11 1086.41 131.025   8
   0  -7 -11 1177.57 130.943   8
   0   7 -11 1162.18 149.440   6
   0   7 -11 1088.88 148.843   7
   0  -7  11 1321.23 167.681   8
   0   7  11 951.094 145.276   8
   0  -7  11 1087.09 157.157   7
   0   7 -11 1154.05 116.040   1
   0   7  11 1377.45 105.807   4
   0   7 -12 6170.96 340.315   8
   0  -7 -12 6156.15 339.193   8
   0  -7  12 6509.91 399.735   8
   0  -7  12 6621.13 391.869   7
   0   7  12 6196.52 397.784   8
   0   7 -12 6424.05 358.649   6
   0   7 -12 6288.21 309.939   1
   0   7  12 6488.59 287.098   4
   0  -7  13 579.700 125.137   7
   0   7  13 518.794 133.401   8
   0  -7  13 683.204 138.606   8
   0   7 -13 514.200 110.033   8
   0  -7 -13 767.386 117.340   8
   0  -7 -13 642.952 65.0034   3
   0   7 -13 384.301 104.612   6
   0   7 -13 559.831 97.3403   1
   0   7 -14 61.5151 64.0752   1
   0  -7  14 290.849 118.648   8
   0   7  14 26.7017 94.0008   8
   0  -7 -14 16.9866 70.1336   8
   0   7 -14 85.4188 82.3581   8
   0   7 -14 35.4020 66.1097   6
   0  -7 -14 79.3576 35.2778   3
   0  -7 -15 340.601 102.646   8
   0   7 -15 413.435 105.328   8
   0  -7 -15 296.229 56.6547   3
   0  -7  15 313.135 120.486   8
   0   7  15 229.970 126.812   8
   0   7 -15 234.956 90.4407   6
   0   7 -15 347.397 85.2302   1
   0  -7  16 942.555 199.295   8
   0   7  16 1074.08 202.904   8
   0   7 -16 1242.14 162.166   8
   0  -7 -16 1089.85 153.246   8
   0   7 -16 1065.59 132.482   1
   0  -7 -16 1075.60 98.5145   3
   0  -7 -17 3384.35 187.263   3
   0   7 -17 3140.42 223.222   1
   0   7  17 3163.41 327.630   8
   0  -7  17 2817.56 315.415   8
   0  -7 -18 1069.86 106.148   3
   0   7 -18 1163.05 137.784   1
   0   7  18 898.161 201.549   8
   0  -7 -19 819.305 99.3133   3
   0   7  19 399.825 161.283   8
   0  -7  19 648.372 188.679   8
   0   7  20 3202.40 364.448   8
   0  -7  20 3504.74 372.578   8
   0   8   0 65893.3 2226.95   7
   0  -8   0 64044.8 2132.61   1
   0  -8   0 69627.2 2231.12   7
   0   8   0 69470.6 2096.31   2
   0  -8  -1 2123.10 135.086   1
   0  -8   1 2030.90 137.326   1
   0   8   1 2070.74 174.963   7
   0  -8   1 2370.91 193.062   7
   0  -8  -1 2328.86 181.718   7
   0   8  -1 2033.61 124.782   2
   0   8   1 2114.24 100.743   2
   0  -8   2 9419.18 368.019   1
   0  -8  -2 9277.98 359.724   1
   0   8  -2 8448.89 361.671   2
   0  -8   2 8273.87 430.895   7
   0   8   2 9052.75 421.526   7
   0  -8   3 10211.2 483.656   7
   0  -8  -3 9843.16 323.317   5
   0   8  -3 10057.3 324.266   5
   0   8   3 10446.9 457.443   7
   0   8  -3 9622.81 412.732   2
   0   8  -3 10242.0 371.115   1
   0  -8   3 10398.7 398.244   1
   0  -8  -3 10331.2 389.009   1
   0   8   4 87.9234 55.2686   7
   0   8  -4 35.4187 66.1181   7
   0  -8   4 52.2108 32.2981   8
   0   8   4 23.8573 26.2578   8
   0  -8   4 17.6644 58.1644   7
   0  -8  -4 40.7004 23.3285   8
   0   8  -4 15.6686 19.7150   8
   0  -8   4 15.2814 36.2177   1
   0   8  -4 47.2774 31.2146   1
   0   8  -5 7987.57 297.546   8
   0  -8  -5 7980.89 300.441   8
   0   8   5 7823.41 365.102   7
   0   8  -5 8241.51 425.654   7
   0  -8   5 8357.49 430.506   7
   0  -8   5 7802.98 328.748   8
   0   8   5 8145.48 334.658   8
   0  -8  -5 7862.93 268.835   2
   0   8  -5 7970.10 316.395   1
   0   8  -6 14805.9 514.946   8
   0  -8  -6 13910.9 514.027   8
   0   8   6 15054.6 567.542   7
   0   8  -6 13966.4 636.986   7
   0  -8   6 14229.7 550.726   8
   0   8   6 13888.4 552.543   8
   0  -8  -6 14784.9 475.565   2
   0   8  -6 13951.1 518.493   1
   0  -8   7 678.197 98.6040   8
   0   8   7 753.571 100.976   8
   0   8  -7 846.431 83.0944   1
   0  -8  -7 1001.11 92.0474   8
   0   8  -7 801.876 82.3078   8
   0   8  -7 695.695 123.982   7
   0   8   7 964.446 98.8617   7
   0  -8   8 17539.9 731.794   7
   0   8   8 15563.4 650.530   8
   0  -8   8 15816.4 650.028   8
   0   8  -8 16685.5 715.237   7
   0   8   8 16874.7 599.658   7
   0   8  -8 16043.4 589.443   1
   0   8  -8 16767.3 608.761   8
   0  -8  -8 15634.7 602.351   8
   0  -8   9 718.616 131.629   7
   0  -8   9 747.932 118.757   8
   0   8   9 508.431 102.877   8
   0   8   9 695.079 72.3216   4
   0   8  -9 689.409 123.854   7
   0   8   9 666.007 75.9940   7
   0   8  -9 632.514 92.0660   8
   0  -8  -9 670.898 93.3762   8
   0   8  -9 556.916 77.8807   1
   0  -8  10 5555.73 382.242   7
   0  -8  10 6818.31 380.697   8
   0   8  10 6373.45 374.850   8
   0   8 -10 6271.01 303.761   1
   0   8 -10 6900.37 402.182   7
   0   8 -10 6874.01 384.211   6
   0  -8 -10 7627.07 345.389   8
   0   8 -10 6813.48 332.207   8
   0   8  10 7344.84 290.943   4
   0   8  11 2041.71 206.212   8
   0  -8  11 2436.29 234.889   7
   0  -8  11 2117.87 210.465   8
   0   8 -11 2237.59 158.936   1
   0   8 -11 2131.29 201.489   6
   0   8 -11 2333.23 217.301   7
   0  -8 -11 1899.66 164.793   8
   0   8 -11 2123.68 172.759   8
   0   8  11 2094.05 137.006   4
   0  -8  12 2268.53 226.295   8
   0  -8  12 2973.90 254.854   7
   0   8  12 2246.35 230.335   8
   0   8 -12 2760.22 182.814   1
   0   8 -12 2174.61 206.319   6
   0  -8 -12 1957.68 179.187   8
   0   8 -12 2322.45 190.003   8
   0   8  12 2778.34 161.782   4
   0   8 -13 138.410 77.8378   8
   0  -8 -13 15.3144 63.3301   8
   0  -8  13 168.253 92.2748   8
   0   8  13 146.701 100.988   8
   0   8 -13 118.069 69.8054   1
   0   8 -13 132.048 72.4611   6
   0   8  13 208.223 54.1747   4
   0   8 -14 8573.73 454.945   6
   0   8  14 9212.77 523.756   8
   0  -8  14 8624.80 509.019   8
   0  -8 -14 8393.14 432.129   8
   0   8 -14 8796.97 436.835   8
   0   8 -14 9271.93 412.291   1
   0   8  15-28.3966 136.857   8
   0  -8  15 28.0704 104.792   8
   0   8 -15-19.2694 71.9368   6
   0   8 -15-26.4898 73.7098   1
   0   8 -15-17.1810 79.9966   8
   0  -8 -15-17.1057 72.1858   8
   0   8 -16 927.042 127.055   1
   0  -8  16 1050.84 197.771   8
   0   8  16 728.458 173.124   8
   0   8 -16 844.989 137.826   8
   0  -8 -16 950.762 149.679   8
   0  -8  17-159.630 145.975   8
   0   8  17 32.2088 120.245   8
   0   8 -17-14.2972 73.3643   1
   0   8  18 2725.84 322.063   8
   0  -8  18 3070.13 343.079   8
   0  -8  19-248.329 184.822   8
   0  -8  20-111.416 187.746   8
   0   8  20-75.0496 189.697   8
   0   9   0 17.1983 65.9626   7
   0  -9   0 27.9250 40.9523   1
   0  -9   0-16.7987 59.1252   7
   0   9   0-5.08033 26.0657   2
   0   9  -1 10411.5 503.843   7
   0   9   1 10376.7 492.903   7
   0  -9  -1 10353.1 421.219   1
   0  -9   1 10620.0 425.399   1
   0  -9   1 10555.2 503.932   7
   0   9  -1 10254.1 397.825   2
   0   9   1 10711.8 363.179   2
   0   9   2 8071.20 405.076   7
   0  -9   2 7673.98 340.205   1
   0  -9  -2 8246.94 339.605   1
   0  -9   2 7961.49 421.101   7
   0   9  -2 7694.37 334.042   2
   0   9  -3 1081.55 52.3204   5
   0  -9   3 827.766 135.059   7
   0  -9   3 1030.78 98.4444   1
   0  -9  -3 1018.24 95.3711   1
   0   9   3 983.970 126.020   7
   0   9  -3 1059.85 53.0437   5
   0   9  -3 895.207 98.9258   2
   0  -9   4 8299.03 435.856   7
   0  -9  -4 7518.33 262.580   5
   0   9  -4 7896.66 263.771   5
   0   9  -4 8204.21 432.606   7
   0   9   4 8247.05 391.799   7
   0   9  -4 7206.60 390.161   6
   0   9  -4 7750.57 364.081   2
   0  -9  -4 7874.44 330.539   1
   0   9  -4 7793.06 307.545   1
   0  -9   4 7879.21 333.378   1
   0   9  -5 4249.03 294.093   7
   0   9   5 3956.21 245.133   7
   0   9   5 3882.73 193.438   8
   0  -9   5 3355.21 272.145   7
   0  -9   5 3619.91 187.195   8
   0  -9  -5 3990.28 164.161   8
   0   9  -5 3909.20 159.707   8
   0   9  -5 4064.18 189.152   1
   0  -9   5 3760.00 203.218   1
   0   9  -6 103.241 81.2594   7
   0   9   6 50.2612 53.0362   7
   0   9   6 76.5257 44.5526   8
   0  -9   6 46.3231 40.7757   8
   0   9  -6 5.31046 28.8268   8
   0  -9  -6 50.1091 32.8833   8
   0   9  -6 35.5121 39.0443   1
   0   9  -7 9192.38 360.632   8
   0  -9  -7 9669.67 366.936   8
   0   9   7 9341.74 408.766   7
   0   9  -7 8995.95 487.636   7
   0   9   7 9761.22 416.702   8
   0  -9   7 9021.23 402.774   8
   0  -9  -7 9362.92 320.093   2
   0   9  -7 9144.81 370.437   1
   0  -9  -8-17.0616 40.4234   8
   0   9  -8 16.5828 41.2710   8
   0   9   8-27.6939 64.4723   8
   0  -9   8 133.983 94.2321   7
   0  -9   8 26.6796 55.0555   8
   0   9  -8 43.2673 89.2851   7
   0   9   8 41.5980 46.6596   7
   0  -9  -8 4.82033 28.4533   2
   0   9  -8-8.21941 45.7417   1
   0  -9   9 6846.32 431.127   7
   0   9   9 8333.10 400.598   8
   0  -9   9 8143.83 390.570   8
   0   9   9 7022.05 302.649   4
   0   9   9 7625.58 327.002   7
   0   9  -9 8070.84 445.600   7
   0   9  -9 7059.88 320.638   1
   0   9  -9 7724.75 333.836   8
   0  -9  -9 6932.92 327.729   8
   0  -9  10 283.673 113.982   7
   0   9  10 36.0464 72.7580   8
   0  -9  10 104.710 76.8585   8
   0   9  10 154.476 47.6920   4
   0   9 -10 67.7262 77.0134   7
   0   9 -10 244.028 60.7884   1
   0   9 -10 109.569 58.7482   8
   0  -9 -10 55.6292 50.9890   8
   0   9  11-40.1155 88.2468   8
   0  -9  11-58.5595 80.5633   8
   0  -9  11-72.5841 82.4545   7
   0   9  11-31.3465 45.7437   4
   0   9 -11 22.8529 75.2413   7
   0   9 -11-12.1822 62.5061   8
   0  -9 -11 12.2789 62.0692   8
   0   9 -11-10.0725 56.0570   1
   0  -9  12 18442.8 796.973   8
   0   9  12 19874.8 824.720   8
   0   9 -12 18307.9 690.389   1
   0   9 -12 17932.9 778.742   6
   0  -9 -12 18278.9 717.413   8
   0   9 -12 18266.5 716.110   8
   0   9  12 18901.1 664.645   4
   0   9 -13 114.884 64.5139   8
   0  -9 -13 129.499 72.8042   8
   0  -9  13 47.1470 92.8209   8
   0   9  13 120.069 92.1613   8
   0   9 -13 104.923 63.3195   1
   0   9 -13 121.584 92.7075   6
   0   9  13 117.576 53.4854   4
   0   9  14 4233.92 338.604   8
   0  -9  14 4318.10 335.385   8
   0   9 -14 4188.43 252.045   1
   0   9 -14 4998.74 322.164   6
   0  -9 -14 3896.08 266.295   8
   0   9 -14 4296.87 275.143   8
   0   9  14 4222.08 226.474   4
   0   9 -15 2034.90 208.045   6
   0  -9  15 2008.74 241.830   8
   0   9  15 1671.77 225.521   8
   0   9 -15 1850.60 182.669   8
   0  -9 -15 2172.27 194.846   8
   0   9 -15 1858.51 167.307   1
   0   9  16 446.613 166.861   8
   0  -9  16 706.001 174.749   8
   0   9 -16 600.232 127.705   6
   0   9 -16 636.872 114.679   1
   0   9 -16 921.128 140.578   8
   0  -9 -16 612.598 117.642   8
   0   9  17 947.487 191.248   8
   0  -9  17 1250.83 220.788   8
   0   9  18 1569.47 247.279   8
   0  -9  18 1719.65 258.440   8
   0  -9  19 382.894 171.130   8
   0   9  19 597.186 196.014   8
   0  10   0 10618.3 514.080   7
   0  10   0 10537.5 376.819   2
   0 -10   0 9731.69 427.244   1
   0  10  -1 963.886 145.655   7
   0  10   1 991.447 148.398   7
   0 -10   1 1231.83 114.559   1
   0 -10  -1 1040.41 107.021   1
   0  10  -1 1225.31 94.2649   2
   0  10   2 229.562 83.7015   7
   0 -10  -2 39.0653 46.3264   1
   0 -10   2 20.4073 48.3965   1
   0 -10   2 79.5787 76.3343   7
   0  10  -2 96.8813 45.8974   2
   0  10   3 26269.6 1019.95   7
   0 -10   3 27848.4 949.209   1
   0 -10  -3 27553.2 943.912   1
   0 -10   3 27242.3 1064.29   7
   0  10  -3 27227.9 956.739   2
   0  10  -4 8407.80 297.132   5
   0 -10  -4 8981.95 295.291   5
   0 -10   4 8793.72 476.209   7
   0  10  -4 9125.73 347.328   1
   0 -10  -4 9169.06 379.163   1
   0 -10   4 9642.35 383.980   1
   0  10  -4 7903.95 435.107   6
   0  10   4 9010.42 439.693   7
   0 -10  -4 8764.64 300.462   5
   0  10  -4 9512.41 311.054   5
   0  10  -4 8472.12 396.556   2
   0 -10   5 20456.8 852.491   7
   0 -10  -5 19510.9 633.834   5
   0  10  -5 20435.8 636.140   5
   0  10  -5 20203.2 813.857   6
   0  10   5 19971.8 777.540   7
   0  10  -5 20248.6 851.997   7
   0  10  -5 19564.2 763.244   2
   0 -10  -5 18695.5 709.420   1
   0  10  -5 19626.8 683.783   1
   0 -10   5 20462.0 717.460   1
   0  10  -6 135.395 47.0969   1
   0 -10   6 204.609 102.082   7
   0  10  -6 75.3539 28.4252   8
   0 -10  -6 152.685 32.7854   8
   0  10  -6 359.698 104.751   7
   0  10  -6 150.312 82.7619   6
   0  10   6 142.749 65.3921   7
   0  10  -6 172.059 71.6309   2
   0 -10  -6 181.496 36.6140   5
   0  10  -6 114.478 35.0331   5
   0  10   7 462.762 87.0425   7
   0  10  -7 390.366 113.083   7
   0  10   7 378.348 76.9580   8
   0 -10   7 462.481 79.8529   8
   0 -10  -7 412.237 56.5098   8
   0  10  -7 289.462 50.5507   8
   0  10  -7 403.255 67.9291   1
   0  10  -8 1447.01 107.672   8
   0 -10  -8 1362.69 106.019   8
   0  10  -8 1360.73 185.093   7
   0  10   8 1479.46 138.688   7
   0  10   8 1748.06 153.234   8
   0 -10   8 1624.30 143.285   8
   0 -10  -8 1386.56 69.6371   2
   0  10  -8 1435.92 113.582   1
   0 -10  -9 357.988 62.4589   8
   0  10  -9 405.456 67.4011   8
   0  10   9 410.719 90.4740   8
   0 -10   9 396.858 123.959   7
   0 -10   9 293.554 81.4158   8
   0  10  -9 407.268 117.893   7
   0 -10  -9 367.635 45.4913   2
   0  10  -9 358.128 66.6011   1
   0  10 -10 1044.46 106.410   8
   0 -10 -10 1123.62 111.266   8
   0  10  10 901.332 136.962   8
   0 -10  10 1142.70 181.105   7
   0 -10  10 968.246 132.956   8
   0  10  10 848.777 89.1424   4
   0  10 -10 1095.66 171.186   7
   0 -10 -10 944.840 82.5838   2
   0  10 -10 897.120 104.786   1
   0 -10  11 12006.6 563.247   8
   0  10  11 12034.6 571.700   8
   0  10  11 12722.5 463.824   4
   0  10 -11 11084.9 598.629   7
   0 -10 -11 12098.6 494.343   8
   0  10 -11 11936.6 489.471   8
   0  10 -11 11752.1 477.966   1
   0  10  12 1987.42 216.500   8
   0 -10  12 2036.94 214.243   8
   0 -10 -12 2192.39 170.952   8
   0  10 -12 2140.50 168.766   8
   0  10  12 2089.62 144.166   4
   0  10 -12 2211.82 159.776   1
   0 -10  13 5039.44 351.333   8
   0  10  13 5109.91 359.155   8
   0  10 -13 5279.19 273.616   1
   0  10 -13 5305.02 287.776   8
   0 -10 -13 4830.63 280.384   8
   0  10  13 4890.93 246.716   4
   0  10  14 3999.56 322.357   8
   0 -10  14 3840.40 315.639   8
   0  10 -14 4220.08 244.356   1
   0  10 -14 3845.58 296.109   6
   0 -10 -14 3650.65 242.868   8
   0  10 -14 3810.53 246.706   8
   0  10  14 3550.64 206.930   4
   0  10  15 108.907 122.296   8
   0 -10  15 160.486 117.821   8
   0  10 -15 349.100 108.759   6
   0  10 -15 181.532 80.0778   8
   0 -10 -15 151.888 79.2809   8
   0  10 -15 215.208 79.7613   1
   0 -10  16 544.191 155.554   8
   0  10  16 145.296 122.878   8
   0  10 -16 351.215 94.5580   8
   0 -10 -16 160.000 78.7785   8
   0  10 -16 283.931 100.168   6
   0  10  17 1141.24 222.190   8
   0 -10  17 1433.65 229.428   8
   0 -10  18 676.471 186.714   8
   0  10  18 521.101 168.043   8
   0  10  19 4485.04 403.865   8
   0 -10  19 2948.29 338.659   8
   0  11   0-62.6569 71.1794   7
   0  11   0 67.4652 32.9375   2
   0 -11   0-11.7346 51.6325   1
   0  11  -1 10847.3 559.355   7
   0  11   1 12584.5 571.451   7
   0  11  -1 11911.1 430.232   2
   0 -11   1 11271.1 475.929   1
   0 -11  -1 10392.3 468.766   1
   0  11  -2 1371.86 178.837   7
   0  11   2 1302.89 166.220   7
   0  11  -2 1055.84 100.278   2
   0 -11   2 1330.07 125.847   1
   0 -11  -2 1127.48 115.912   1
   0  11   3 3189.81 248.261   7
   0  11  -3 3027.13 190.966   2
   0 -11   3 3157.17 197.471   1
   0 -11  -3 3152.13 197.849   1
   0  11  -4 8748.49 474.959   6
   0  11   4 9475.39 472.569   7
   0 -11  -4 10316.4 416.890   1
   0 -11   4 9679.02 409.119   1
   0  11  -4 9295.90 423.154   2
   0  11  -5 695.634 50.3966   5
   0 -11  -5 606.972 47.4479   5
   0 -11   5 689.113 141.816   7
   0 -11   5 617.016 88.8240   1
   0 -11  -5 792.316 96.6372   1
   0  11  -5 646.244 77.0714   1
   0  11  -5 632.932 124.834   6
   0  11   5 694.517 122.889   7
   0  11  -5 595.245 137.381   7
   0  11  -5 840.371 64.3221   5
   0 -11  -5 772.911 57.4919   5
   0  11  -5 728.413 116.395   2
   0  11  -6 8566.46 298.061   5
   0 -11  -6 8383.21 296.117   5
   0 -11   6 8519.89 494.240   7
   0  11  -6 8670.13 461.146   6
   0  11   6 8602.09 425.132   7
   0  11  -6 7795.90 473.841   7
   0  11  -6 7943.46 413.752   2
   0 -11  -6 8437.79 330.395   5
   0 -11  -6 8587.82 376.661   1
   0  11  -6 9165.51 347.226   1
   0  11  -7 2111.32 135.234   1
   0  11  -7 2229.71 110.775   8
   0 -11  -7 2139.77 111.688   8
   0  11  -7 1832.20 220.916   7
   0  11  -7 2177.23 213.230   6
   0  11   7 2184.30 185.597   7
   0  11  -7 1844.30 190.255   2
   0 -11  -7 2292.66 114.454   5
   0  11  -7 2093.44 111.998   5
   0  11  -8 183.443 54.9482   1
   0  11   8 117.249 57.5714   8
   0  11  -8 127.656 41.9052   8
   0 -11  -8 105.338 38.0368   8
   0  11  -8 84.5472 83.2644   6
   0  11   8 176.658 74.7724   7
   0  11  -8 50.5693 91.8129   7
   0  11  -8 57.1109 82.1526   2
   0 -11  -8 151.524 46.3134   5
   0  11  -8 145.684 45.1598   5
   0  11   9 2732.22 201.574   8
   0 -11   9 2528.65 197.266   8
   0  11  -9 2391.76 249.818   7
   0  11  -9 2534.61 147.422   8
   0 -11  -9 2631.98 152.491   8
   0  11  -9 2640.30 161.540   1
   0 -11 -10 11206.3 436.233   8
   0  11 -10 11300.2 431.453   8
   0 -11  10 11023.6 502.839   8
   0  11  10 10708.4 503.285   8
   0  11  10 11224.9 428.355   4
   0  11 -10 11015.5 587.539   7
   0 -11 -10 10581.5 361.204   2
   0  11 -10 11100.5 437.170   1
   0  11 -11 8117.81 350.173   8
   0 -11 -11 8507.61 357.937   8
   0 -11  11 7646.20 414.981   8
   0  11  11 7755.09 421.607   8
   0  11  11 8108.79 337.229   4
   0  11 -11 7549.04 473.885   7
   0 -11 -11 7752.63 292.270   2
   0  11 -11 7787.53 347.683   1
   0  11  12 1846.42 203.263   8
   0 -11  12 1766.22 197.965   8
   0 -11 -12 2171.81 161.088   8
   0  11 -12 2018.44 154.306   8
   0  11 -12 1674.76 144.303   1
   0 -11 -12 1980.23 124.188   2
   0  11  12 2213.62 145.855   4
   0  11 -13 385.863 82.7264   1
   0 -11  13 174.628 100.221   8
   0  11  13 426.923 126.927   8
   0 -11 -13 364.004 83.8846   8
   0  11 -13 261.542 79.5032   8
   0  11  13 266.345 66.2870   4
   0  11 -14 1043.15 118.288   1
   0  11 -14 915.379 123.037   8
   0 -11 -14 772.671 114.322   8
   0  11  14 1057.43 109.337   4
   0  11  14 1049.57 174.283   8
   0 -11  14 1095.07 178.902   8
   0  11 -15 5028.96 284.532   8
   0 -11 -15 4361.96 269.237   8
   0 -11  15 3804.72 329.826   8
   0  11  15 4239.42 346.758   8
   0  11 -16 1380.63 191.034   6
   0 -11  16 1628.73 221.021   8
   0  11  16 1068.87 206.619   8
   0  11  17 2210.71 276.894   8
   0 -11  17 2760.61 298.278   8
   0 -11  18 1554.22 237.085   8
   0  11  18 1670.34 248.114   8
   0 -11  19 32.7023 138.003   8
   0  11  19 33.0732 119.992   8
   0  12   0 15309.2 707.722   7
   0  12   0 15929.6 531.367   2
   0 -12   0 14238.1 608.747   1
   0  12   1 241.647 96.6862   7
   0  12  -1 23.3473 82.2177   7
   0  12  -1 40.8980 39.8755   2
   0 -12  -1 207.307 74.8076   1
   0 -12   1 114.541 63.4050   1
   0  12   2 10302.0 526.763   7
   0  12  -2 10349.6 549.555   7
   0  12  -2 10304.4 412.071   2
   0 -12  -2 9987.34 450.102   1
   0 -12   2 10185.0 447.432   1
   0  12   3 428.691 115.663   7
   0  12  -3 361.747 75.8867   2
   0 -12   3 403.513 85.7141   1
   0 -12  -3 453.546 85.1235   1
   0  12  -4 414.846 105.249   6
   0  12   4 312.004 101.927   7
   0  12  -4 225.291 74.4495   2
   0 -12  -4 333.983 83.8127   1
   0 -12   4 307.316 74.1698   1
   0  12   5 204.274 88.0762   7
   0  12  -5 233.646 93.5255   6
   0  12  -5 143.209 71.3832   2
   0 -12  -5 47.1781 59.7380   1
   0 -12   5 111.618 63.0013   1
   0 -12  -6 16785.7 634.469   1
   0 -12  -6 16397.0 530.625   5
   0  12  -6 15469.4 531.836   5
   0  12  -6 16188.9 765.840   7
   0  12  -6 16477.3 731.819   6
   0  12   6 16032.0 684.676   7
   0  12  -6 16509.8 548.550   5
   0 -12  -6 16597.2 537.733   5
   0  12  -6 15899.7 671.321   2
   0 -12  -7 23.9324 62.2911   1
   0  12  -7 23.1909 47.6135   1
   0  12  -7 3.80085 27.1700   5
   0 -12  -7-7.13213 27.1742   5
   0  12  -7 26.6097 93.6561   7
   0  12  -7-44.3005 87.1625   6
   0  12   7 65.6756 73.6660   7
   0 -12  -7-20.2397 44.4235   5
   0  12  -7-14.6228 47.7109   5
   0  12  -7 17.7063 77.8992   2
   0  12  -8 6508.19 404.890   6
   0  12  -8 7446.49 458.915   7
   0  12   8 7005.23 360.503   7
   0 -12  -8 6566.27 258.077   5
   0  12  -8 6933.14 260.920   5
   0  12  -8 6113.82 380.553   2
   0  12  -8 6965.15 295.668   1
   0 -12  -8 6670.13 329.635   1
   0  12  -9 4359.96 218.202   1
   0  12  -9 4519.35 194.986   8
   0 -12  -9 4471.52 198.363   8
   0  12  -9 4977.18 340.421   6
   0  12  -9 3896.73 337.791   7
   0  12  -9 3955.22 301.323   2
   0 -12  -9 4221.44 195.575   5
   0  12  -9 4383.46 197.511   5
   0  12 -10 155.506 58.2048   1
   0 -12 -10 230.378 51.3792   8
   0  12 -10 305.207 56.0164   8
   0  12  10 215.306 62.7786   4
   0  12 -10 279.172 110.401   6
   0  12 -10 222.025 114.698   7
   0  12 -10 199.779 97.8445   2
   0 -12 -10 133.729 49.5233   5
   0  12 -10 155.314 51.5770   5
   0  12 -11 81.9936 56.6841   1
   0  12  11 50.7103 77.2849   8
   0 -12 -11 41.0713 43.9653   8
   0  12 -11-7.86399 40.9372   8
   0  12  11 8.71568 49.7010   4
   0  12 -11-23.4399 87.5042   2
   0 -12 -11-49.4373 57.5456   5
   0  12 -11 16.4722 50.2089   5
   0  12  12 496.624 119.883   8
   0 -12  12 593.182 121.985   8
   0  12 -12 548.789 81.0999   8
   0 -12 -12 486.463 78.3777   8
   0  12  12 615.700 84.9364   4
   0  12 -12 467.770 80.9325   5
   0  12 -12 490.123 82.1895   1
   0  12 -13 1363.24 127.307   1
   0 -12  13 1151.39 171.610   8
   0  12  13 910.410 155.592   8
   0 -12 -13 1046.35 80.7435   2
   0 -12 -13 1272.90 78.5173   2
   0  12  13 1331.62 119.695   4
   0 -12 -13 1308.46 128.356   8
   0 -12  14 562.991 138.500   8
   0  12  14 787.204 153.550   8
   0 -12 -14 616.028 72.3678   2
   0 -12 -14 551.705 93.3953   8
   0  12  15 325.319 123.282   8
   0 -12 -15 385.972 91.2664   8
   0  12  16 6702.64 442.477   8
   0 -12  16 5875.93 418.436   8
   0 -12  17 83.8991 107.293   8
   0 -12  18 1479.05 228.287   8
   0 -12  19 964.172 206.842   8
   0  13   0 24.4292 83.2540   7
   0 -13   0-42.2508 69.0005   1
   0  13   1 5378.28 366.127   7
   0  13  -1 5248.06 372.359   7
   0  13  -1 5538.54 235.810   2
   0 -13  -1 4633.83 288.098   1
   0 -13   1 5495.12 302.271   1
   0  13  -2 4353.16 335.071   7
   0  13   2 4100.26 312.014   7
   0  13  -2 4215.32 213.877   2
   0 -13  -2 3951.54 259.156   1
   0 -13   2 4220.29 256.297   1
   0  13   3 1719.90 202.485   7
   0  13  -3 1422.58 204.913   7
   0 -13  -3 1354.89 147.016   1
   0 -13   3 1707.31 154.649   1
   0  13  -3 1637.25 135.311   2
   0  13   4 4551.06 324.422   7
   0  13  -4 4324.87 321.088   6
   0 -13   4 4759.50 263.761   1
   0 -13  -4 4644.59 270.628   1
   0  13   4 4519.10 189.711   3
   0  13  -4 4887.28 267.701   2
   0  13  -5 45.4764 87.2147   6
   0  13   5 80.7904 77.4710   7
   0 -13   5 48.0820 65.2060   1
   0 -13  -5 26.3673 71.5146   1
   0  13  -5-28.2932 70.4198   2
   0  13   6 1298.41 168.516   7
   0  13  -6 969.920 164.008   6
   0  13  -6 1005.22 180.801   7
   0 -13  -6 1387.38 139.057   1
   0  13  -6 1212.28 144.227   2
   0 -13  -7 9331.75 330.655   5
   0  13  -7 9390.48 335.421   5
   0  13  -7 10169.1 565.723   7
   0  13  -7 9060.70 508.051   6
   0  13   7 10197.1 481.084   7
   0 -13  -7 9592.92 431.020   1
   0  13  -7 9449.43 342.147   5
   0 -13  -7 9122.26 329.241   5
   0  13  -7 9969.42 478.673   2
   0 -13  -8 701.617 61.1122   5
   0  13  -8 803.460 65.2369   5
   0  13  -8 357.469 118.664   6
   0  13  -8 719.649 161.593   7
   0 -13  -8 826.624 113.299   1
   0  13  -8 773.334 88.4974   1
   0 -13  -8 681.067 79.8484   5
   0  13  -8 698.874 82.9296   5
   0  13  -8 499.213 122.503   2
   0 -13  -9 1369.01 88.3716   5
   0  13  -9 1435.45 92.2587   5
   0 -13  -9 1252.00 142.210   1
   0  13  -9 1514.18 117.753   1
   0  13  -9 1452.14 199.491   6
   0  13  -9 1251.03 202.539   7
   0 -13  -9 1248.89 116.241   5
   0  13  -9 1269.10 175.662   2
   0  13  10 145.519 53.7976   4
   0 -13 -10 258.686 87.2856   1
   0  13 -10 84.1709 51.4311   1
   0  13 -10 58.6781 103.322   7
   0  13 -10 49.0441 98.9405   6
   0  13 -10 155.402 91.6902   2
   0 -13 -10 101.999 39.7300   5
   0 -13 -11 816.226 80.1837   8
   0  13  11 570.559 80.9800   4
   0  13 -11 565.583 83.7680   1
   0  13 -11 420.767 130.135   6
   0  13 -11 399.610 121.983   2
   0 -13 -11 627.243 76.1148   5
   0  13  12 513.114 80.4607   4
   0  13 -12 497.330 140.933   6
   0 -13 -12 496.248 75.5655   5
   0 -13 -12 517.960 74.5319   8
   0  13 -13 2207.17 246.542   6
   0 -13 -13 1885.11 141.888   8
   0 -13 -13 2181.85 150.390   5
   0  14   0 837.650 161.518   7
   0 -14   0 824.867 122.045   1
   0  14   1 1753.14 224.295   7
   0  14  -1 1828.60 230.683   7
   0 -14   1 1679.05 170.735   1
   0 -14  -1 1487.91 165.457   1
   0  14  -1 1914.56 116.939   2
   0  14  -2 82.6070 111.036   7
   0  14   2 24.6009 94.3621   7
   0 -14  -2 31.1319 78.6896   1
   0 -14   2 14.2829 76.4548   1
   0  14  -2 55.7995 49.6106   2
   0  14   3 2467.00 239.316   7
   0  14  -3 1633.19 225.340   7
   0  14  -3 2499.80 241.274   6
   0  14  -3 2003.91 153.094   2
   0 -14  -3 1839.04 176.406   1
   0 -14   3 2663.00 197.086   1
   0  14  -4-119.017 93.6681   6
   0  14   4 45.5617 85.0438   7
   0  14  -4 86.2540 104.308   7
   0  14  -4 11.9340 62.1236   2
   0  14   4 3.89792 32.3570   3
   0 -14  -4-15.0586 80.5978   1
   0 -14   4 79.3005 63.6975   1
   0  14   5 2403.34 233.856   7
   0  14  -5 2123.75 234.745   6
   0  14  -5 2325.33 186.309   2
   0 -14  -5 2229.84 189.747   1
   0 -14   5 2198.82 177.075   1
   0  14  -6 1322.55 189.841   6
   0  14   6 1348.75 177.253   7
   0  14  -6 1267.21 154.413   2
   0 -14  -6 1482.54 155.179   1
   0  14  -7 1715.74 216.917   6
   0  14  -7 1925.06 248.701   7
   0  14  -7 2000.72 189.258   2
   0 -14  -7 1704.30 167.948   1
   0 -14  -8 43.4717 72.1379   1
   0  14  -8 25.1420 98.9433   6
   0  14  -8 91.2317 107.041   7
   0 -14  -8 44.9582 29.3730   5
   0 -14  -8 41.9554 23.7680   5
   0  14  -8 19.0468 88.6913   2
   0 -14  -9 438.890 97.2099   1
   0 -14  -9 507.296 60.6816   5
   0  14  -9 305.859 115.099   6
   0  14  -9 429.519 143.441   7
   0 -14  -9 412.494 64.2657   5
   0  14  -9 349.700 115.216   2
   0 -14 -10 312.596 94.7070   1
   0  14  10 219.855 70.7156   4
   0  14 -10 154.194 113.279   6
   0 -14 -10 241.754 48.6146   5
   0 -14 -10 189.641 61.9434   5
   0  14 -10 307.760 111.335   2
   0 -14 -11 3369.12 212.371   5
   0 -14 -11 3456.56 241.669   1
   0  14 -11 2950.79 285.445   6
   0 -14 -12-13.5613 68.5512   5
   0  14 -12-52.0254 112.133   6
   0 -14 -12-15.2812 77.2443   1
   0  15   0 83.6034 106.895   7
   0 -15   0-98.1388 92.1661   1
   0  15   1 6308.64 431.212   7
   0  15  -1 6347.24 445.675   7
   0 -15   1 6929.40 362.838   1
   0 -15  -1 6022.86 354.393   1
   0  15  -2 8851.06 536.168   7
   0  15   2 8713.87 512.549   7
   0 -15   2 9038.14 428.448   1
   0 -15  -2 7792.86 423.168   1
   0  15   3 956.841 166.007   7
   0  15  -3 807.521 178.113   7
   0  15  -3 598.712 142.527   6
   0  15   3 885.892 82.9224   3
   0 -15  -3 744.327 125.885   1
   0 -15   3 641.194 118.497   1
   0  15   4 531.123 133.503   7
   0  15  -4 455.119 128.679   6
   0  15  -4 487.355 149.975   7
   0 -15  -4 469.461 109.441   1
   0 -15   4 535.097 103.266   1
   0  15   5 436.135 121.737   7
   0  15  -5 383.118 123.636   6
   0 -15   5 273.365 82.3854   1
   0 -15  -5 574.215 120.470   1
   0  15  -6-25.8583 88.1261   6
   0 -15  -6-32.2562 77.7337   1
   0  15  -7 7008.39 455.695   6
   0  15  -7 7916.61 514.441   7
   0 -15  -7 7283.70 386.416   1
   0  15  -8 1030.20 177.155   6
   0 -15  -8 950.233 139.381   1
   0  15  -9 213.150 119.771   6
   0 -15  -9 269.545 100.878   1
   0  15 -10 26.8322 118.051   6
   0 -15 -10 15.9805 81.9933   1
   0  16   0 8092.59 521.821   7
   0 -16   0 8957.19 446.517   1
   0  16   1 511.815 153.684   7
   0  16  -1 722.585 173.016   7
   0 -16   1 1055.01 148.896   1
   0 -16  -1 589.818 127.621   1
   0  16   2 797.239 168.851   7
   0  16  -2 954.740 194.622   7
   0  16  -2 416.943 135.278   6
   0 -16  -2 525.063 125.110   1
   0 -16   2 966.563 142.533   1
   0  16  -3 1083.41 189.759   6
   0  16  -3 848.534 189.852   7
   0  16   3 793.913 176.728   7
   0 -16  -3 1061.01 157.999   1
   0 -16   3 1042.99 139.453   1
   0  16  -4 1415.91 212.409   6
   0  16  -4 1630.19 236.239   7
   0 -16   4 1571.80 163.404   1
   0 -16  -4 1372.79 177.728   1
   0  16  -5 291.756 134.322   7
   0  16  -5 430.180 140.467   6
   0 -16  -5 454.619 119.264   1
   0  16  -6 678.470 157.994   6
   0 -16  -6 713.649 136.672   1
   0  16  -7 1095.63 191.457   6
   0 -16  -7 1212.66 168.774   1
   0  16  -8 2041.11 249.068   6
   0 -16  -8 2278.13 210.590   1
   0 -16  -9 34.5647 92.5054   1
   0 -17   0-36.6330 99.3568   1
   0 -17  -1 6050.79 376.172   1
   0 -17   1 6758.34 376.987   1
   0  17  -2 330.378 130.838   6
   0 -17   2 436.975 113.067   1
   0 -17  -2 232.263 110.823   1
   0  17  -3 111.010 111.917   6
   0 -17   3 96.5758 81.3772   1
   0 -17  -3-19.5530 87.7435   1
   0  17  -4 587.458 155.034   6
   0 -17  -4 748.465 147.418   1
   0 -17   4 666.303 125.100   1
   0  17  -5 1098.42 187.159   6
   0 -17  -5 1241.04 175.195   1
   0 -17  -6 333.437 116.207   1
   0 -18   0 114.405 96.4417   1
   0 -18   1 587.531 136.685   1
   0 -18  -1 793.883 158.481   1
   0 -18  -2 203.696 110.755   1
   0 -18   2 313.920 117.121   1
   0 -18  -3 3734.95 297.128   1
   0 -18   3 3129.63 247.699   1
   0 -18  -4 20.9472 109.046   1
   0 -18   4-64.5820 95.3043   1
   0 -19   0 79.2229 108.859   1
   0 -19   1 830.298 156.877   1
   0 -19   2 504.972 130.778   1
   0 -19   3 120.996 90.0528   1
   1   0 -24 74.8681 114.124   3
   1   0 -23 591.893 148.254   3
   1   0 -21 668.848 117.716   4
  -1   0  21 568.669 190.107   8
   1   0 -20 41.4613 62.0076   4
  -1   0  20-77.4099 140.419   8
   1   0 -19 630.447 104.208   4
  -1   0  19 808.133 181.099   8
   1   0 -18 12.9628 63.5083   4
  -1   0  18 34.6973 105.762   8
  -1   0  17 10290.7 499.478   6
  -1   0  17 8613.16 567.838   8
   1   0 -17 9065.85 485.573   8
   1   0 -17 9303.75 419.984   4
  -1   0  16-36.2388 82.8443   6
  -1   0  16-91.0374 106.806   8
   1   0 -16 59.0912 69.3264   8
   1   0 -16 59.5234 58.3224   4
  -1   0  15 41369.5 1436.22   6
   1   0 -15 39581.4 1449.42   8
   1   0 -15 41873.2 1370.87   4
  -1   0  15 40247.7 1327.57   7
  -1   0  15 39142.6 1548.84   8
   1   0 -14 106.543 66.2913   8
  -1   0  14-16.2658 39.1984   7
  -1   0  14 77.5902 88.1400   8
  -1   0  14-15.2209 64.2319   6
   1   0 -14 31.9155 48.6424   4
  -1   0  13 33597.1 1225.05   6
  -1   0  13 36172.6 1163.31   7
   1   0 -13 34124.8 1185.64   4
  -1   0  13 37747.0 1362.02   8
   1   0 -13 35242.6 1265.08   8
  -1   0  12 15.3455 34.4312   7
  -1   0  12-21.6256 71.2011   8
   1   0 -12 18.5259 36.4562   4
   1   0 -12 77.7803 56.4404   8
  -1   0  11 38186.6 1227.95   7
   1   0 -11 36541.7 1307.76   8
  -1   0  11 35853.3 1361.23   8
   1   0 -11 38398.9 1244.28   4
  -1   0  10 60.8335 34.7175   7
  -1   0  10 69.4702 61.1487   8
   1   0 -10 23.3338 40.5211   4
   1   0 -10 78.9287 54.3155   8
  -1   0   9 79388.7 2449.67   7
  -1   0   9 76221.3 2561.15   8
   1   0  -9 79248.1 2525.93   8
  -1   0   8 16.3913 25.8988   7
  -1   0   8-13.2745 46.7264   8
   1   0  -8 84.2806 45.4181   8
  -1   0   7 13288.4 464.501   7
   1   0  -7 13558.4 518.068   8
  -1   0   7 13675.7 539.747   8
  -1   0   6 9.44811 34.2929   8
   1   0  -6 62.4908 36.3846   8
  -1   0   5 10228.9 390.047   8
   1   0  -5 9633.31 375.712   8
   1   0  -4 9.74997 27.8069   8
  -1   0   4 39.7294 34.6057   8
  -1   0   3 3961.14 167.769   8
   1   0  -3 4279.86 164.984   8
  -1   0  -2 4.87483 23.8918   8
   1   0   2-14.8222 20.8602   8
   1   0   2 8.03501 14.7329   4
  -1   0  -2 22.6097 13.9966   4
  -1   0  -2 66.9504 14.0363   6
  -1   0  -3 217457. 6314.77   8
   1   0   3 204871. 6310.85   8
  -1   0  -3 203631. 6254.28   7
  -1   0  -4 16.0590 33.8851   8
   1   0   4-16.9647 33.3802   8
  -1   0  -4 18.1435 18.2443   7
  -1   0  -5 283.337 34.8084   7
  -1   0  -5 370.968 65.4780   8
   1   0   5 319.684 64.8158   8
  -1   0  -6 43.7487 40.8310   8
  -1   0  -6 3.81022 18.6691   7
  -1   0  -7 23722.3 764.527   7
   1   0   7 22262.3 798.254   6
  -1   0  -7 24678.3 870.620   8
  -1   0  -7 23780.2 795.450   4
   1   0   7 24552.3 888.050   8
  -1   0  -8-13.8303 47.1334   8
   1   0   8-16.0262 59.8290   8
   1   0   8 16.6912 39.5469   6
  -1   0  -8-21.8191 36.7648   4
   1   0   9 25894.4 968.999   8
  -1   0  -9 25284.5 938.984   8
  -1   0  -9 24758.3 853.908   4
   1   0   9 24502.6 869.882   6
   1   0  10-20.0267 70.4867   8
  -1   0 -10 16.5258 54.4082   8
  -1   0 -10-17.6028 38.7225   4
   1   0  10 10.6586 42.9785   6
   1   0  11 7940.87 449.304   8
  -1   0 -11 8061.71 421.444   8
  -1   0 -11 7905.31 346.032   4
   1   0  11 7930.27 368.956   6
   1   0  12 24.1285 63.6954   8
  -1   0 -12 57.1002 44.3144   8
  -1   0 -12-20.5374 50.3113   4
   1   0  12 52.4925 65.3234   6
   1   0  13 5920.13 387.875   8
   1   0  13 4828.98 289.207   6
  -1   0 -13 5580.35 343.132   8
  -1   0 -13 4759.92 261.283   4
   1   0  14-15.7374 74.5805   6
  -1   0 -14 11.6420 49.1424   4
  -1   0 -14 191.563 83.7655   8
   1   0  14 84.8243 89.7110   8
   1   0  15 11109.8 627.908   8
   1   0  15 11061.2 521.118   6
  -1   0 -15 11247.6 567.949   8
  -1   0 -15 11159.0 477.386   4
   1   0  16 18.5138 72.8565   6
  -1   0 -16 12.8878 68.0441   4
  -1   0 -16 46.2852 81.4562   8
   1   0  16-194.747 127.725   8
   1   0  17 6766.14 406.537   6
  -1   0 -17 7526.45 439.905   3
   1   0  17 6802.23 498.141   8
  -1   0 -17 7894.73 371.312   4
   1   0  18-73.0476 136.351   8
  -1   0 -18-70.8013 103.835   3
  -1   0 -18 14.0809 63.1836   4
   1   0  19 539.014 169.635   8
  -1   0 -19 307.674 94.3005   4
  -1   0 -19 195.507 114.155   3
   1   0  20 121.184 137.660   8
  -1   0 -20-25.1525 93.8991   3
  -1   0 -21 25.6597 105.904   3
  -1   0 -22 77.7429 118.507   3
   1  -1 -24 3689.61 324.645   3
   1  -1 -23 359.251 121.542   3
   1  -1 -22 3239.61 290.865   3
  -1   1  21-121.843 155.773   8
   1  -1 -21 26.9032 65.9008   4
  -1   1  20-77.4552 170.383   8
   1  -1 -20 26.0031 63.6964   4
   1   1 -20 14.7244 79.8670   4
   1  -1 -19 2154.03 173.844   4
  -1   1  19 2352.22 292.523   8
   1   1 -19 1952.75 180.016   4
   1  -1 -18 287.471 81.7299   4
   1   1 -18 41.8136 71.6151   4
  -1   1  18 104.156 118.379   8
  -1   1  17 11347.1 530.913   6
  -1  -1  17 9781.20 521.919   6
  -1   1  17 11188.4 634.816   8
   1   1 -17 10174.8 523.946   8
   1  -1 -17 10498.9 446.454   4
   1   1 -17 10389.5 464.328   4
  -1  -1  16 7083.46 393.762   6
  -1   1  16 7084.56 381.911   6
  -1   1  16 7135.68 473.959   8
   1   1 -16 6799.36 391.300   8
   1  -1 -16 6528.47 319.016   4
   1   1 -16 6618.94 337.670   4
  -1   1  15 5153.06 309.067   6
  -1  -1  15 5072.73 321.423   6
  -1  -1  15 5111.38 266.655   7
  -1   1  15 5679.68 402.863   8
   1   1 -15 5579.55 338.381   8
   1  -1 -15 5624.88 273.455   4
   1   1 -15 5331.65 286.929   4
  -1   1  14 8387.91 397.359   6
  -1   1  14 7286.73 461.598   8
   1   1 -14 8417.20 425.210   8
   1   1 -14 7860.21 363.092   4
   1  -1 -14 8045.52 347.424   4
  -1  -1  14 7656.35 351.563   7
  -1   1  14 7746.51 303.389   7
   1   1 -13 56122.0 1887.14   8
  -1   1  13 56215.2 1973.80   8
  -1   1  13 58577.4 1850.90   6
   1   1 -13 54232.1 1813.30   4
   1  -1 -13 56729.4 1793.98   4
  -1   1  13 54912.0 1747.44   7
  -1  -1  13 54251.0 1800.28   7
   1   1 -12 232.533 73.4715   8
  -1   1  12 46.9357 48.4505   6
  -1   1  12 22.3349 29.5168   7
  -1  -1  12 86.9675 50.3242   7
  -1   1  12 64.9101 85.1548   8
   1  -1 -12 16.3076 43.0734   4
  -1  -1  11 7465.33 326.609   7
  -1   1  11 7533.65 289.301   7
   1  -1 -11 7452.98 311.062   4
  -1   1  11 7575.31 415.266   8
   1   1 -11 7295.76 370.738   8
  -1  -1  10 43992.1 1436.26   7
  -1   1  10 45180.1 1389.20   7
   1   1 -10 43452.6 1488.87   8
  -1   1  10 41249.1 1531.39   8
   1  -1 -10 43656.1 1410.52   4
  -1   1   9 2011.85 108.581   7
  -1  -1   9 2197.11 140.362   7
   1   1  -9 2446.99 169.579   8
  -1   1   9 1840.91 173.411   8
   1  -1  -9 2338.96 126.685   4
   1   1  -8 29832.0 1003.70   8
  -1   1   8 27314.8 1024.57   8
   1  -1  -8 28321.7 933.196   4
  -1  -1   8 28710.0 973.993   6
  -1   1   8 29814.3 918.183   7
  -1  -1   8 27773.5 958.517   7
   1   1  -7 14243.5 553.797   8
  -1   1   7 15601.3 589.080   8
   1  -1  -7 14543.5 503.235   4
  -1  -1   7 15461.2 540.545   6
  -1  -1   7 14933.7 530.143   7
  -1   1   6 387.638 65.8001   8
   1   1  -6 450.580 62.1975   8
  -1  -1   6 432.227 54.8724   6
   1  -1  -6 433.106 41.2734   4
  -1  -1   6 500.598 55.1053   7
   1   1  -5 33191.7 1046.73   8
  -1   1   5 32889.6 1061.04   8
   1  -1  -5 31258.7 996.426   4
  -1  -1   5 31514.3 1028.16   7
  -1  -1   5 32070.4 1029.85   6
   1   1  -4 35874.7 1119.35   8
  -1   1   4 34801.0 1128.33   8
  -1  -1   4 34427.2 1107.74   6
   1   1  -3 39075.0 1227.22   6
  -1  -1   3 39126.5 1230.45   6
   1   1  -3 40051.7 1232.23   8
  -1   1   3 39718.2 1239.56   8
  -1  -1   2 703.151 43.1896   6
  -1   1   2 753.561 42.3283   8
   1   1  -2 745.448 38.6704   8
   1   1  -2 816.002 40.6486   5
   1   1   1 30663.2 923.275   3
  -1   1  -1 28240.4 943.362   2
  -1   1  -1 29862.1 940.172   8
  -1   1  -2 99764.5 3072.47   6
   1   1   2 100605. 3063.11   3
   1   1   2 100360. 3054.79   4
   1   1   2 101723. 3090.38   8
  -1   1  -2 100365. 3089.22   8
   1   1   3 15870.4 507.005   4
  -1   1  -3 16004.8 523.997   6
  -1   1  -3 15062.2 522.476   7
   1   1   3 15362.6 549.722   8
  -1   1  -3 14915.9 546.395   8
  -1   1  -4 5486.42 218.959   6
   1   1   4 4954.22 246.101   8
  -1   1  -4 5456.23 219.263   7
  -1   1  -4 4916.35 242.746   8
   1   1   4 5500.03 208.601   4
  -1   1  -5 71770.3 2258.31   6
  -1   1  -5 71132.5 2310.35   8
   1   1   5 72756.3 2253.34   4
  -1   1  -5 73098.7 2261.21   7
   1   1   5 75061.7 2325.83   8
  -1   1  -6 67479.3 2097.29   8
  -1   1  -6 66106.5 2029.18   7
  -1   1  -6 65226.6 2031.19   6
  -1  -1  -6 65501.3 2016.89   4
  -1   1  -7 25218.0 893.458   8
  -1   1  -7 23444.5 815.036   7
   1   1   7 24716.8 820.023   6
  -1  -1  -7 23919.3 811.058   4
  -1   1  -8 19826.9 752.138   8
  -1   1  -8 18748.6 665.462   7
   1   1   8 17707.1 758.714   8
   1   1   8 20044.2 681.434   6
  -1   1  -8 19357.5 687.483   4
  -1  -1  -8 20021.5 667.895   4
  -1   1  -9 1889.42 168.391   8
   1  -1   9 1769.83 140.667   6
  -1   1  -9 1876.66 118.258   7
   1   1   9 1785.33 183.788   8
   1   1   9 1936.28 133.186   6
  -1  -1  -9 1729.98 118.500   4
  -1   1  -9 1886.96 133.285   4
  -1   1 -10 722.423 116.811   8
   1  -1  10 824.201 104.043   6
   1   1  10 841.179 136.047   8
   1   1  10 628.994 81.8717   6
  -1  -1 -10 737.388 77.1198   4
  -1   1 -10 783.280 88.5654   4
   1   1  11 13445.4 631.383   8
  -1   1 -11 11832.0 571.577   8
  -1   1 -11 13353.4 518.183   4
  -1  -1 -11 13311.6 498.763   4
   1  -1  11 12671.0 537.514   6
   1   1  11 13269.9 525.154   6
   1   1  12 868.256 152.052   8
  -1   1 -12 1341.70 156.694   8
  -1  -1 -12 953.881 99.9499   4
  -1   1 -12 1134.17 115.134   4
   1  -1  12 1052.87 128.900   6
   1   1  12 1211.99 125.915   6
   1   1  13 12811.0 651.363   8
   1   1  13 13085.4 543.436   6
   1  -1  13 12570.4 553.518   6
  -1   1 -13 12370.6 593.883   8
  -1   1 -13 12640.9 520.359   4
  -1  -1 -13 12733.2 502.190   4
   1   1  14 2657.83 282.354   8
  -1  -1 -14 3063.01 192.590   4
   1   1  14 3137.85 220.639   6
   1  -1  14 3267.55 236.280   6
  -1   1 -14 3370.10 266.741   8
  -1   1 -14 2922.21 203.017   4
   1   1  15 60.7044 113.315   8
  -1  -1 -15 18.9754 76.5231   3
  -1  -1 -15 103.460 61.5393   4
   1   1  15 49.1805 70.6770   6
   1  -1  15-17.9311 83.4966   6
  -1   1 -15 44.3447 89.4125   8
  -1   1 -15 26.4440 58.1832   4
   1   1  16 16420.4 807.880   8
  -1  -1 -16 16071.9 610.212   4
  -1  -1 -16 14802.1 677.536   3
   1   1  16 15789.0 667.482   6
   1  -1  16 15354.0 677.475   6
  -1   1 -16 14833.2 702.381   8
  -1   1 -16 14229.2 613.331   4
   1  -1  17 1801.56 204.188   6
   1   1  17 2572.10 224.371   6
  -1  -1 -17 2061.57 214.853   3
  -1  -1 -17 1970.45 170.868   4
  -1   1 -17 2051.48 177.682   4
   1   1  17 2036.80 270.275   8
  -1  -1 -18 4404.85 329.538   3
  -1  -1 -18 5204.84 286.128   4
  -1   1 -18 5072.75 297.225   4
   1   1  18 4236.03 395.579   8
  -1  -1 -19 1011.48 130.813   4
  -1   1 -19 1125.46 185.744   3
  -1  -1 -19 1154.95 180.177   3
   1   1  19 1154.88 236.942   8
  -1  -1 -20-23.7198 97.8951   3
  -1   1 -20 26.2285 108.249   3
   1   1  20-40.3866 166.681   8
  -1  -1 -21 1578.59 214.865   3
  -1   1 -21 1014.77 182.863   3
  -1   1 -22 2751.02 286.756   3
  -1  -1 -22 2495.39 271.628   3
  -1  -1 -23 2221.33 257.302   3
   1  -2 -24 115.555 118.626   3
   1  -2 -23-22.8348 100.465   3
   1  -2 -22 606.393 146.147   3
   1  -2 -22 513.447 108.679   4
   1  -2 -21 639.313 102.990   4
   1  -2 -21 589.504 136.680   3
  -1   2  21 121.789 160.460   8
  -1  -2  21 444.555 188.773   8
   1  -2 -20 1696.96 153.430   4
   1  -2 -20 1771.49 200.878   3
  -1   2  20 2011.08 289.623   8
   1  -2 -19 23.6069 56.8861   4
   1   2 -19-15.0114 69.8934   4
  -1   2  19-36.7425 151.641   8
   1  -2 -18 6598.93 308.993   4
  -1   2  18 5692.35 459.020   8
   1   2 -18 5439.34 320.183   4
   1   2 -17 243.885 103.071   8
  -1   2  17 260.989 128.649   8
   1  -2 -17 383.289 81.0226   4
  -1  -2  17 189.320 100.027   6
  -1   2  17 183.037 84.1044   6
   1   2 -17 366.145 91.4410   4
  -1  -2  16 12188.4 513.948   7
  -1   2  16 11226.2 648.785   8
   1  -2 -16 12388.8 486.916   4
  -1  -2  16 12382.4 580.958   6
  -1   2  16 12407.9 554.539   6
   1   2 -16 12222.5 575.093   8
   1   2 -16 11975.0 519.417   4
   1   2 -15 738.644 120.257   8
   1  -2 -15 496.473 76.4460   4
  -1  -2  15 381.288 84.1650   7
  -1   2  15 422.834 141.039   8
  -1   2  15 396.287 94.0140   6
   1   2 -15 504.647 90.7880   4
   1  -2 -14-17.3699 47.1292   4
  -1  -2  14 37.4088 52.6390   7
  -1   2  14 103.672 91.2323   8
  -1   2  14 97.3337 61.1909   6
   1   2 -14 140.103 68.9286   8
  -1   2  13 2207.54 227.973   8
   1   2 -13 2189.43 191.111   8
  -1  -2  13 2192.46 166.372   7
   1  -2 -13 2231.76 143.028   4
  -1  -2  12 76390.3 2453.74   7
  -1   2  12 76908.2 2347.41   7
   1  -2 -12 77097.9 2401.10   4
  -1   2  12 72395.5 2566.76   8
   1   2 -12 77077.2 2504.56   8
  -1   2  11 1422.18 75.9043   7
  -1   2  11 1249.41 157.914   8
  -1  -2  11 1466.71 128.230   7
   1   2 -11 1305.41 139.832   8
   1  -2 -11 1181.24 93.0070   4
  -1  -2  10 39117.8 1294.56   7
   1   2 -10 41101.3 1331.81   8
  -1   2  10 35569.6 1359.88   8
   1  -2 -10 38315.3 1231.63   4
  -1  -2  10 34737.4 1292.49   6
  -1   2  10 39290.2 1198.74   7
  -1  -2   9 1538.87 125.829   7
  -1  -2   9 1623.10 131.202   6
  -1   2   9 1545.92 78.5670   7
   1  -2  -9 1634.81 97.1938   4
   1   2  -9 1568.44 135.627   8
  -1   2   9 1678.85 159.419   8
  -1  -2   8 429.997 69.6506   7
  -1  -2   8 515.509 73.1749   6
   1   2  -8 561.471 78.2824   8
  -1   2   8 441.703 81.0300   8
   1  -2  -8 409.100 44.3351   4
  -1  -2   7 249.521 52.0450   6
  -1  -2   7 352.744 61.1823   7
   1  -2  -7 363.252 37.2856   4
   1   2  -7 279.767 46.9594   6
   1   2  -7 216.980 50.5200   8
  -1   2   7 354.460 68.1125   8
  -1  -2   6 1967.88 129.227   7
  -1  -2   6 2028.30 130.954   6
   1  -2  -6 2153.03 96.1095   4
   1   2  -6 2248.23 127.420   6
   1   2  -6 2101.64 135.032   8
  -1   2   6 2334.71 152.477   8
   1  -2  -5 6335.43 216.616   4
  -1  -2   5 6166.73 262.721   6
   1   2  -5 6775.11 261.183   6
  -1   2   5 5974.58 220.229   4
   1   2  -5 6400.80 262.582   8
  -1   2   5 6548.56 278.483   8
   1   2  -4 4942.06 212.147   6
  -1  -2   4 4868.75 215.426   6
  -1   2   4 5189.95 175.039   4
  -1   2   4 5408.80 224.384   8
   1   2  -4 5232.00 210.952   8
  -1  -2   3 34291.9 1126.10   6
   1   2  -3 36311.4 1109.50   8
  -1   2   3 35400.8 1119.35   8
  -1  -2   2 35355.8 1083.25   6
  -1  -2   2 34000.2 1094.59   7
   1   2  -2 34581.4 1052.12   8
  -1   2   2 32395.3 1058.42   8
   1   2  -2 34986.9 1053.29   5
  -1  -2   1 12.5896 19.9473   7
  -1   2   1 90.0947 11.7806   5
   1   2  -1 81.4649 17.4624   5
  -1   2   1 53.6203 16.3579   2
  -1   2   1 21.8134 12.2408   1
   1  -2  -1 37.7330 15.1887   1
  -1   2   0 13103.6 442.687   2
  -1  -2   0 13670.2 449.552   7
   1   2   0 13290.2 428.412   5
  -1   2   0 13803.3 428.293   5
   1  -2   0 13180.0 437.888   1
  -1   2   0 13322.9 436.529   1
  -1   2  -1 19132.7 605.373   8
  -1   2  -1 18152.4 625.005   7
  -1  -2  -1 18938.5 599.980   7
  -1   2  -1 18063.3 619.523   2
  -1   2  -1 18613.0 599.046   1
  -1   2  -2 1607.25 96.9268   6
  -1  -2  -2 1577.77 73.1809   7
   1   2   2 1492.27 72.7370   3
  -1   2  -2 1658.28 82.6375   1
  -1   2  -2 1419.31 91.4202   8
  -1   2  -2 1464.11 97.5248   7
   1   2   2 1725.10 99.1423   8
  -1   2  -3 7207.59 283.512   6
   1   2   3 7174.00 251.066   4
   1   2   3 7026.21 253.972   3
  -1  -2  -3 7144.03 249.732   3
  -1   2  -3 6934.60 285.953   8
  -1   2  -3 7414.33 289.147   7
   1   2   3 6342.99 284.323   8
  -1   2  -4 140426. 4366.91   6
  -1  -2  -4 144890. 4338.89   3
   1   2   4 141516. 4329.00   4
  -1   2  -4 139992. 4387.03   8
  -1   2  -4 140481. 4372.29   7
   1   2   4 145778. 4397.08   8
   1  -2   5 17580.3 608.331   7
  -1   2  -5 17332.4 608.626   7
   1   2   5 16941.3 638.724   8
  -1  -2  -5 16859.5 567.008   4
  -1  -2  -5 16906.2 583.171   3
  -1   2  -5 17391.8 602.513   6
  -1   2  -5 16441.1 625.676   8
   1   2   5 17223.7 572.162   4
   1   2   6 66087.9 2153.91   8
   1  -2   6 67347.8 2102.08   7
  -1   2  -6 66864.9 2102.01   7
  -1  -2  -6 65918.6 2058.88   4
  -1  -2  -6 64992.4 2081.08   3
  -1   2  -6 66406.5 2095.47   6
  -1   2  -6 66932.0 2137.36   8
   1   2   6 66162.3 2065.51   4
   1   2   7 4102.36 263.353   8
  -1  -2  -7 4735.09 222.446   3
  -1  -2  -7 4930.58 202.800   4
  -1   2  -7 4470.20 223.912   7
  -1   2  -7 4445.30 222.287   6
  -1   2  -7 4641.44 256.929   8
   1   2   7 4390.15 207.157   4
   1   2   8 368.979 88.6497   8
  -1  -2  -8 318.438 47.8982   4
  -1  -2  -8 303.427 60.5315   3
  -1   2  -8 305.124 58.1617   7
  -1   2  -8 250.794 55.6653   6
  -1   2  -8 395.505 81.0425   8
  -1   2  -9 7306.73 312.896   7
  -1  -2  -9 6767.48 320.069   3
  -1  -2  -9 7328.09 293.282   4
   1   2   9 6432.59 376.782   8
  -1   2  -9 6701.17 360.617   8
   1  -2  10 15884.8 631.227   6
  -1   2 -10 16141.5 592.878   7
  -1  -2 -10 16601.0 577.352   4
  -1  -2 -10 16024.6 619.836   3
   1   2  10 15657.8 699.394   8
  -1   2 -10 14776.1 656.125   8
  -1   2 -11-17.5719 40.9092   8
   1   2  11-22.0562 82.3394   8
  -1  -2 -11 65.6325 41.4704   4
  -1  -2 -11 63.0014 53.1729   3
   1  -2  11-41.4694 59.5876   6
   1   2  11 10.3820 37.6671   6
  -1   2 -11 68.7216 51.3896   4
  -1   2 -12 22534.2 890.053   8
   1   2  12 21074.9 927.701   8
  -1  -2 -12 22203.6 833.253   3
  -1  -2 -12 22897.2 781.312   4
   1  -2  12 21650.0 843.851   6
   1   2  12 22385.5 809.956   6
  -1   2 -12 21316.2 811.751   4
   1   2  13 11742.8 593.728   8
  -1  -2 -13 11212.4 436.243   4
  -1  -2 -13 10290.6 479.950   3
   1   2  13 10121.4 461.060   6
   1  -2  13 10363.5 495.664   6
  -1   2 -13 10752.3 528.299   8
  -1   2 -13 10237.4 460.929   4
   1   2  14 15987.6 778.100   8
  -1  -2 -14 16017.9 610.589   4
  -1  -2 -14 16188.6 674.954   3
   1  -2  14 16957.6 695.355   6
   1   2  14 15605.2 650.368   6
  -1   2 -14 16531.9 723.587   8
  -1   2 -14 16148.0 645.558   4
  -1   2 -15 87.7055 81.8591   8
   1   2  15 151.523 88.4433   8
  -1  -2 -15 77.2024 61.3830   4
  -1  -2 -15-17.4977 73.8440   3
   1  -2  15 18.8154 87.6100   6
   1   2  15 47.3110 67.9865   6
  -1   2 -15-14.0115 68.6499   4
   1   2  16 356.953 140.215   8
  -1  -2 -16 409.211 110.215   3
  -1  -2 -16 292.189 74.7856   4
   1   2  16 377.718 102.916   6
   1  -2  16 382.262 108.115   6
  -1   2 -16 205.110 96.6552   8
  -1   2 -16 305.754 87.4254   4
   1  -2  17 3115.39 269.459   6
   1   2  17 3387.64 259.569   6
  -1  -2 -17 3460.22 219.391   4
  -1  -2 -17 3005.12 252.520   3
  -1   2 -17 3300.94 236.198   4
   1   2  17 3272.99 332.858   8
  -1  -2 -18 5168.63 338.235   3
  -1  -2 -18 4647.43 271.985   4
  -1   2 -18 5144.29 299.115   4
  -1  -2 -19 1071.70 163.291   3
  -1  -2 -19 790.410 117.401   4
   1   2  19 845.164 210.044   8
  -1   2 -20 2034.35 240.598   3
  -1  -2 -20 1860.96 218.752   3
   1   2  20 2455.58 320.763   8
  -1  -2 -21 1705.08 210.276   3
  -1   2 -21 1405.51 213.806   3
  -1  -2 -22 904.197 167.952   3
  -1  -2 -23 164.514 103.516   3
   1  -3 -23 85.2403 95.6454   3
   1  -3 -22 2801.30 255.551   3
   1  -3 -21 2089.64 215.520   3
  -1  -3  21 2291.67 322.777   8
  -1   3  21 2024.27 306.866   8
   1  -3 -20 314.444 102.530   3
  -1   3  20 154.265 148.075   8
  -1  -3  20 114.948 147.115   8
   1  -3 -19 1824.47 197.754   3
   1   3 -19 1831.82 178.197   4
  -1  -3  19 1747.97 273.536   8
  -1   3  19 1758.20 265.465   8
   1  -3 -18 2161.30 210.060   3
   1  -3 -18 2755.84 179.055   4
  -1  -3  18 2411.14 295.958   8
  -1   3  18 2320.50 297.477   8
   1   3 -18 2751.63 207.517   4
   1   3 -17 1600.93 182.200   8
   1  -3 -17 1587.95 180.390   8
  -1   3  17 1466.03 225.556   8
  -1  -3  17 1782.61 235.053   8
   1  -3 -17 1350.36 124.205   4
  -1  -3  17 1245.61 177.537   6
  -1   3  17 1042.12 143.714   6
   1   3 -17 1056.78 137.596   4
  -1  -3  16 10606.2 494.456   7
  -1  -3  16 10493.4 611.862   8
  -1   3  16 12611.5 655.665   8
  -1   3  16 11690.7 521.151   6
   1   3 -16 11451.0 543.440   8
   1  -3 -16 10031.9 523.533   8
   1  -3 -16 11021.6 445.507   4
   1  -3 -15 2186.40 144.388   4
   1  -3 -15 1627.22 185.879   8
   1   3 -15 1878.20 188.196   8
  -1   3  15 2172.45 255.699   8
  -1  -3  15 2023.21 239.898   8
  -1  -3  15 2264.31 186.506   7
   1  -3 -14 3923.51 196.218   4
   1   3 -14 3081.51 238.418   8
   1  -3 -14 3169.93 245.678   8
  -1   3  14 3692.52 306.431   8
  -1  -3  14 3693.79 239.415   7
  -1  -3  14 3184.13 286.819   8
   1  -3 -13 83.6100 41.3034   4
   1  -3 -13 64.7399 65.3092   8
   1   3 -13 178.254 75.4916   8
  -1  -3  13 84.1590 53.8552   7
  -1  -3  13 47.4693 88.6395   8
  -1   3  13 23.8262 81.2348   8
   1  -3 -12 421.318 60.1150   4
  -1  -3  12 432.271 85.1055   7
  -1  -3  12 346.058 99.7893   8
  -1   3  12 477.298 115.318   8
   1  -3 -12 513.324 93.9492   8
   1   3 -12 513.681 94.0133   8
  -1  -3  11 27577.4 1024.25   6
   1  -3 -11 28792.1 938.190   4
  -1  -3  11 29094.3 1021.17   7
   1   3 -11 29541.3 1033.67   8
  -1   3  11 27245.7 1083.42   8
   1  -3 -11 29743.9 1035.70   8
  -1  -3  11 25941.4 1073.63   8
  -1  -3  10 458.655 84.1795   6
   1  -3 -10 414.988 51.6053   4
  -1   3  10 526.221 103.226   8
  -1  -3  10 358.983 78.1417   7
  -1  -3  10 506.339 101.604   8
   1   3 -10 356.977 75.5737   8
   1  -3 -10 599.138 91.3901   8
  -1  -3   9 14422.4 582.553   7
   1  -3  -9 14890.5 508.667   4
  -1  -3   9 15162.8 585.804   6
   1   3  -9 14738.9 560.798   6
  -1   3   9 14177.6 616.525   8
   1   3  -9 14848.1 582.977   8
   1  -3  -9 15340.9 587.073   8
  -1  -3   9 14817.7 623.542   8
   1   3  -8 50622.4 1611.64   8
   1  -3  -8 48943.3 1607.48   8
  -1   3   8 47428.3 1644.65   8
  -1  -3   8 48964.8 1647.91   8
  -1  -3   8 51225.0 1625.60   7
  -1  -3   8 45802.9 1603.48   6
   1   3  -8 50068.7 1592.97   6
  -1  -3   7 5911.87 291.460   7
   1   3  -7 6225.94 281.361   8
  -1   3   7 6040.28 301.999   8
   1  -3  -7 5579.74 272.970   8
  -1  -3   7 5642.27 293.115   8
  -1   3   7 6312.87 230.603   4
   1   3  -7 5991.25 272.903   6
  -1  -3   7 6315.90 288.688   6
  -1  -3   6 10784.5 451.282   7
  -1   3   6 11667.7 458.635   8
   1  -3  -6 11139.1 432.278   8
   1   3  -6 11972.6 437.395   8
  -1  -3   6 11288.8 453.854   8
  -1   3   6 11744.2 382.904   4
   1   3  -6 10513.8 431.849   6
  -1  -3   6 11733.1 448.826   6
   1   3  -5 23887.8 845.414   7
  -1  -3   5 25562.7 846.887   6
  -1   3   5 24625.1 774.528   4
   1  -3  -5 25488.7 825.906   8
  -1  -3   5 25125.5 844.791   8
  -1   3   5 23827.6 840.879   8
   1   3  -5 24970.3 823.536   8
   1   3  -4 4424.49 213.874   7
  -1  -3   4 4508.23 207.708   6
  -1  -3   4 4474.19 198.269   8
   1   3  -4 4516.80 183.803   8
  -1   3   4 4454.45 198.490   8
   1  -3  -4 4153.09 182.217   8
   1   3  -4 4366.20 164.650   1
  -1  -3   3 75533.7 2422.82   6
  -1  -3   3 76723.0 2442.53   7
   1   3  -3 75953.0 2434.66   7
  -1  -3   3 76445.2 2397.70   8
   1  -3  -3 79141.9 2383.39   8
   1   3  -3 76832.5 2381.86   8
  -1   3   3 78219.8 2400.17   8
   1   3  -3 80150.8 2373.41   1
  -1  -3   2 131361. 4008.57   1
   1   3  -2 135185. 4003.57   1
  -1   3   2 132186. 4014.29   8
  -1  -3   2 126823. 4012.67   8
   1   3  -2 130537. 4067.45   7
  -1  -3   2 135872. 4073.88   7
   1  -3  -2 135055. 4002.53   5
   1   3  -2 132788. 4002.85   5
   1  -3  -2 128750. 4019.57   2
  -1   3   1 23120.9 737.866   1
  -1   3   1 22992.6 714.673   5
  -1  -3   1 23022.7 715.692   5
  -1  -3   1 23894.8 780.133   7
   1  -3  -1 25308.5 731.346   5
   1   3  -1 23820.4 730.921   5
  -1   3   1 21717.6 736.188   2
  -1   3   0 10285.0 337.487   2
  -1  -3   0 10411.0 360.489   7
  -1   3   0 9455.10 366.891   7
  -1   3   0 10166.5 312.247   5
   1   3   0 10279.7 314.028   5
  -1   3   0 9756.29 329.161   1
  -1   3  -1 268.395 52.7598   7
  -1  -3  -1 307.165 35.2914   8
  -1   3  -1 330.610 35.7160   8
  -1  -3  -1 337.999 43.4420   7
  -1   3  -1 235.852 39.6067   2
  -1   3  -1 287.877 35.6787   1
   1   3   2 16117.9 524.618   7
   1   3   2 15809.1 503.100   3
  -1   3  -2 15890.5 525.468   1
  -1   3  -2 16014.2 535.526   8
  -1  -3  -2 15244.6 525.539   7
   1   3   2 15821.0 534.712   8
  -1   3  -2 16745.1 573.318   7
  -1  -3  -2 15538.5 534.919   8
   1  -3   2 14900.6 532.617   8
   1   3   3 47533.0 1550.23   8
  -1  -3  -3 47847.9 1510.18   7
  -1   3  -3 47390.5 1568.49   7
   1  -3   3 47833.5 1548.61   8
   1   3   3 49900.4 1502.70   3
  -1   3  -3 48796.4 1560.46   6
  -1   3  -3 48648.6 1521.66   1
  -1  -3  -3 50531.1 1552.32   8
  -1   3  -3 48349.6 1545.16   8
  -1   3  -4 11175.8 430.786   6
   1  -3   4 10891.0 430.650   6
  -1  -3  -4 11281.3 374.542   3
   1   3   4 11183.2 384.009   4
  -1   3  -4 10618.4 425.804   8
  -1  -3  -4 11996.4 436.027   8
  -1   3  -4 10855.3 436.104   7
  -1  -3  -4 11125.1 369.497   7
   1  -3   4 10395.4 427.373   8
   1   3   4 11438.9 436.447   8
  -1   3  -5 43694.0 1417.56   6
   1   3   5 43573.8 1363.91   4
  -1  -3  -5 42799.2 1360.41   3
  -1   3  -5 42636.5 1424.71   8
  -1  -3  -5 42336.9 1421.95   8
   1   3   5 46528.2 1447.96   8
   1  -3   5 43288.8 1436.51   8
  -1   3  -5 43582.4 1427.59   7
   1  -3   5 42960.9 1426.08   7
   1  -3   6 2648.27 174.421   7
   1   3   6 2954.68 195.618   8
  -1   3  -6 2825.20 177.755   7
   1  -3   6 2754.21 192.189   8
  -1  -3  -6 3240.85 149.677   3
  -1   3  -6 2905.89 173.559   6
  -1   3  -6 2993.85 187.899   8
  -1  -3  -6 2794.32 181.474   8
   1   3   6 3038.42 144.995   4
   1   3   7 3407.97 229.833   8
   1  -3   7 3695.00 209.823   7
   1  -3   7 3369.87 226.497   8
  -1   3  -7 3376.83 203.032   7
  -1  -3  -7 3463.83 173.883   3
  -1   3  -7 3430.00 196.529   6
  -1   3  -7 3335.65 215.198   8
  -1  -3  -7 3602.41 220.536   8
   1   3   7 3953.75 175.983   4
   1   3   8 63946.1 2209.38   8
   1  -3   8 63904.0 2212.13   8
  -1  -3  -8 69394.5 2118.72   3
  -1   3  -8 67248.5 2145.58   6
  -1   3  -8 67503.1 2154.18   7
  -1  -3  -8 64359.3 2185.84   8
  -1   3  -8 68635.2 2192.10   8
   1   3   8 67030.1 2104.32   4
   1  -3   9 9256.38 445.551   8
   1   3   9 7883.17 425.376   8
  -1  -3  -9 8077.17 351.154   3
  -1   3  -9 8242.00 372.509   7
  -1   3  -9 8103.71 364.994   6
  -1  -3  -9 9239.60 419.885   8
  -1   3  -9 8144.75 403.483   8
   1   3   9 8281.39 342.067   4
   1  -3  10 5415.95 340.314   8
   1   3  10 5654.92 348.472   8
  -1  -3 -10 5665.12 250.883   4
  -1  -3 -10 5265.87 267.536   3
  -1   3 -10 5601.15 281.255   7
  -1   3 -10 5683.14 281.436   6
  -1   3 -10 4994.84 307.527   8
  -1  -3 -10 5087.00 310.433   8
   1  -3  11 717.413 108.960   6
  -1   3 -11 508.263 83.0440   7
  -1  -3 -11 486.317 68.9611   4
  -1  -3 -11 550.179 86.6457   3
   1   3  11 506.422 115.853   8
   1  -3  11 568.572 122.860   8
  -1   3 -11 726.806 115.187   8
  -1  -3 -11 593.622 106.663   8
   1  -3  12 48.2715 63.3299   6
  -1  -3 -12-35.5960 46.3420   4
  -1  -3 -12-12.3795 53.3788   3
   1   3  12-24.0444 76.2925   8
   1  -3  12-167.386 94.1050   8
  -1  -3 -12-18.6721 69.7168   8
  -1   3 -12-55.5040 79.7627   8
  -1   3 -13 11080.0 544.568   8
  -1  -3 -13 10629.4 541.893   8
   1   3  13 11013.7 589.464   8
   1  -3  13 12116.4 609.391   8
  -1  -3 -13 10631.4 481.846   3
  -1  -3 -13 11693.5 453.667   4
   1  -3  13 10588.2 516.584   6
   1   3  13 11564.0 482.053   6
  -1   3 -13 11063.6 487.025   4
  -1   3 -14 703.558 133.654   8
  -1  -3 -14 857.123 151.492   8
   1  -3  14 1234.32 196.804   8
   1   3  14 1126.56 189.634   8
  -1  -3 -14 1228.11 138.421   3
  -1  -3 -14 1202.39 116.045   4
   1  -3  14 1072.00 146.921   6
   1   3  14 973.525 126.288   6
  -1   3 -14 954.659 123.693   4
   1   3  15 3448.84 322.547   8
   1  -3  15 2864.44 305.851   8
  -1  -3 -15 3150.76 199.468   4
  -1  -3 -15 2930.94 224.669   3
   1  -3  15 3097.10 252.012   6
   1   3  15 3023.03 220.691   6
  -1   3 -15 2547.79 243.447   8
  -1  -3 -15 3537.67 278.238   8
  -1   3 -15 2992.36 217.878   4
   1   3  16 4428.71 382.750   8
   1  -3  16 5029.43 402.396   8
  -1  -3 -16 4733.12 300.023   3
   1   3  16 4817.71 301.863   6
   1  -3  16 5489.06 351.400   6
  -1   3 -16 5459.91 358.036   8
  -1  -3 -16 4299.55 330.516   8
  -1   3 -16 4621.52 288.235   4
   1   3  17 1606.75 176.906   6
  -1  -3 -17 1138.05 155.843   3
   1   3  17 1477.26 233.494   8
   1  -3  17 1061.52 210.209   8
  -1   3 -17 1260.98 153.209   4
  -1  -3 -18 2152.69 207.738   3
   1  -3  18 2067.16 286.751   8
   1   3  18 1854.92 276.650   8
  -1  -3 -19 6513.38 382.027   3
   1   3  19 6129.39 490.252   8
   1  -3  19 6032.66 488.866   8
  -1  -3 -20 750.046 137.974   3
   1   3  20 361.120 162.609   8
   1  -3  20 399.755 183.498   8
  -1  -3 -21 1023.99 161.590   3
  -1   3 -21 762.754 184.712   3
  -1  -3 -22 1769.00 204.629   3
   1  -4 -22 112.613 84.2779   3
   1  -4 -21 2246.68 220.326   3
  -1   4  21 2939.83 351.337   8
  -1  -4  21 2474.93 316.862   8
   1  -4 -20 632.771 120.109   3
  -1   4  20 576.470 195.063   8
  -1  -4  20 495.030 181.302   8
   1  -4 -19 906.750 140.413   3
  -1   4  19 1022.28 207.980   8
  -1  -4  19 1340.20 234.050   8
   1  -4 -18 223.450 92.2052   3
  -1  -4  18 171.560 108.952   8
  -1   4  18 241.675 117.745   8
   1   4 -18 60.5367 74.2846   4
  -1  -4  17 4590.43 392.000   8
  -1   4  17 5169.38 404.213   8
  -1   4  17 4677.98 300.682   6
   1  -4 -17 4545.02 310.938   8
   1   4 -17 4919.17 318.947   8
   1  -4 -17 4234.78 273.952   3
   1  -4 -16 712.741 108.958   3
   1   4 -16 807.913 129.531   8
   1  -4 -16 508.633 115.296   8
  -1  -4  16 514.530 154.222   8
  -1  -4  16 767.097 123.403   7
  -1   4  16 486.981 150.378   8
   1  -4 -15 1817.95 160.573   3
   1   4 -15 1807.62 187.411   8
   1  -4 -15 1935.73 188.322   8
  -1  -4  15 1814.37 176.974   7
  -1  -4  15 2277.58 246.318   8
  -1   4  15 1640.14 225.398   8
   1  -4 -14 5713.57 291.555   3
  -1  -4  14 5540.07 326.868   7
  -1  -4  14 5935.47 398.263   8
  -1   4  14 6127.68 404.174   8
   1  -4 -14 5338.38 324.189   8
   1   4 -14 4867.06 312.112   8
  -1  -4  13 5036.63 303.297   7
  -1  -4  13 4394.79 334.066   8
  -1   4  13 4730.06 346.578   8
   1   4 -13 5601.69 311.046   8
   1  -4 -13 4976.27 299.906   8
  -1  -4  12 4300.85 276.908   6
  -1  -4  12 4203.11 269.400   7
   1  -4 -12 4423.59 266.783   8
  -1  -4  12 4194.75 306.708   8
  -1   4  12 4110.67 302.793   8
   1   4 -12 4647.89 272.544   8
  -1  -4  11 449.641 93.2523   6
  -1   4  11 531.740 111.739   8
  -1  -4  11 341.767 82.7094   7
  -1  -4  11 489.004 109.647   8
   1   4 -11 322.696 74.0418   6
   1   4 -11 586.391 92.3291   8
   1  -4 -11 476.528 89.0156   8
  -1  -4  10 582.881 95.9517   6
  -1  -4  10 648.582 110.923   8
  -1   4  10 546.251 107.084   8
  -1  -4  10 671.794 99.4959   7
   1   4 -10 683.782 91.9409   6
   1   4 -10 733.175 98.6626   8
   1  -4 -10 832.057 104.482   8
  -1  -4   9 36831.7 1314.53   8
  -1   4   9 33795.4 1299.84   8
   1  -4  -9 37848.2 1265.82   8
   1   4  -9 38450.5 1268.24   8
  -1   4   9 38351.0 1165.83   7
  -1  -4   9 37935.0 1297.08   7
  -1  -4   9 35583.8 1280.57   6
   1   4  -9 35789.5 1255.63   6
  -1   4   8 1946.99 102.105   7
  -1  -4   8 2197.58 171.142   7
  -1  -4   8 1711.85 147.654   6
   1   4  -8 2319.16 157.736   6
   1  -4  -8 1970.41 143.790   8
  -1  -4   8 2146.53 171.742   8
  -1   4   8 2138.62 171.429   8
   1   4  -8 1896.33 142.172   8
  -1   4   8 2048.31 106.730   4
  -1  -4   7 95788.2 3013.61   7
   1   4  -7 93228.8 2992.72   7
  -1  -4   7 92197.8 2988.56   6
   1   4  -7 92471.1 2975.46   6
   1  -4  -7 93740.2 2892.30   3
  -1   4   7 98721.0 3009.59   8
   1  -4  -7 97293.3 2967.42   8
   1   4  -7 99047.0 2965.76   8
  -1  -4   7 92226.2 2997.17   8
  -1   4   7 94100.9 2896.16   4
   1  -4  -6 11044.4 351.840   3
  -1   4   6 10535.5 362.555   4
  -1  -4   6 11081.5 444.850   6
   1   4  -6 11308.0 452.876   7
   1   4  -6 11280.6 416.903   8
  -1  -4   6 10554.0 436.790   8
   1  -4  -6 9749.41 406.074   8
  -1   4   6 10888.4 440.219   8
   1   4  -6 11104.4 383.355   1
   1   4  -5 24097.3 850.035   7
  -1  -4   5 24380.3 839.128   6
   1   4  -5 23370.6 770.297   1
   1   4  -5 24263.6 797.065   8
  -1   4   5 24247.1 822.868   8
  -1  -4   5 23785.5 821.677   8
   1  -4  -5 24503.4 797.894   8
   1   4  -4 9040.81 377.913   7
   1   4  -4 9166.08 310.616   1
  -1   4   4 8801.59 344.202   7
  -1  -4   4 9160.62 342.842   8
  -1   4   4 9271.91 344.510   8
   1   4  -4 8929.49 320.158   8
   1  -4  -4 8325.80 318.280   8
   1   4  -3 16415.6 616.864   7
   1   4  -3 17043.4 546.350   1
  -1  -4   3 16683.4 548.807   1
  -1  -4   3 17411.7 627.505   7
  -1   4   3 16043.6 592.873   7
   1   4  -3 16620.5 542.160   8
   1  -4  -3 17831.0 546.078   8
  -1   4   3 16755.2 564.811   8
  -1  -4   3 17236.2 565.475   8
  -1  -4   2 41054.5 1279.57   8
  -1   4   2 40188.5 1279.32   8
  -1  -4   2 40600.4 1354.91   7
   1   4  -2 41790.3 1274.73   1
  -1  -4   2 42378.4 1285.97   1
   1   4  -2 41294.6 1352.28   7
   1   4  -2 41227.6 1266.79   5
   1  -4  -2 42338.0 1266.22   5
   1  -4  -2 40120.9 1286.63   2
  -1  -4   1 11949.3 404.582   1
   1   4  -1 12386.5 396.214   5
  -1   4   1 11599.2 410.510   2
   1  -4  -1 11395.3 415.813   2
  -1  -4   1 11209.0 458.061   7
  -1   4   0 692.335 56.2604   2
  -1   4   0 659.373 51.3196   1
  -1  -4   0 711.066 74.6953   7
  -1   4  -1 178511. 5378.95   2
  -1   4  -1 170694. 5339.51   8
  -1   4  -1 174803. 5417.62   7
  -1  -4  -1 173124. 5386.37   7
  -1  -4  -1 188116. 5344.21   8
  -1   4  -1 174085. 5335.30   5
  -1  -4  -1 185482. 5337.88   5
  -1   4  -1 159747. 5351.66   1
   1   4   2 5.67991 21.7863   7
  -1   4  -2 23.2257 19.1726   1
   1   4   2 4.65628 20.4869   8
   1  -4   2-9.36405 20.6002   8
  -1  -4  -2 27.9789 21.7132   8
  -1  -4  -2-12.0826 25.4947   7
  -1   4  -2 28.8004 36.8213   7
  -1   4  -2-4.59680 21.4042   8
   1  -4   2 65.2361 38.4633   7
   1  -4   3 36172.3 1165.34   8
  -1  -4  -3 37067.3 1154.55   7
  -1   4  -3 35373.4 1212.87   7
   1   4   3 34952.4 1164.07   8
   1   4   3 36855.2 1116.09   3
  -1   4  -3 36601.5 1195.95   6
   1   4   3 34280.3 1144.37   7
  -1   4  -3 36141.5 1147.09   1
  -1  -4  -3 34897.1 1158.76   8
  -1   4  -3 36106.6 1160.93   8
  -1   4  -4 400.890 68.6739   7
   1  -4   4 405.115 60.9701   8
  -1  -4  -4 470.666 49.1282   7
   1   4   4 375.582 62.8245   8
   1   4   4 465.469 39.4704   3
  -1   4  -4 339.424 61.8009   6
  -1   4  -4 481.671 52.0716   1
  -1  -4  -4 388.109 58.6916   8
  -1   4  -4 497.865 62.9318   8
   1  -4   5 634.609 79.5128   8
   1   4   5 622.422 83.9180   8
   1   4   5 673.952 57.4681   4
  -1  -4  -5 577.220 46.7285   3
  -1   4  -5 554.584 77.5853   6
  -1   4  -5 629.826 87.5314   7
  -1   4  -5 656.015 64.6476   1
  -1   4  -5 630.302 79.0719   8
  -1  -4  -5 668.820 81.3201   8
  -1   4  -6 191.665 60.1225   7
  -1   4  -6 234.871 61.3655   6
   1   4   6 274.275 39.4652   4
  -1  -4  -6 325.687 37.8483   3
  -1   4  -6 313.140 64.0974   8
  -1  -4  -6 231.214 61.8244   8
   1  -4   6 223.878 62.6842   7
   1  -4   6 250.191 65.0805   8
   1   4   6 145.189 55.8536   8
   1  -4   7 12775.6 545.921   8
  -1   4  -7 12071.8 524.839   7
   1  -4   7 13434.7 537.703   7
   1   4   7 12376.1 545.489   8
  -1  -4  -7 13113.4 454.896   3
  -1   4  -7 13251.8 523.635   6
  -1   4  -7 13321.6 528.275   8
  -1  -4  -7 12163.0 521.271   8
   1   4   7 13267.3 463.746   4
   1  -4   8 3760.60 249.561   8
   1  -4   8 4192.02 240.214   7
   1   4   8 4260.45 262.737   8
  -1  -4  -8 3585.87 175.433   3
  -1   4  -8 3364.48 213.484   6
  -1   4  -8 3780.22 230.209   7
  -1   4  -8 3472.82 226.353   8
  -1  -4  -8 3183.41 220.993   8
   1   4   8 3666.73 180.230   4
   1   4   9 5557.11 329.666   8
   1  -4   9 5043.63 317.761   8
  -1  -4  -9 5046.49 236.475   3
  -1   4  -9 4988.08 282.562   7
  -1   4  -9 5218.03 279.527   6
  -1   4  -9 5055.44 293.440   8
  -1  -4  -9 5759.71 306.856   8
   1   4   9 5405.25 241.803   4
   1   4  10 3766.07 277.890   8
   1  -4  10 3999.50 284.994   8
  -1  -4 -10 3937.64 206.459   3
  -1   4 -10 3766.78 231.085   6
  -1   4 -10 4008.22 245.531   7
  -1  -4 -10 4126.04 263.470   8
  -1   4 -10 4067.04 263.189   8
   1   4  10 4022.14 208.063   4
   1   4  11 394.967 109.954   8
   1  -4  11 412.781 107.189   8
  -1  -4 -11 423.484 69.9612   3
  -1   4 -11 439.540 86.3986   7
  -1   4 -11 389.506 81.7727   6
  -1  -4 -11 343.535 82.3743   8
  -1   4 -11 596.341 102.470   8
   1  -4  12 547.053 113.934   8
   1   4  12 431.786 116.810   8
  -1  -4 -12 547.370 82.3983   3
   1  -4  12 497.775 104.881   6
  -1   4 -12 607.470 99.3549   7
  -1   4 -12 564.910 96.8671   6
  -1  -4 -12 569.371 112.046   8
  -1   4 -12 673.624 118.899   8
   1  -4  13 732.158 127.257   6
  -1  -4 -13 600.247 94.6106   3
   1  -4  13 439.600 137.873   8
   1   4  13 468.238 136.778   8
  -1   4 -13 946.540 134.144   8
  -1  -4 -13 663.343 122.909   8
   1  -4  14 506.655 109.587   6
  -1  -4 -14 422.787 88.0178   3
   1  -4  14 558.748 135.565   8
   1   4  14 758.560 145.008   8
  -1   4 -14 588.467 123.422   8
  -1  -4 -14 492.016 119.336   8
  -1   4 -15 2776.25 243.553   8
  -1  -4 -15 2529.38 238.768   8
   1  -4  15 1892.01 251.058   8
   1   4  15 1990.72 253.455   8
  -1  -4 -15 2527.76 191.145   3
   1  -4  15 2626.75 234.701   6
   1   4  15 2384.55 194.200   6
  -1   4 -15 2153.56 187.162   4
  -1   4 -16 883.772 161.520   8
  -1  -4 -16 827.397 158.612   8
   1  -4  16 929.766 189.164   8
   1   4  16 1029.49 187.680   8
  -1  -4 -16 1122.50 137.865   3
   1  -4  16 1186.55 171.901   6
   1   4  16 832.416 124.290   6
  -1   4 -16 739.936 122.200   4
   1   4  17 20245.2 943.672   8
   1  -4  17 19608.5 933.324   8
  -1  -4 -17 17388.0 739.426   3
   1   4  17 19232.7 773.188   6
  -1  -4 -18 911.317 134.308   3
   1  -4  18 865.671 192.018   8
   1   4  18 614.598 178.826   8
  -1  -4 -19 2198.04 201.972   3
   1  -4  19 1973.16 285.868   8
   1   4  19 1712.28 272.593   8
  -1  -4 -20 144.323 84.0173   3
   1  -4  20-79.3425 174.545   8
   1   4  20 39.9060 172.031   8
  -1  -4 -21 3605.98 272.915   3
  -1  -4 -22 268.070 113.309   3
   1  -5 -21 1909.02 185.651   3
  -1  -5  21 1744.55 282.604   8
  -1   5  21 1926.28 285.904   8
   1  -5 -20-15.0458 70.0683   3
  -1   5  20-114.622 174.695   8
  -1  -5  20-75.5829 172.793   8
   1  -5 -19 8157.28 407.601   3
  -1   5  19 8454.58 574.854   8
  -1  -5  19 9557.28 603.540   8
   1  -5 -18 703.768 109.927   3
  -1   5  18 962.310 201.726   8
  -1  -5  18 544.974 168.225   8
   1  -5 -17 12.6745 56.8748   3
   1   5 -17 133.563 82.2550   8
   1  -5 -17 57.3162 80.6286   8
  -1  -5  17-32.1228 105.763   8
   1  -5 -16 10563.2 454.146   3
   1   5 -16 10357.5 512.516   8
   1  -5 -16 10813.2 517.246   8
  -1  -5  16 10937.7 527.594   7
  -1   5  16 10809.9 615.607   8
  -1  -5  16 10486.5 608.160   8
   1  -5 -15 386.099 73.7203   3
  -1  -5  15 656.225 125.631   7
  -1  -5  15 730.309 149.199   8
  -1   5  15 707.307 158.300   8
   1  -5 -15 505.270 108.563   8
   1   5 -15 715.106 119.020   8
  -1  -5  14 19997.0 869.263   6
   1  -5 -14 23305.0 784.010   3
  -1  -5  14 21462.8 941.413   8
  -1  -5  14 22157.9 872.810   7
  -1   5  14 22451.3 954.271   8
   1  -5 -14 21434.4 848.675   8
   1   5 -14 20455.4 841.155   8
  -1  -5  13 883.282 141.413   6
   1  -5 -13 950.985 95.7144   3
  -1  -5  13 571.331 136.330   8
  -1   5  13 1031.39 169.289   8
  -1  -5  13 699.851 120.659   7
   1  -5 -13 739.864 112.860   8
   1   5 -13 805.195 119.725   8
  -1   5  12 21.8264 81.5025   8
  -1  -5  12 52.0840 76.4051   7
   1  -5 -12 45.2170 34.5082   3
  -1  -5  12 51.7812 67.9470   6
   1   5 -12 68.6420 59.2084   6
   1  -5 -12 85.9964 66.7604   8
   1   5 -12 158.378 68.2505   8
  -1  -5  11 27256.7 1016.54   6
   1   5 -11 27573.0 982.924   6
   1  -5 -11 27088.3 901.747   3
  -1  -5  11 25503.4 1016.60   7
   1  -5 -11 27484.6 984.643   8
   1   5 -11 26599.9 980.196   8
  -1   5  11 28816.9 1064.73   8
  -1  -5  11 28155.5 1058.32   8
   1   5 -10 144.572 53.0704   8
   1  -5 -10 156.309 48.5551   8
  -1   5  10 35.3969 60.3721   8
  -1  -5  10 35.1145 53.5816   8
  -1  -5  10 32.2662 65.1064   7
   1  -5 -10 51.9153 29.0124   3
  -1  -5  10 90.4416 65.0310   6
  -1   5  10 99.7423 24.7926   7
   1   5 -10 167.294 62.0768   6
  -1   5  10 88.1557 33.2181   4
  -1   5   9 35616.0 1129.29   7
  -1  -5   9 34780.5 1260.64   7
   1  -5  -9 36090.4 1120.68   3
  -1  -5   9 35035.6 1243.22   6
   1   5  -9 34838.9 1223.44   6
   1   5  -9 36065.1 1208.42   8
  -1   5   9 35867.2 1264.47   8
  -1  -5   9 33586.4 1254.64   8
   1  -5  -9 35684.0 1208.15   8
  -1   5   9 35483.1 1134.36   4
   1  -5  -8 12311.5 473.048   8
  -1  -5   8 11624.6 507.397   8
  -1   5   8 11071.1 499.213   8
   1   5  -8 11871.9 467.102   8
  -1   5   8 11837.1 422.582   7
  -1  -5   8 11867.8 524.710   7
   1  -5  -8 11868.0 387.935   3
   1   5  -8 12510.1 512.997   7
  -1  -5   8 11276.2 498.412   6
   1   5  -8 11854.6 431.478   1
  -1   5   8 11438.0 407.173   4
  -1  -5   7 7021.53 357.753   7
  -1   5   7 7284.68 285.413   7
  -1   5   7 7164.94 255.273   4
  -1  -5   7 7422.09 346.289   6
   1   5  -7 6772.53 342.603   7
   1   5  -7 6929.32 272.990   1
  -1   5   7 6866.62 332.453   8
   1   5  -7 6588.91 297.473   8
   1  -5  -7 6326.75 294.520   8
  -1  -5   7 6849.84 331.639   8
   1   5  -6-12.5055 45.3778   7
  -1  -5   6 11.3420 45.7420   6
   1   5  -6 42.9831 27.5707   1
  -1   5   6 62.5059 36.1641   7
  -1   5   6 49.1360 47.3699   8
   1  -5  -6 40.6977 34.2970   8
  -1  -5   6 19.4093 40.9620   8
   1   5  -6 6.67623 32.7195   8
   1   5  -5 88437.2 2820.32   7
   1   5  -5 86359.9 2719.37   1
  -1   5   5 88272.6 2763.52   7
  -1  -5   5 89182.3 2768.28   8
  -1   5   5 87939.1 2768.58   8
   1  -5  -5 90307.2 2735.68   8
   1   5  -5 89402.6 2732.46   8
   1   5  -4 6642.95 324.615   7
   1   5  -4 6868.53 251.006   1
  -1  -5   4 6820.18 253.789   1
  -1   5   4 6720.23 297.459   7
  -1  -5   4 6929.32 332.765   7
   1   5  -4 6941.74 250.319   8
   1  -5  -4 6973.80 252.764   8
  -1  -5   4 6453.47 272.358   8
  -1   5   4 6677.72 275.418   8
   1  -5  -3 15536.3 484.163   8
  -1  -5   3 15459.8 510.956   8
  -1   5   3 14317.6 507.776   8
   1   5  -3 15320.2 481.916   8
  -1   5   3 14748.5 557.789   7
  -1  -5   3 15304.7 589.370   7
  -1  -5   3 15242.7 505.394   1
   1   5  -3 15099.1 494.825   1
   1   5  -3 14668.6 582.700   7
   1  -5  -3 14810.6 498.599   2
   1  -5  -3 15056.6 483.354   5
   1   5  -3 14867.5 483.324   5
  -1   5   2 2536.25 107.923   8
  -1  -5   2 2522.35 106.150   8
  -1   5   2 2516.96 160.031   7
   1  -5  -2 2651.59 101.847   5
   1   5  -2 2401.86 100.359   5
  -1  -5   2 2607.47 120.738   1
   1  -5  -2 2537.55 117.740   2
   1  -5  -1 47.3462 22.4770   2
  -1   5   1 46.7023 21.7021   2
  -1  -5   1 49.9165 20.8727   1
  -1  -5   1 29.5760 33.6253   7
  -1   5   0 1720.32 98.8312   2
   1   5   0 1569.00 73.9810   2
  -1  -5   0 1717.41 87.5159   1
  -1   5   0 1622.68 91.5171   1
  -1  -5   0 1491.32 119.457   7
  -1   5  -1 6712.87 259.449   1
  -1  -5  -1 7153.88 303.614   7
  -1   5  -1 6566.80 319.632   7
  -1   5  -1 6801.28 240.043   8
  -1  -5  -1 6788.65 240.448   8
   1   5   1 6439.80 294.748   7
  -1   5  -1 6885.53 237.036   5
  -1  -5  -1 6970.43 237.019   5
  -1   5  -1 6428.74 277.645   2
  -1   5  -2 20636.7 674.671   8
  -1  -5  -2 20133.0 673.371   8
   1  -5   2 20272.9 755.810   7
  -1   5  -2 20721.6 762.439   7
  -1  -5  -2 20516.4 719.133   7
   1   5   2 20670.9 715.960   7
  -1   5  -2 20111.7 718.768   2
   1  -5   2 21253.9 695.693   1
  -1   5  -2 20696.8 686.269   1
  -1   5  -3 51608.7 1764.56   7
   1   5   3 54237.8 1693.97   8
  -1  -5  -3 53818.1 1706.14   7
   1  -5   3 54163.0 1693.78   8
   1  -5   3 51499.0 1759.26   7
   1   5   3 52867.0 1645.56   3
   1   5   3 53281.5 1699.51   7
  -1   5  -3 53736.1 1744.90   6
  -1   5  -3 52698.0 1683.60   1
   1  -5   3 55422.4 1692.73   1
  -1   5  -3 53206.3 1686.01   8
  -1  -5  -3 54904.8 1689.60   8
  -1  -5  -4 12.9474 30.7014   7
   1  -5   4 32.4018 33.4556   8
   1   5   4 8.16140 33.7070   8
   1   5   4 62.2496 20.9048   3
  -1   5  -4 24.1679 30.5665   1
  -1  -5  -4 87.9035 41.2913   8
  -1   5  -4 87.6241 35.2145   8
  -1   5  -4 87.6017 47.2195   6
  -1   5  -4-12.8000 54.0295   7
   1   5   4 41.9531 31.2245   7
  -1   5  -5 84422.0 2694.84   7
   1  -5   5 82630.9 2647.17   8
   1   5   5 82831.6 2648.76   8
  -1   5  -5 85694.2 2676.53   6
  -1   5  -5 83860.1 2605.77   1
  -1  -5  -5 82165.2 2631.27   8
  -1   5  -5 84631.5 2635.57   8
  -1   5  -6 11706.7 504.178   7
   1  -5   6 11778.7 506.558   7
   1  -5   6 10994.5 476.477   8
   1   5   6 11620.9 485.201   8
   1   5   6 11763.4 415.246   4
  -1   5  -6 11120.7 481.192   6
  -1   5  -6 11952.8 434.938   1
  -1  -5  -6 10895.8 462.500   8
  -1   5  -6 11749.9 468.036   8
   1  -5   7 4986.94 282.397   8
   1   5   7 5272.86 286.410   8
  -1   5  -7 4976.55 284.635   7
   1  -5   7 4904.72 285.692   7
  -1  -5  -7 4851.35 195.842   3
   1   5   7 5164.03 216.169   4
  -1   5  -7 5168.33 279.993   6
  -1   5  -7 4594.93 229.417   1
  -1  -5  -7 4258.13 253.524   8
  -1   5  -7 5368.71 270.854   8
   1  -5   8 24842.9 903.646   7
   1   5   8 25261.4 916.246   8
   1  -5   8 23078.4 897.965   8
  -1  -5  -8 23512.3 776.689   3
  -1   5  -8 24561.1 897.063   7
  -1   5  -8 23910.8 876.146   6
  -1  -5  -8 22450.5 868.213   8
  -1   5  -8 23711.8 874.334   8
   1   5   8 23436.0 795.680   4
   1  -5   9 15364.9 663.148   8
   1   5   9 15312.7 663.558   8
  -1  -5  -9 15410.8 536.854   3
  -1   5  -9 15024.0 632.172   7
  -1   5  -9 16049.2 629.485   6
  -1   5  -9 14995.4 625.664   8
  -1  -5  -9 15545.2 630.526   8
   1   5   9 15447.8 554.586   4
   1   5  10 7161.62 398.048   8
   1  -5  10 6842.76 394.524   8
  -1  -5 -10 6365.54 277.646   3
  -1   5 -10 6509.78 344.026   6
  -1   5 -10 6385.71 350.497   7
  -1  -5 -10 6755.90 358.647   8
  -1   5 -10 7230.61 365.332   8
   1   5  10 6961.77 297.627   4
   1   5  11 5154.21 346.456   8
   1  -5  11 5152.87 344.990   8
  -1  -5 -11 5185.97 239.584   3
  -1   5 -11 5187.03 301.348   7
  -1   5 -11 5000.62 290.095   6
  -1   5 -11 4957.61 306.550   8
  -1  -5 -11 4680.89 302.001   8
   1   5  11 5357.69 255.966   4
   1   5  12 2604.27 257.165   8
   1  -5  12 2953.65 267.132   8
  -1  -5 -12 2977.55 177.934   3
  -1   5 -12 3427.41 234.760   7
  -1   5 -12 3286.76 226.064   6
  -1   5 -12 3158.57 244.868   8
  -1  -5 -12 3246.88 243.421   8
   1  -5  13 2108.43 233.714   8
   1   5  13 1867.60 218.434   8
  -1  -5 -13 1879.41 142.043   3
  -1   5 -13 1855.87 172.024   6
  -1  -5 -13 2316.87 208.240   8
  -1   5 -13 1848.01 188.802   8
   1  -5  14 123.430 83.3581   6
  -1  -5 -14 357.253 71.1233   3
   1   5  14 307.628 115.714   8
   1  -5  14 249.859 103.966   8
  -1   5 -14 237.843 106.402   8
  -1  -5 -14 360.005 104.439   8
   1  -5  15 347.978 108.624   6
  -1  -5 -15 246.589 72.8777   3
   1  -5  15 327.832 128.782   8
   1   5  15 389.959 124.124   8
  -1   5 -15 186.839 86.1458   8
  -1  -5 -15 440.051 106.298   8
  -1  -5 -16 10985.4 566.536   8
  -1   5 -16 11516.3 571.905   8
  -1  -5 -16 10507.5 480.293   3
   1  -5  16 11505.2 650.419   8
   1   5  16 12551.2 674.741   8
   1   5  16 12917.8 534.691   6
  -1   5 -16 10377.7 504.168   4
   1   5  17-17.0242 76.3899   6
  -1  -5 -17-26.9028 64.8377   3
   1   5  17-101.933 146.469   8
  -1  -5 -18 4795.27 290.501   3
   1  -5  18 5044.81 430.131   8
   1   5  18 5421.43 438.334   8
  -1  -5 -19 4288.80 272.866   3
   1   5  19 4721.73 426.018   8
   1  -5  19 3495.01 380.540   8
  -1  -5 -20 250.652 86.3594   3
   1  -5  20 275.399 180.012   8
   1   5  20 118.693 159.682   8
  -1  -5 -21 5034.31 311.461   3
   1  -6 -20 12724.7 531.867   3
  -1  -6  20 13054.6 755.427   8
  -1   6  20 13158.4 752.655   8
   1  -6 -19 1584.80 150.471   3
  -1   6  19 1802.51 271.808   8
  -1  -6  19 1674.32 261.285   8
   1  -6 -18 7248.11 340.751   3
  -1  -6  18 7290.14 514.452   8
  -1   6  18 7607.78 520.732   8
   1  -6 -17 631.523 89.5598   3
   1   6 -17 573.362 119.817   8
   1  -6 -17 555.356 116.555   8
  -1  -6  17 382.747 144.215   8
   1  -6 -16 411.359 69.7418   3
  -1  -6  16 607.713 123.148   7
  -1   6  16 422.927 143.861   8
  -1  -6  16 598.641 142.554   8
   1   6 -16 460.481 114.355   8
   1  -6 -16 512.683 110.926   8
  -1  -6  15 21.9452 74.7892   6
   1  -6 -15 16.4843 42.2934   3
  -1   6  15 84.5881 92.8325   8
  -1  -6  15 55.9245 98.4190   8
  -1  -6  15 41.3367 74.9867   7
   1   6 -15-16.8436 69.5190   8
   1  -6 -15 16.8111 75.4286   8
  -1  -6  14 6826.62 410.510   6
   1  -6 -14 7138.75 297.155   3
  -1   6  14 6973.42 448.308   8
  -1  -6  14 6922.80 446.371   8
  -1  -6  14 7104.75 411.055   7
   1   6 -14 7250.05 377.475   8
   1  -6 -14 7001.96 371.863   8
  -1  -6  13 214.968 105.415   8
  -1   6  13 360.368 121.723   8
  -1  -6  13 297.310 99.0099   7
   1  -6 -13 275.282 52.3121   3
  -1  -6  13 254.268 89.8154   6
   1   6 -13 201.024 74.9910   6
   1   6 -13 283.980 78.2509   8
   1  -6 -13 387.569 88.3820   8
   1   6 -12 15638.8 623.775   6
  -1  -6  12 14770.6 649.893   6
   1  -6 -12 14278.5 506.476   3
  -1  -6  12 15177.7 681.596   8
  -1   6  12 13192.0 660.047   8
  -1  -6  12 16914.6 682.530   7
   1   6 -12 14956.3 607.544   8
   1  -6 -12 14196.2 599.414   8
   1   6 -11 23804.1 860.892   8
   1  -6 -11 24515.0 865.099   8
  -1   6  11 23971.2 939.100   8
  -1  -6  11 22792.6 918.508   7
  -1  -6  11 23232.0 935.026   8
   1  -6 -11 22683.4 753.482   3
  -1   6  11 23969.8 741.970   7
   1   6 -11 21999.3 871.109   6
  -1  -6  11 22602.4 908.901   6
   1   6 -11 22664.1 811.647   1
  -1   6  11 23719.7 785.827   4
   1  -6 -10 17113.4 657.957   8
  -1   6  10 15200.4 702.119   8
   1   6 -10 16566.6 654.550   8
  -1  -6  10 17297.1 719.511   8
  -1   6  10 17099.5 580.639   7
  -1  -6  10 18112.7 733.764   7
   1  -6 -10 17610.3 556.003   3
  -1  -6  10 16992.1 705.651   6
   1   6 -10 17242.2 619.037   1
  -1   6  10 17531.1 592.089   4
  -1  -6   9 4462.18 276.554   8
  -1   6   9 4499.70 279.054   8
   1   6  -9 4678.09 242.225   8
   1  -6  -9 4093.47 234.140   8
  -1   6   9 4561.76 205.256   7
  -1  -6   9 4773.41 298.496   7
   1   6  -9 5074.28 291.520   7
  -1  -6   9 4412.87 276.242   6
   1   6  -9 4312.95 210.798   1
  -1   6   9 4718.06 195.968   4
  -1  -6   8 7184.61 385.106   7
  -1   6   8 6845.38 291.622   7
  -1   6   8 7325.65 267.569   4
   1   6  -8 7173.54 368.521   7
   1   6  -8 6797.94 284.157   1
  -1   6   8 7114.70 357.780   8
   1   6  -8 6836.42 310.139   8
   1  -6  -8 6712.22 310.848   8
  -1  -6   8 7830.39 367.956   8
   1   6  -7 11735.7 506.018   7
   1   6  -7 10996.8 404.214   1
  -1   6   7 10969.6 428.813   7
   1   6  -7 11410.4 428.342   8
  -1   6   7 10585.2 463.537   8
   1  -6  -7 11458.1 429.623   8
  -1  -6   7 10661.2 462.611   8
   1   6  -6 30286.8 1102.45   7
   1   6  -6 30870.5 993.231   1
  -1   6   6 32221.3 1042.96   7
   1   6  -6 31119.4 1005.88   8
  -1   6   6 30230.5 1049.99   8
   1  -6  -6 29465.8 1004.38   8
  -1  -6   6 31311.3 1052.52   8
   1   6  -5 2602.82 195.378   7
   1   6  -5 2791.38 133.407   1
  -1   6   5 2650.40 167.637   7
   1  -6  -5 2591.29 132.260   8
  -1  -6   5 2835.41 160.228   8
  -1   6   5 2799.15 160.170   8
   1   6  -5 2753.74 133.021   8
  -1   6   4 52181.2 1677.23   8
   1  -6  -4 54470.7 1640.77   8
   1   6  -4 53233.9 1637.40   8
  -1  -6   4 50251.0 1672.93   8
  -1   6   4 53765.1 1730.74   7
  -1  -6   4 52325.6 1774.11   7
  -1  -6   4 54251.1 1662.68   1
   1   6  -4 52109.1 1651.77   1
   1   6  -4 54912.0 1775.78   7
   1  -6  -4 53038.8 1650.61   2
   1   6  -4 53418.2 1639.77   5
   1  -6  -4 52813.1 1638.75   5
  -1   6   3 16473.1 570.502   8
  -1  -6   3 17184.1 570.402   8
  -1  -6   3 16354.3 667.429   7
  -1   6   3 16269.2 639.149   7
   1   6  -3 17735.0 564.138   1
  -1  -6   3 16663.8 579.857   1
   1   6  -3 17283.7 668.504   7
   1   6  -3 17018.7 544.382   5
   1  -6  -3 17325.9 543.496   5
   1  -6  -3 17978.7 570.529   2
  -1  -6   2 30019.5 941.815   1
  -1  -6   2 29665.8 906.474   8
  -1   6   2 27428.9 906.654   8
   1  -6  -2 31047.8 908.263   5
   1   6  -2 29012.6 908.754   5
   1  -6  -2 27498.7 930.321   2
  -1   6   2 27920.1 1011.77   7
  -1  -6   2 27347.5 1021.51   7
  -1   6   1 3662.67 162.305   2
  -1  -6   1 3825.05 169.130   1
  -1  -6   1 3672.68 222.406   7
   1   6   0 1072.57 59.0268   2
  -1   6   0 955.730 76.7154   2
  -1  -6   0 1023.92 71.9456   1
   1  -6   0 967.641 84.1339   1
  -1   6   0 1058.53 74.1196   1
  -1  -6   0 1116.43 111.839   7
   1  -6   1 10283.5 395.887   1
  -1   6  -1 10781.8 378.687   1
  -1  -6  -1 11034.2 439.411   7
  -1  -6  -1 10319.7 344.037   8
  -1   6  -1 10481.9 342.725   8
   1   6   1 10353.1 429.513   7
  -1   6  -1 10552.8 341.276   5
  -1  -6  -1 10430.5 341.198   5
  -1   6  -1 9433.14 390.850   2
   1  -6   2 115.961 35.5459   1
  -1  -6  -2 48.9146 42.2021   7
  -1   6  -2 67.8950 56.0659   7
  -1   6  -2 30.9241 21.5732   8
  -1  -6  -2 55.2311 23.8537   8
   1   6   2 37.5081 36.0017   7
  -1  -6  -2 22.5088 22.2031   5
  -1   6  -2 50.2286 24.3334   5
  -1   6  -2 8.68644 36.6919   2
  -1  -6  -3 7288.92 285.563   8
  -1   6  -3 7310.98 284.726   8
   1  -6   3 7873.13 373.293   7
  -1  -6  -3 7607.05 325.997   7
  -1   6  -3 7270.02 367.978   7
   1   6   3 7350.89 318.962   7
  -1   6  -3 7458.13 334.360   2
   1  -6   3 7313.66 301.348   1
  -1   6  -3 7178.04 293.000   1
  -1   6  -4 42115.6 1485.60   7
  -1  -6  -4 44502.3 1412.66   7
   1   6   4 44058.1 1405.24   8
   1  -6   4 43852.8 1403.69   8
   1   6   4 43977.5 1338.77   3
   1   6   4 42594.0 1401.85   7
  -1   6  -4 41543.2 1455.73   6
  -1   6  -4 42266.2 1385.71   1
  -1   6  -4 42673.6 1390.45   8
  -1  -6  -4 42559.9 1391.00   8
   1  -6   5 19.3832 41.7808   8
   1   6   5 19.6805 39.6822   8
   1   6   5 9.39571 17.4382   3
  -1   6  -5 21.1168 32.1878   1
  -1   6  -5 16.8606 26.7514   8
  -1  -6  -5 25.3347 32.3947   8
  -1   6  -5 91.2656 42.9286   6
  -1   6  -5-30.6178 57.1529   7
   1   6   5 20.7694 35.5250   7
  -1   6  -6 46342.9 1580.97   7
   1   6   6 46185.6 1535.33   8
   1  -6   6 45372.8 1577.21   7
   1  -6   6 44600.5 1524.49   8
  -1   6  -6 45277.5 1550.28   6
  -1   6  -6 46710.0 1479.78   1
  -1  -6  -6 45667.9 1505.90   8
  -1   6  -6 46017.1 1507.37   8
   1  -6   7 1260.78 145.271   7
   1   6   7 1185.32 128.176   8
   1  -6   7 902.251 114.340   8
   1   6   7 1229.65 89.6018   4
  -1   6  -7 1218.50 141.708   7
  -1   6  -7 1180.21 130.732   6
  -1   6  -7 1279.43 102.317   1
  -1  -6  -7 1111.97 114.875   8
  -1   6  -7 1327.69 121.681   8
   1  -6   8 46.1310 58.9893   8
   1  -6   8-16.7724 66.0113   7
   1   6   8 15.7428 61.9604   8
   1   6   8 66.3838 34.5773   4
  -1   6  -8 14.7349 55.0201   6
  -1   6  -8 50.1014 52.9964   7
  -1   6  -8 43.8250 42.2593   1
  -1  -6  -8 62.6992 45.5095   8
  -1   6  -8 62.7939 44.2183   8
   1  -6   9 103.992 76.4730   8
   1   6   9 141.814 71.7138   8
   1   6   9 218.754 46.6299   4
  -1   6  -9 256.913 84.1103   7
  -1   6  -9 167.026 76.9705   6
  -1   6  -9 141.717 51.5738   1
  -1  -6  -9 373.380 80.9227   8
  -1   6  -9 193.916 58.7378   8
  -1   6 -10 38970.0 1352.41   8
  -1  -6 -10 38768.8 1350.99   8
   1   6  10 38244.7 1403.02   8
   1  -6  10 38551.2 1399.09   8
  -1  -6 -10 38763.2 1234.67   3
  -1   6 -10 39393.1 1359.87   6
  -1   6 -10 39483.0 1380.10   7
  -1   6 -10 37753.9 1292.57   1
   1   6  10 38032.9 1266.40   4
  -1   6 -11 1660.59 167.020   8
  -1  -6 -11 1920.38 176.518   8
   1   6  11 1846.60 202.542   8
   1  -6  11 1579.96 188.357   8
  -1  -6 -11 1671.82 112.267   3
  -1   6 -11 2115.05 179.647   6
  -1   6 -11 1509.69 168.226   7
  -1   6 -11 1771.43 147.486   1
   1   6  11 1580.11 128.368   4
   1   6  12 31568.2 1238.93   8
   1  -6  12 32833.7 1244.95   8
  -1  -6 -12 31257.4 1048.52   3
  -1   6 -12 31809.8 1174.83   7
  -1   6 -12 31322.4 1153.35   6
  -1  -6 -12 31220.9 1165.13   8
  -1   6 -12 32481.2 1170.90   8
   1   6  12 32179.3 1083.20   4
   1  -6  13 7264.68 442.089   8
   1   6  13 7061.00 441.357   8
  -1  -6 -13 6185.91 283.484   3
  -1   6 -13 6429.68 368.747   7
  -1   6 -13 6222.64 351.157   6
  -1  -6 -13 6959.36 383.245   8
  -1   6 -13 6522.83 373.344   8
   1   6  14 3278.30 302.133   8
   1  -6  14 2588.51 268.686   8
  -1  -6 -14 2791.27 169.357   3
  -1   6 -14 2840.21 222.013   6
  -1   6 -14 2904.22 242.251   8
  -1  -6 -14 2468.85 231.398   8
   1  -6  15-68.2330 93.8726   6
  -1  -6 -15-20.4030 101.560   8
  -1   6 -15-101.385 97.7278   8
   1   6  15 29.8104 104.925   8
   1  -6  15 29.5590 104.040   8
  -1  -6 -15 19.4400 47.6271   3
  -1   6 -16-42.1765 99.9301   8
  -1  -6 -16 21.2426 89.6462   8
   1   6  16 31.7691 108.269   8
   1  -6  16 31.5742 111.133   8
  -1  -6 -16 84.0935 53.9408   3
   1   6  17 607.397 176.243   8
   1  -6  17 368.539 142.106   8
  -1  -6 -17 484.823 87.1056   3
   1  -6  18 2014.87 281.334   8
   1   6  18 1922.05 276.179   8
  -1  -6 -18 2051.30 166.600   3
   1  -6  19 1078.31 230.869   8
   1   6  19 898.602 207.795   8
  -1  -6 -19 961.155 124.342   3
   1   6  20 3962.22 404.143   8
   1  -6  20 4126.56 407.131   8
  -1  -6 -20 3947.79 251.877   3
  -1  -7  20 148.188 138.302   8
  -1   7  20-75.0951 151.402   8
  -1   7  19 2003.08 291.402   8
  -1  -7  19 1800.34 261.399   8
   1  -7 -19 2080.58 146.711   3
   1   7 -18 938.155 124.779   1
  -1   7  18 912.696 199.736   8
   1  -7 -18 1040.00 101.625   3
  -1  -7  17 8143.60 518.803   8
  -1   7  17 7780.78 510.962   8
   1   7 -17 6964.05 395.584   8
   1   7 -17 6931.60 357.627   1
   1  -7 -17 7730.91 314.173   3
  -1  -7  16 2788.23 292.126   8
  -1   7  16 2427.29 286.509   8
  -1  -7  16 3040.74 269.370   7
   1  -7 -16 2738.67 150.760   3
   1  -7 -16 2467.39 217.093   8
   1   7 -16 3190.85 237.893   8
   1   7 -16 2871.45 202.092   1
  -1  -7  15 332.601 119.983   8
  -1   7  15 532.011 141.961   8
  -1  -7  15 383.214 121.152   7
   1  -7 -15 372.284 54.9222   3
  -1  -7  15 183.827 95.4708   6
   1   7 -15 340.365 91.9782   8
   1  -7 -15 307.267 88.4060   8
   1   7 -15 550.062 93.5754   1
   1   7 -14 320.784 94.5740   8
   1  -7 -14 411.701 99.0594   8
  -1  -7  14 287.987 105.407   7
  -1  -7  14 283.116 120.219   8
  -1   7  14 233.900 105.231   8
   1  -7 -14 340.381 47.3823   3
  -1  -7  14 152.655 84.1904   6
   1   7 -14 445.403 103.783   6
   1   7 -14 349.372 79.9103   1
  -1  -7  13 20466.2 884.442   8
  -1   7  13 21194.7 893.148   8
  -1  -7  13 20199.2 862.828   7
   1  -7 -13 20770.6 668.228   3
   1   7 -13 21126.2 817.101   6
  -1  -7  13 19668.2 846.955   6
   1   7 -13 20568.1 748.887   1
   1  -7 -13 20986.2 793.867   8
   1   7 -13 19167.8 779.158   8
   1   7 -12 356.432 76.3431   8
   1  -7 -12 132.238 54.8177   8
  -1  -7  12 215.331 89.6494   6
  -1  -7  12 211.860 93.3499   7
  -1  -7  12 260.600 99.4241   8
  -1   7  12 43.8899 77.4088   8
   1   7 -12 163.918 53.2329   1
  -1   7  12 141.062 45.0466   4
   1  -7 -11 3893.34 240.924   8
   1   7 -11 4001.67 239.389   8
  -1   7  11 4631.37 187.405   7
  -1  -7  11 4891.33 325.861   7
  -1  -7  11 3953.28 288.103   8
  -1   7  11 3994.29 293.108   8
   1   7 -11 4431.83 223.242   1
  -1   7  11 4300.25 199.011   4
   1   7 -10 1129.63 110.886   8
   1  -7 -10 876.284 101.306   8
  -1  -7  10 677.987 130.429   7
  -1   7  10 962.899 137.521   8
  -1  -7  10 1071.74 137.328   8
  -1   7  10 848.316 78.0038   7
   1   7 -10 844.519 85.6131   1
  -1   7  10 804.083 73.0978   4
  -1   7   9 10797.7 403.114   7
  -1   7   9 10167.9 473.960   8
  -1  -7   9 10115.6 504.255   7
  -1  -7   9 9911.57 467.519   8
  -1   7   9 10304.0 369.948   4
   1   7  -9 9448.11 479.865   7
   1  -7  -9 10120.8 419.203   8
   1   7  -9 9798.28 411.485   8
   1   7  -9 9928.18 390.238   1
  -1  -7   8 12018.8 517.999   8
  -1   7   8 12083.8 470.448   7
  -1  -7   8 12490.7 572.884   7
  -1   7   8 12211.4 424.664   4
   1   7  -8 11488.3 545.075   7
   1   7  -8 11909.4 442.726   1
  -1   7   8 11842.7 517.112   8
   1   7  -8 12047.1 464.239   8
   1  -7  -8 12649.7 469.044   8
   1   7  -7 11131.9 494.961   7
   1   7  -7 10202.6 376.250   1
  -1   7   7 9979.03 416.726   7
   1   7  -7 10642.1 389.136   8
  -1  -7   7 9743.80 432.091   8
   1  -7  -7 9738.49 386.215   8
  -1   7   7 9482.11 429.999   8
   1   7  -6 16608.8 692.942   7
   1   7  -6 16379.0 573.010   1
  -1   7   6 16493.9 631.273   7
   1   7  -6 17134.9 575.437   8
   1  -7  -6 17394.7 579.388   8
  -1  -7   6 17124.8 626.432   8
  -1   7   6 16105.9 621.689   8
   1  -7  -5 9271.57 326.437   8
   1   7  -5 8832.58 321.378   8
  -1  -7   5 9727.36 370.184   8
  -1   7   5 9904.51 375.016   8
  -1   7   5 9265.82 403.949   7
  -1  -7   5 8728.37 442.932   7
   1   7  -5 9002.77 333.634   1
   1   7  -5 9162.01 442.917   7
   1  -7  -5 8948.93 329.213   2
   1   7  -5 8990.25 324.325   5
  -1   7   4 7430.54 303.362   8
  -1  -7   4 7531.91 302.486   8
  -1  -7   4 7700.30 393.770   7
  -1   7   4 7789.59 364.833   7
  -1  -7   4 7402.36 300.884   1
   1   7  -4 8253.88 290.017   1
   1   7  -4 7407.91 363.523   6
   1   7  -4 7548.17 390.081   7
   1  -7  -4 7929.71 286.729   2
   1  -7  -4 8037.34 269.025   5
   1   7  -4 7844.93 269.322   5
  -1   7   3 51934.6 1634.72   8
  -1  -7   3 52042.7 1631.01   8
  -1   7   3 50126.7 1737.95   7
  -1  -7   3 53206.3 1773.01   7
   1  -7  -3 53390.2 1614.08   5
   1   7  -3 51730.8 1614.46   5
  -1  -7   3 53163.0 1661.37   1
   1  -7  -3 53507.8 1641.13   2
   1  -7  -2 95.0739 34.6188   2
  -1  -7   2 92.0734 34.3123   1
   1  -7  -2 168.513 44.6686   1
  -1   7   2 92.5283 57.0713   7
  -1  -7   2 99.7124 57.5288   7
   1   7  -1 293.645 43.4850   2
  -1   7   1 375.662 46.0027   2
  -1  -7   1 406.439 79.7348   7
  -1   7   1 248.683 73.6544   7
   1  -7  -1 355.074 56.9410   1
  -1  -7   1 368.589 53.3560   1
   1   7   0 2434.49 178.603   7
   1   7   0 2344.83 104.418   2
  -1   7   0 2586.38 135.350   2
  -1  -7   0 2274.90 173.525   7
  -1  -7   0 2456.56 130.659   1
   1  -7   0 2042.20 139.520   1
   1   7   1 453.577 80.6353   7
  -1   7  -1 414.251 57.7314   2
  -1   7  -1 489.694 54.4221   1
   1  -7   1 584.024 68.3699   1
  -1  -7  -1 550.845 56.8742   1
  -1  -7  -1 405.576 73.2132   7
  -1   7  -2 6872.71 260.322   1
   1  -7   2 6404.29 275.207   1
  -1   7  -2 6088.63 336.913   7
  -1  -7  -2 5914.11 301.728   7
  -1  -7  -2 6200.06 225.420   8
  -1   7  -2 6215.26 222.887   8
   1   7   2 5748.62 297.082   7
  -1  -7  -2 6030.07 224.365   5
  -1   7  -2 6067.80 225.447   5
  -1   7  -2 5736.03 279.556   2
  -1   7  -3 14782.8 504.285   8
  -1  -7  -3 14728.6 506.214   8
  -1   7  -3 15325.9 632.895   7
  -1  -7  -3 15378.9 579.874   7
   1   7   3 13488.8 559.442   7
  -1   7  -3 14163.6 568.866   2
  -1   7  -3 15657.6 529.926   1
   1  -7   3 14448.9 540.634   1
  -1  -7  -4 8963.59 342.990   8
  -1   7  -4 8639.83 340.144   8
   1   7   4 8964.54 353.896   8
  -1   7  -4 8585.37 434.899   7
   1  -7   4 8492.76 429.278   7
  -1  -7  -4 8759.01 378.492   7
   1   7   4 8655.98 300.916   3
   1   7   4 9363.82 381.575   7
  -1   7  -4 8719.21 397.044   2
   1  -7   4 8834.58 357.010   1
  -1   7  -4 8742.85 347.514   1
   1  -7   5 6630.56 311.768   8
  -1   7  -5 7375.08 391.932   7
   1   7   5 7569.20 325.996   8
   1   7   5 7156.79 250.507   3
  -1   7  -5 6467.66 294.111   1
  -1  -7  -5 7272.02 305.134   8
  -1   7  -5 7679.79 308.883   8
  -1   7  -5 7109.53 364.386   6
   1   7   5 7198.88 314.904   7
   1  -7   6 371.565 72.6676   8
   1   7   6 471.385 79.4799   8
  -1   7  -6 406.423 63.7246   1
  -1  -7  -6 524.921 72.1841   8
  -1   7  -6 476.398 70.0394   8
  -1   7  -6 439.144 90.3642   6
  -1   7  -6 388.632 95.4770   7
   1  -7   7 15897.7 653.124   8
   1   7   7 18216.3 676.037   8
  -1   7  -7 16234.4 681.538   6
  -1   7  -7 16533.4 708.183   7
  -1   7  -7 16427.9 610.088   1
  -1  -7  -7 17230.1 638.153   8
  -1   7  -7 17172.2 637.558   8
   1  -7   8 6508.12 351.582   8
   1   7   8 6869.85 360.761   8
   1   7   8 6772.68 283.512   4
  -1   7  -8 7360.58 392.259   7
  -1   7  -8 6848.56 367.306   6
  -1   7  -8 6557.72 302.951   1
  -1  -7  -8 6514.02 328.654   8
  -1   7  -8 7052.96 334.667   8
   1  -7   9 7909.70 413.369   8
   1   7   9 7425.13 409.626   8
   1   7   9 8266.64 332.928   4
  -1   7  -9 8604.56 440.239   7
  -1   7  -9 7648.89 405.935   6
  -1   7  -9 8185.55 356.111   1
  -1  -7  -9 8135.12 388.726   8
  -1   7  -9 7944.14 382.062   8
   1  -7  10 28346.1 1068.97   8
   1   7  10 29620.8 1085.39   8
  -1  -7 -10 27572.0 1016.22   8
  -1   7 -10 28514.3 1021.08   8
  -1   7 -10 27976.1 1046.38   6
  -1   7 -10 27415.1 1065.10   7
  -1   7 -10 27848.0 973.951   1
   1   7  10 27139.5 942.179   4
   1   7  11 24067.6 935.702   8
   1  -7  11 22591.9 914.170   8
  -1   7 -11 21914.5 855.100   8
  -1  -7 -11 21510.0 849.623   8
  -1   7 -11 22168.5 874.063   6
  -1   7 -11 23054.3 903.423   7
   1   7  11 21839.2 779.870   4
  -1   7 -11 21865.5 808.470   1
  -1   7 -12 299.731 87.8982   1
  -1   7 -12 285.455 83.8608   8
  -1  -7 -12 384.986 94.5568   8
   1   7  12 329.614 115.548   8
   1  -7  12 347.172 109.885   8
  -1   7 -12 200.159 96.7093   7
  -1   7 -12 196.039 91.6951   6
   1   7  12 88.1167 55.5878   4
  -1   7 -13 803.355 112.390   1
  -1   7 -13 821.135 137.133   8
  -1  -7 -13 998.989 146.603   8
   1   7  13 1073.33 185.512   8
   1  -7  13 1132.88 178.764   8
  -1  -7 -13 1311.87 96.7251   3
  -1   7 -13 1166.13 159.545   7
  -1   7 -13 1170.78 154.598   6
   1   7  13 1099.98 115.878   4
  -1   7 -14 150.384 86.0034   8
  -1  -7 -14 56.4126 77.6702   8
  -1   7 -14 156.919 70.0588   1
   1   7  14 137.646 111.048   8
   1  -7  14 108.788 104.359   8
  -1   7 -14 54.6065 69.8828   6
  -1  -7 -14 105.040 48.6134   3
  -1   7 -15-19.6639 91.5982   8
  -1  -7 -15 39.3510 83.0751   8
   1   7  15 59.0232 110.206   8
   1  -7  15-29.2036 120.559   8
  -1   7 -15 54.0915 66.3086   1
  -1   7 -15 277.738 97.7929   6
  -1  -7 -15 196.743 55.4752   3
  -1  -7 -16 5121.11 254.470   3
  -1   7 -16 5313.47 347.943   8
  -1  -7 -16 4841.59 336.659   8
   1   7  16 5906.51 429.072   8
   1  -7  16 5481.86 418.752   8
  -1   7 -16 5052.75 293.756   1
  -1   7 -17 56.7709 79.0622   1
  -1  -7 -17 276.542 67.2195   3
   1   7  17-33.3084 168.400   8
   1  -7  17 33.1251 133.615   8
  -1  -7 -18 2364.37 165.489   3
   1   7  18 1902.03 275.227   8
   1  -7  18 1956.08 279.885   8
  -1   7 -18 1717.12 172.228   1
   1   7  19 369.924 149.905   8
   1  -7  19 514.660 180.714   8
  -1  -7 -19 535.202 90.0968   3
  -1   8  20-222.413 178.758   8
  -1  -8  20-182.618 181.901   8
  -1  -8  19-34.7752 126.169   8
  -1   8  19 141.032 142.174   8
  -1   8  18-33.4307 137.976   8
  -1  -8  18-33.0341 139.404   8
   1   8 -17 1716.76 162.556   1
  -1   8  17 1605.54 251.284   8
  -1  -8  17 1621.51 235.000   8
   1  -8 -16 32.5594 79.7632   8
   1   8 -16-32.5940 79.8479   8
   1   8 -16-25.2443 67.5656   1
  -1  -8  16-58.5541 128.810   8
  -1   8  16-148.003 130.234   8
   1  -8 -15 21049.6 815.028   8
   1   8 -15 19689.5 803.162   8
   1   8 -15 22078.8 854.095   6
   1   8 -15 20661.6 774.853   1
  -1   8  15 21114.8 935.685   8
  -1  -8  15 21635.2 938.141   8
  -1  -8  15 20651.4 903.251   7
   1   8 -14 1103.36 132.059   8
   1  -8 -14 1088.24 136.243   8
   1   8 -14 921.753 147.799   6
   1   8 -14 1001.39 117.194   1
  -1  -8  14 1080.69 175.248   7
  -1  -8  14 965.273 173.982   8
  -1   8  14 437.078 134.890   8
   1   8 -13 1302.56 122.512   1
   1  -8 -13 1070.41 129.399   8
   1   8 -13 1080.29 127.337   8
  -1  -8  13 1147.62 169.451   8
  -1  -8  13 823.999 157.196   7
  -1   8  13 1115.58 169.081   8
   1  -8 -12 687.756 100.421   8
   1   8 -12 683.264 103.321   8
  -1  -8  12 505.999 124.713   7
  -1  -8  12 471.424 128.052   8
  -1   8  12 651.805 136.651   8
   1   8 -12 660.052 87.7281   1
  -1   8  12 771.343 77.1850   4
   1  -8 -11 1424.37 128.183   8
   1   8 -11 1104.21 116.772   8
  -1   8  11 1107.16 88.5814   7
  -1   8  11 1086.38 151.657   8
  -1  -8  11 1223.14 160.516   8
  -1  -8  11 989.010 157.230   7
   1   8 -11 1254.12 110.179   1
  -1   8  11 1192.53 92.1381   4
   1   8 -10 3515.51 206.301   8
   1  -8 -10 3614.39 211.409   8
  -1  -8  10 3390.27 251.849   8
  -1  -8  10 3086.55 269.969   7
  -1   8  10 4331.14 278.904   8
  -1   8  10 3757.35 196.141   7
   1   8 -10 3959.06 197.584   1
  -1   8  10 3768.48 175.622   4
  -1   8   9 1704.79 134.608   7
  -1  -8   9 2122.71 212.142   7
  -1   8   9 2048.34 180.317   8
  -1  -8   9 1690.79 166.788   8
  -1   8   9 2105.65 115.954   4
   1   8  -9 1864.49 195.913   7
   1   8  -9 1993.23 138.525   8
   1  -8  -9 2188.88 145.550   8
   1   8  -9 1911.24 124.502   1
   1   8  -8 403.397 99.9053   7
  -1   8   8 528.372 81.6426   7
   1  -8  -8 656.895 71.1037   8
   1   8  -8 578.549 68.8481   8
   1   8  -8 514.163 64.8306   1
  -1   8   8 564.496 95.2550   8
  -1  -8   8 481.146 92.5501   8
  -1  -8   8 511.722 120.584   7
  -1  -8   7 9658.61 421.401   8
  -1   8   7 10040.5 424.687   7
  -1   8   7 8971.63 415.982   8
   1  -8  -7 9565.31 368.059   8
   1   8  -7 9604.38 364.968   8
   1   8  -7 9705.44 486.779   7
   1  -8  -7 10341.9 371.115   2
   1   8  -7 9874.93 368.782   1
   1   8  -6 1229.00 89.4406   1
  -1   8   6 1172.98 110.001   8
  -1  -8   6 1039.58 100.392   8
  -1   8   6 1424.21 134.708   7
   1   8  -6 1326.05 82.3697   8
   1  -8  -6 1384.72 85.4378   8
   1   8  -6 1360.21 144.215   6
   1   8  -6 1345.49 155.892   7
   1  -8  -6 1426.74 85.9052   2
   1  -8  -6 1265.57 82.8416   5
   1   8  -6 1302.40 83.0431   5
  -1  -8   5 17974.8 622.474   1
   1   8  -5 18502.9 603.259   1
   1  -8  -5 17795.6 583.078   8
  -1  -8   5 17754.5 629.140   8
  -1   8   5 17732.2 694.091   7
  -1  -8   5 17665.8 748.147   7
  -1   8   5 18064.2 635.401   8
   1   8  -5 16219.5 724.580   7
   1   8  -5 17737.2 708.103   6
   1  -8  -5 18164.8 581.149   5
   1   8  -5 17895.6 582.159   5
   1  -8  -5 17422.8 592.343   2
   1  -8  -4 183.594 26.2930   5
   1   8  -4 295.475 31.8134   5
  -1  -8   4 189.695 40.0025   8
  -1  -8   4 174.952 74.0368   7
  -1   8   4 169.147 40.0766   8
  -1   8   4 207.574 68.0227   7
  -1   8   4 189.561 23.7715   3
   1   8  -4 203.777 79.2612   7
   1   8  -4 209.762 71.9633   6
   1  -8  -4 138.405 32.4441   2
  -1  -8   4 219.625 46.8122   1
   1   8  -4 103.965 32.6853   1
   1  -8  -4 140.220 50.6759   1
  -1  -8   3 117.555 23.6881   8
  -1   8   3 85.7227 25.3772   8
  -1  -8   3 184.876 75.4914   7
  -1   8   3 174.190 71.2045   7
  -1  -8   3 124.552 40.9996   1
   1  -8  -3 244.056 52.4221   1
   1   8  -3 97.9869 27.1963   5
   1  -8  -3 112.826 24.9376   5
   1  -8  -3 142.091 33.3074   2
  -1   8   2 15.1604 51.7435   7
   1   8  -2 145.101 38.4092   2
  -1  -8   2 128.984 69.5593   7
   1  -8  -2 65.9934 39.1927   1
  -1  -8   2 108.010 41.1607   1
   1   8  -1 18172.0 712.816   7
  -1   8   1 18137.1 598.789   2
   1   8  -1 18027.3 599.636   2
  -1   8   1 17476.4 712.993   7
  -1  -8   1 18055.3 714.852   7
   1  -8  -1 17279.9 640.893   1
  -1  -8   1 16389.7 617.607   1
   1   8   0 1964.13 170.229   7
  -1   8   0 2011.86 121.426   2
   1   8   0 2090.28 96.2283   2
  -1  -8   0 1893.80 168.430   7
  -1  -8   0 2042.68 125.923   1
   1  -8   0 1776.67 137.086   1
   1   8   1 11250.4 502.067   7
  -1   8  -1 11451.1 444.613   2
  -1   8  -1 11695.5 425.769   1
  -1  -8  -1 11778.2 433.296   1
   1  -8   1 11750.6 462.362   1
  -1  -8  -1 11740.0 508.439   7
   1  -8   2 1076.48 100.332   1
  -1   8  -2 955.185 84.2120   1
  -1  -8  -2 951.846 118.797   7
  -1   8  -2 1117.41 51.4064   8
  -1  -8  -2 1103.05 54.3032   8
   1   8   2 912.422 112.286   7
  -1  -8  -2 1141.65 58.3719   5
  -1   8  -2 1041.46 57.5030   5
  -1   8  -2 830.806 95.2958   2
  -1   8  -3 12628.0 460.691   1
   1  -8   3 12712.5 484.495   1
  -1   8  -3 11379.5 558.974   7
  -1  -8  -3 13652.3 533.402   7
   1   8   3 12850.9 521.520   7
  -1   8  -3 12545.6 424.459   8
  -1  -8  -3 12509.3 426.999   8
  -1  -8  -3 12719.1 433.867   5
  -1   8  -3 12559.8 434.245   5
  -1   8  -3 11279.7 496.566   2
  -1   8  -4 21.9847 25.5927   8
  -1  -8  -4-5.68188 27.3858   8
   1   8   4 11.4728 44.0045   7
  -1   8  -4 37.1610 71.2649   7
  -1   8  -4 12.8329 56.4600   2
   1   8   4 9.46920 18.2156   3
  -1   8  -4 29.3394 38.1838   1
   1  -8   4 8.68822 37.4534   1
  -1  -8  -5 101.292 39.3602   8
  -1   8  -5 141.825 42.8832   8
   1   8   5 62.5800 44.6012   8
   1   8   5 95.1076 21.3317   3
   1   8   5 137.309 53.4741   7
  -1   8  -5 76.2570 71.2333   7
  -1   8  -5 143.653 61.9972   2
  -1   8  -5 78.8045 42.2861   1
  -1   8  -6 1179.30 103.880   8
  -1  -8  -6 1181.15 104.136   8
  -1   8  -6 1288.97 157.954   7
   1  -8   6 1181.59 115.476   8
   1   8   6 1182.07 118.267   8
  -1  -8  -6 1234.19 57.8186   2
  -1   8  -6 1166.12 100.938   1
   1  -8   7 549.116 91.1467   8
   1   8   7 655.025 98.2585   8
  -1   8  -7 500.151 112.910   7
  -1   8  -7 737.431 119.346   6
  -1   8  -7 681.018 82.6658   1
  -1  -8  -7 764.804 91.3822   8
  -1   8  -7 511.653 81.1632   8
   1  -8   8 176.364 69.9739   8
   1   8   8 136.313 72.0908   8
   1   8   8 245.568 56.3583   4
  -1   8  -8 194.378 84.0086   6
  -1   8  -8 204.588 97.1821   7
  -1   8  -8 291.745 70.5958   1
  -1   8  -8 307.278 73.2205   8
  -1  -8  -8 227.615 61.2932   8
   1   8   9 41304.2 1458.92   8
   1  -8   9 41715.2 1453.20   8
   1   8   9 40126.4 1342.42   4
  -1   8  -9 42254.7 1503.65   7
  -1   8  -9 42224.2 1474.23   6
  -1   8  -9 40651.1 1375.94   1
  -1  -8  -9 41841.1 1408.55   8
  -1   8  -9 42344.2 1409.34   8
   1   8  10 3680.18 272.229   8
   1  -8  10 3546.29 262.640   8
   1   8  10 3673.48 193.452   4
  -1   8 -10 3232.10 272.382   7
  -1   8 -10 3277.83 257.346   6
  -1   8 -10 3696.24 215.648   1
  -1   8 -10 3573.89 236.320   8
  -1  -8 -10 3625.16 235.696   8
   1  -8  11 1612.70 193.725   8
   1   8  11 1886.91 207.718   8
  -1  -8 -11 1498.94 158.801   8
  -1   8 -11 1823.13 174.782   8
  -1   8 -11 1575.90 188.709   7
  -1   8 -11 2075.34 192.941   6
  -1   8 -11 1751.52 147.079   1
   1   8  11 1828.79 133.780   4
   1   8  12 139.300 102.339   8
   1  -8  12 204.370 98.0899   8
  -1   8 -12 290.743 97.6424   8
  -1  -8 -12 144.608 73.7359   8
  -1   8 -12 219.283 94.7371   7
  -1   8 -12 211.144 84.6860   6
   1   8  12 350.965 63.9327   4
  -1   8 -12 98.5186 67.9662   1
  -1   8 -13 781.800 113.884   1
   1  -8  13 692.220 139.319   8
   1   8  13 780.388 158.159   8
  -1  -8 -13 699.467 122.080   8
  -1   8 -13 857.418 135.898   8
  -1   8 -13 683.243 131.932   7
  -1   8 -13 544.774 116.921   6
   1   8  13 797.183 98.8277   4
  -1   8 -14 164.049 73.5206   1
  -1   8 -14 379.572 91.6439   8
  -1  -8 -14 197.966 85.5784   8
  -1   8 -14 78.5488 77.6059   6
   1   8  14 235.067 74.0544   4
   1   8  14 515.671 128.804   8
   1  -8  14 428.088 120.257   8
  -1   8 -15 5168.08 330.044   8
  -1  -8 -15 4127.70 300.460   8
  -1   8 -15 5093.86 326.277   6
  -1   8 -15 4908.16 287.786   1
   1  -8  15 4944.49 381.504   8
   1   8  15 4045.30 362.794   8
  -1   8 -16-20.0100 84.4472   6
  -1   8 -16-14.6937 83.7975   1
   1   8  16-124.047 139.143   8
   1  -8  16-30.7054 123.816   8
  -1   8 -17 2544.03 205.512   1
   1  -8  17 1987.64 267.853   8
   1   8  17 1774.91 262.192   8
   1   8  18 104.146 136.688   8
   1  -8  18 206.830 135.729   8
   1  -8  19 4301.55 398.394   8
   1   8  19 4120.97 404.134   8
  -1   9  20 580.908 186.550   8
  -1  -9  20 178.940 148.043   8
  -1  -9  19 205.161 135.091   8
  -1   9  19 900.491 215.826   8
  -1   9  18 1051.85 202.756   8
  -1  -9  18 1005.88 194.009   8
  -1  -9  17 5512.11 422.803   8
  -1   9  17 5268.01 415.642   8
   1  -9 -16 1989.19 189.053   8
   1   9 -16 2155.57 189.770   8
   1   9 -16 1817.73 205.200   6
   1   9 -16 2273.62 174.158   1
  -1   9  16 1837.81 250.062   8
  -1  -9  16 2274.12 260.863   8
   1   9 -15 22.8797 64.4569   1
   1  -9 -15 43.7233 78.0088   8
   1   9 -15 14.5314 79.8526   8
  -1  -9  15 26.9193 105.931   8
  -1  -9  15 104.669 102.972   7
  -1   9  15-27.2224 122.139   8
   1   9 -14 4477.71 251.844   1
   1  -9 -14 4322.33 270.284   8
   1   9 -14 4948.21 280.272   8
  -1  -9  14 4932.52 357.100   8
  -1   9  14 5280.60 366.147   8
  -1  -9  14 4650.32 359.786   7
   1  -9 -13 13424.7 570.416   8
   1   9 -13 14598.2 578.722   8
   1   9 -13 14670.0 551.223   1
  -1   9  13 14521.4 524.608   4
  -1  -9  13 13912.2 668.710   8
  -1  -9  13 13260.9 688.424   7
  -1   9  13 14596.8 684.552   8
   1   9 -12 390.575 81.2944   8
   1  -9 -12 384.238 85.4970   8
  -1  -9  12 273.653 108.037   7
  -1   9  12 576.496 122.462   8
  -1  -9  12 648.876 124.244   8
   1   9 -12 501.556 76.4066   1
  -1   9  12 410.375 63.3188   4
   1  -9 -11 3709.08 214.074   8
   1   9 -11 3601.80 212.662   8
  -1  -9  11 3555.19 268.970   8
  -1   9  11 4359.58 290.882   8
  -1  -9  11 3937.68 313.618   7
  -1   9  11 3828.54 197.238   7
   1   9 -11 3858.56 202.504   1
  -1   9  11 3629.15 182.979   4
  -1  -9  10 118.551 90.9448   7
  -1  -9  10-16.8931 61.2971   8
  -1   9  10 34.7968 68.4724   8
  -1   9  10 43.4445 37.0544   4
  -1   9  10 96.1748 52.1776   7
   1   9 -10 9.09346 47.3494   8
   1  -9 -10-18.6711 44.2494   8
   1   9 -10 101.387 45.0130   1
  -1   9   9-30.7636 55.8043   8
  -1  -9   9 23.0828 81.2427   7
  -1  -9   9 59.4488 52.3094   8
  -1   9   9-6.00460 33.4157   4
   1   9  -9-21.4642 88.5853   7
  -1   9   9-22.0223 50.3444   7
   1   9  -9 23.3225 38.6958   8
   1  -9  -9 32.3214 44.9672   8
   1   9  -9-14.5030 43.2756   1
  -1   9   8 11634.3 489.278   7
  -1  -9   8 11528.2 494.881   8
  -1   9   8 10949.8 492.922   8
   1   9  -8 11785.5 428.218   8
   1  -9  -8 12047.3 433.715   8
   1   9  -8 11570.1 566.722   7
   1   9  -8 11068.9 532.994   6
   1  -9  -8 11929.7 424.883   2
   1   9  -8 11368.9 429.459   1
   1   9  -7 683.423 69.7558   1
  -1   9   7 530.276 86.9669   8
  -1  -9   7 581.150 85.8090   8
   1   9  -7 575.000 56.8309   8
   1  -9  -7 723.052 64.5647   8
  -1   9   7 792.620 109.492   7
   1   9  -7 617.719 124.372   7
   1   9  -7 615.564 115.202   6
   1  -9  -7 630.340 59.3602   2
   1   9  -7 617.096 59.1821   5
   1  -9  -7 675.721 60.5365   5
   1   9  -6 12163.9 434.640   1
  -1  -9   6 11700.6 466.094   8
  -1  -9   6 11894.3 582.038   7
  -1   9   6 11807.6 520.970   7
  -1   9   6 12004.4 472.132   8
   1  -9  -6 12686.9 416.006   8
   1   9  -6 11945.3 576.216   7
   1   9  -6 12380.3 549.782   6
   1  -9  -6 12027.4 413.631   5
   1   9  -6 12450.0 415.968   5
   1  -9  -6 11598.6 418.314   2
   1  -9  -5 22134.3 701.029   5
   1   9  -5 21765.7 702.459   5
  -1   9   5 22497.6 750.578   8
  -1  -9   5 22221.0 744.775   8
  -1   9   5 20884.3 834.073   7
  -1  -9   5 21978.1 895.392   7
   1   9  -5 21770.5 849.907   6
   1   9  -5 20487.6 873.104   7
   1   9  -5 22453.1 731.836   1
   1  -9  -5 22384.7 775.084   1
  -1  -9   5 21087.2 752.177   1
   1  -9  -5 22057.0 718.020   2
  -1   9   4 5241.98 213.750   8
  -1   9   4 5448.20 311.949   7
  -1  -9   4 5574.41 344.312   7
  -1  -9   4 5660.12 212.878   8
  -1   9   4 5220.71 195.111   3
   1   9  -4 5442.89 310.580   6
   1   9  -4 5023.29 203.323   5
   1  -9  -4 5330.81 204.632   5
   1  -9  -4 5643.37 260.538   1
  -1  -9   4 5686.26 249.522   1
   1   9  -3 26601.5 966.442   2
  -1  -9   3 29041.8 962.725   1
   1  -9  -3 29489.4 976.312   1
  -1   9   3 27989.9 1054.59   7
  -1  -9   3 29538.1 1090.96   7
   1   9  -2 14062.8 504.814   2
  -1   9   2 14028.7 607.432   7
  -1  -9   2 13765.4 614.869   7
  -1  -9   2 13859.1 514.842   1
   1  -9  -2 12918.7 522.269   1
   1   9  -1 15920.5 649.704   7
   1   9  -1 14846.7 515.340   2
  -1   9   1 14870.8 515.872   2
  -1   9   1 15473.2 652.208   7
  -1  -9   1 16078.1 652.420   7
  -1  -9   1 13824.9 547.433   1
   1  -9  -1 14372.5 565.805   1
   1   9   0 8505.45 419.277   7
   1   9   0 8051.88 285.499   2
  -1   9   0 8472.88 326.373   2
  -1  -9   0 8211.45 415.675   7
  -1   9   0 7768.42 423.665   7
  -1  -9   0 7849.92 336.722   1
   1  -9   0 8181.85 361.040   1
   1   9   1 7240.99 378.367   7
  -1   9  -1 7054.33 310.290   2
  -1  -9  -1 6963.33 374.857   7
  -1  -9  -1 7292.51 309.286   1
   1  -9   1 7659.78 336.493   1
   1   9   2 2537.69 199.001   7
  -1   9  -2 2822.45 174.757   2
   1  -9   2 2716.98 173.857   1
  -1   9  -2 2703.45 148.837   1
  -1  -9  -2 3053.54 165.020   1
  -1  -9  -2 2536.72 201.117   7
   1  -9   3 15299.8 561.320   1
  -1   9  -3 14480.1 527.042   1
  -1  -9  -3 14701.5 606.389   7
  -1   9  -3 13079.1 640.875   7
   1   9   3 13610.6 595.594   7
  -1   9  -3 15059.5 471.006   8
  -1  -9  -3 14293.5 473.626   8
  -1  -9  -3 14940.9 485.228   5
  -1   9  -3 14776.3 487.818   5
  -1   9  -3 14420.5 575.729   2
  -1   9  -4 7.47021 39.4387   1
   1  -9   4-9.62928 45.6280   1
  -1  -9  -4 8.91348 23.8540   8
  -1   9  -4 4.18826 27.3311   8
  -1   9  -4 102.199 76.3043   7
   1   9   4-13.2477 52.1308   7
  -1  -9  -4 5.57510 27.3134   5
  -1   9  -4 5.78430 29.6778   5
  -1   9  -4-13.1941 58.0482   2
  -1  -9  -5 8128.04 326.548   8
  -1   9  -5 8699.14 327.750   8
   1   9   5 8176.80 385.267   7
  -1   9  -5 8434.38 460.855   7
   1   9   5 8772.22 289.501   3
  -1   9  -5 8307.20 409.150   2
  -1   9  -5 8147.71 345.479   1
  -1   9  -6 619.596 72.8833   8
  -1  -9  -6 527.476 68.5452   8
  -1   9  -6 535.168 120.268   7
  -1   9  -6 572.834 104.162   2
  -1   9  -6 489.886 76.2893   1
   1   9   7 1023.26 117.742   8
   1  -9   7 1210.00 120.435   8
  -1   9  -7 1104.69 108.360   1
  -1  -9  -7 1205.51 111.425   8
  -1   9  -7 1348.13 111.457   8
  -1   9  -7 896.139 152.960   7
   1   9   8 14641.5 612.340   8
   1  -9   8 14756.1 608.348   8
  -1   9  -8 14516.4 654.744   6
  -1   9  -8 15559.5 695.302   7
  -1   9  -8 14593.2 560.630   1
  -1  -9  -8 15943.9 579.645   8
  -1   9  -8 14096.2 567.008   8
   1   9   9 1101.68 139.543   8
   1  -9   9 1310.08 144.905   8
   1   9   9 1320.77 106.372   4
  -1   9  -9 1295.38 177.036   7
  -1   9  -9 1426.45 174.981   6
  -1   9  -9 1101.46 114.143   1
  -1   9  -9 1212.75 126.290   8
  -1  -9  -9 1134.76 121.958   8
   1   9  10 2735.85 226.573   8
   1  -9  10 2380.43 211.000   8
   1   9  10 2392.55 152.556   4
  -1   9 -10 2747.09 251.845   7
  -1   9 -10 2410.32 222.009   6
  -1   9 -10 2467.45 172.133   1
  -1   9 -10 2419.28 185.685   8
  -1  -9 -10 2694.48 195.102   8
   1   9  11 18937.7 805.005   8
   1  -9  11 18340.0 792.098   8
  -1  -9 -11 17890.3 731.219   8
  -1   9 -11 20118.4 747.820   8
  -1   9 -11 18954.9 798.683   6
  -1   9 -11 18945.0 830.763   7
  -1   9 -11 19544.6 717.424   1
   1   9  11 18705.8 681.240   4
   1   9  12 90.9862 85.0152   8
   1  -9  12 155.455 91.7465   8
  -1   9 -12 30.4565 72.2750   8
  -1  -9 -12 197.292 74.4640   8
  -1   9 -12 164.624 88.7997   6
  -1   9 -12 95.0985 88.8488   7
   1   9  12 195.480 57.8382   4
  -1   9 -12 124.198 70.0957   1
  -1   9 -13 840.851 120.056   1
   1   9  13 1088.02 177.633   8
   1  -9  13 1017.76 172.853   8
  -1  -9 -13 973.392 134.545   8
  -1   9 -13 992.667 139.426   8
  -1   9 -13 883.783 158.357   7
  -1   9 -13 875.859 141.328   6
   1   9  13 899.644 100.927   4
   1  -9  14 3750.53 316.731   8
   1   9  14 2964.84 294.075   8
  -1  -9 -14 3906.84 270.719   8
  -1   9 -14 3720.85 266.805   8
  -1   9 -14 3547.04 276.969   6
   1   9  14 3881.17 223.650   4
  -1   9 -14 3436.10 239.082   1
  -1  -9 -15 576.920 121.554   8
  -1   9 -15 415.552 108.652   8
  -1   9 -15 569.303 125.176   6
  -1   9 -15 496.004 104.353   1
   1   9  15 314.480 126.489   8
   1  -9  15 281.697 122.166   8
  -1   9 -16-21.1530 83.2509   6
  -1   9 -16-15.1259 71.6876   1
   1  -9  16-60.1735 134.997   8
   1   9  16-152.401 128.631   8
   1   9  17 647.151 185.216   8
   1  -9  17 447.623 162.411   8
   1  -9  18 135.014 129.706   8
   1   9  18 510.704 177.415   8
   1  -9  19 106.166 135.769   8
   1   9  19 107.150 117.634   8
  -1 -10  20 2858.87 327.613   8
  -1  10  20 3708.29 367.420   8
  -1 -10  19 532.574 188.129   8
  -1  10  19 471.786 149.007   8
  -1 -10  18 6257.27 468.197   8
  -1  10  18 6342.47 468.472   8
  -1  10  17 181.661 127.771   8
  -1 -10  17-29.8836 123.340   8
   1  10 -16 4620.06 279.008   8
   1 -10 -16 4664.62 280.691   8
  -1 -10  16 4387.58 365.974   8
  -1  10  16 3989.38 353.636   8
   1  10 -15 2651.53 184.176   1
   1 -10 -15 2442.54 191.897   8
   1  10 -15 2836.40 204.931   8
  -1 -10  15 2699.41 272.637   8
  -1  10  15 2528.07 269.451   8
   1 -10 -14 6975.71 345.931   8
   1  10 -14 7195.55 346.315   8
   1  10 -14 6655.54 318.272   1
  -1  10  14 6803.80 298.107   4
  -1  10  14 6847.24 437.682   8
  -1 -10  14 7064.52 436.872   8
   1  10 -13 242.293 71.3289   8
   1 -10 -13 164.425 71.8593   8
   1  10 -13 252.777 69.1942   1
  -1  10  13 151.542 50.2672   4
  -1  10  13 136.694 98.3979   8
  -1 -10  13 356.258 107.485   8
  -1 -10  13 271.949 126.769   7
   1  10 -12 16287.2 607.488   8
   1 -10 -12 17178.2 615.485   8
  -1 -10  12 15635.2 701.835   8
  -1 -10  12 15217.4 759.442   7
  -1  10  12 16065.8 710.626   8
   1  10 -12 15099.2 581.872   1
  -1  10  12 15743.5 568.917   4
  -1 -10  11 26.1891 97.7790   7
  -1  10  11 94.1434 70.3062   8
  -1 -10  11 109.407 64.1964   8
  -1  10  11 47.8475 42.9787   4
  -1  10  11 76.6976 52.7035   7
   1  10 -11 109.287 52.5699   8
   1 -10 -11 28.2894 46.9612   8
   1  10 -11-8.20330 50.5497   1
   1  10 -10 7626.85 317.919   8
   1 -10 -10 7482.28 320.757   8
  -1 -10  10 7951.86 473.919   7
  -1  10  10 7628.53 400.799   8
  -1 -10  10 7959.89 400.016   8
  -1  10  10 7566.91 305.211   4
   1  10 -10 6950.15 408.399   6
  -1  10  10 7515.30 350.404   7
   1 -10 -10 7996.71 315.252   2
   1  10 -10 7218.41 313.844   1
   1  10  -9 233.291 54.7369   1
  -1 -10   9 149.568 93.3565   7
  -1 -10   9 268.094 82.6918   8
  -1  10   9 221.109 80.3001   8
   1  10  -9 208.619 48.5678   8
   1 -10  -9 271.402 53.2502   8
  -1  10   9 150.892 72.0897   7
   1  10  -9 301.941 102.455   7
   1  10  -9 349.947 105.715   6
   1 -10  -9 275.942 46.0206   2
   1  10  -9 267.322 53.4446   5
   1 -10  -9 273.159 55.8967   5
   1  10  -8 2370.97 140.123   1
  -1  10   8 2359.63 182.296   8
  -1 -10   8 2348.68 176.741   8
   1 -10  -8 2551.81 133.621   8
   1  10  -8 2628.35 131.670   8
   1  10  -8 2907.90 233.247   6
   1  10  -8 2375.21 235.401   7
  -1  10   8 2506.99 190.133   7
   1 -10  -8 2517.67 133.197   5
   1  10  -8 2343.03 130.722   5
   1 -10  -8 2746.92 128.917   2
   1  10  -7 5550.66 214.788   5
   1 -10  -7 5175.58 209.635   5
   1  10  -7 5253.37 328.454   6
   1  10  -7 5861.96 372.830   7
  -1  10   7 4481.52 289.399   7
  -1 -10   7 5400.44 265.588   8
  -1  10   7 5215.38 266.170   8
   1 -10  -7 5536.28 270.381   1
   1  10  -7 5250.84 228.609   1
   1 -10  -7 5312.83 209.115   2
   1  10  -6 2351.69 112.451   5
   1 -10  -6 2531.71 113.516   5
   1  10  -6 2266.77 204.937   6
   1  10  -6 1987.94 207.896   7
  -1 -10   6 2595.65 241.134   7
  -1 -10   6 2195.35 141.105   8
  -1  10   6 2601.61 151.840   8
  -1  10   6 2560.14 201.847   7
   1  10  -6 2494.92 134.561   1
   1 -10  -6 2237.64 159.475   1
   1 -10  -6 2320.15 113.663   2
  -1 -10   5 73.8250 29.8174   8
  -1 -10   5 44.0492 79.9441   7
  -1  10   5 100.888 30.9026   8
  -1  10   5-50.0631 83.1015   7
   1  10  -5 127.563 77.1735   7
   1  10  -5 105.204 77.1829   6
   1  10  -5 87.8033 27.1528   5
   1 -10  -5 118.757 26.4186   5
   1 -10  -5 109.205 50.9987   1
  -1 -10   5 58.7236 42.4794   1
   1  10  -4 9467.38 436.731   2
  -1  10   4 10293.3 498.347   7
  -1 -10   4 11160.7 546.732   7
  -1  10   4 10158.4 358.662   3
   1  10  -4 10734.0 501.534   6
   1  10  -4 10958.3 351.602   5
   1 -10  -4 10682.7 435.268   1
  -1 -10   4 10360.2 418.705   1
   1  10  -3 6215.61 295.411   2
  -1 -10   3 6583.06 388.357   7
  -1  10   3 6668.91 376.217   7
   1 -10  -3 6340.43 307.107   1
  -1 -10   3 6781.70 298.925   1
   1  10  -2 19743.3 799.262   7
   1  10  -2 18826.6 661.706   2
  -1  10   2 18805.9 787.425   7
  -1 -10   2 18085.3 784.857   7
   1 -10  -2 18212.9 699.299   1
  -1 -10   2 19499.2 687.453   1
  -1  10   1 628.126 121.216   7
   1  10  -1 731.414 124.996   7
   1  10  -1 573.999 58.7520   2
  -1  10   1 707.806 65.8460   2
  -1 -10   1 705.152 128.077   7
   1 -10  -1 591.089 92.0744   1
  -1 -10   1 670.394 86.8724   1
  -1  10   0 141.505 77.5617   7
   1  10   0 18.0717 72.8999   7
   1  10   0 70.3500 26.1779   2
  -1  10   0 62.6794 34.7290   2
  -1 -10   0 91.7985 72.2772   7
  -1 -10   0 47.1794 46.2753   1
   1 -10   0 114.764 53.4760   1
   1  10   1 6132.88 349.633   7
  -1  10  -1 6005.98 277.144   2
  -1  10  -1 6357.23 383.174   7
  -1 -10  -1 6086.75 352.904   7
   1 -10   1 6047.99 302.120   1
  -1 -10  -1 5933.82 279.798   1
   1  10   2 17144.4 692.248   7
  -1  10  -2 15664.3 609.928   2
  -1 -10  -2 17351.0 694.738   7
   1 -10   2 16611.2 627.616   1
  -1 -10  -2 15853.7 596.539   1
   1  10   3 2676.27 209.725   7
  -1  10  -3 2275.18 170.030   2
  -1 -10  -3 2412.44 157.078   1
   1 -10   3 2591.26 173.687   1
  -1  10  -3 2345.82 143.899   1
   1 -10   4 23273.6 850.238   1
  -1  10  -4 24184.8 818.506   1
  -1  10  -4 24212.6 754.541   8
  -1 -10  -4 24338.8 759.653   8
  -1  10  -4 23854.5 975.330   7
   1  10   4 24700.6 906.426   7
  -1 -10  -4 24286.8 776.728   5
  -1  10  -4 23388.9 778.576   5
  -1  10  -4 21461.3 872.573   2
  -1  10  -5 1798.58 126.065   1
   1  10   5 1651.91 77.5848   3
   1  10   5 1608.88 153.722   7
  -1  10  -5 1300.61 182.905   7
  -1  10  -5 1643.37 93.9682   8
  -1 -10  -5 1598.62 94.9161   8
  -1 -10  -5 1534.64 107.787   5
  -1  10  -5 1721.73 113.878   5
  -1  10  -5 1633.37 162.786   2
  -1  10  -6 15313.1 532.139   8
  -1 -10  -6 14783.7 534.578   8
  -1  10  -6 15719.4 647.815   2
  -1  10  -6 14918.6 560.468   1
  -1  10  -6 15445.7 707.488   7
  -1  10  -7 4768.68 226.565   8
  -1 -10  -7 4774.00 229.615   8
  -1  10  -7 4640.27 305.076   2
  -1  10  -7 4918.04 243.342   1
  -1  10  -7 4390.27 336.652   7
  -1 -10  -8 132.050 60.2508   8
  -1  10  -8 294.329 60.9621   8
  -1  10  -8 361.966 118.425   7
  -1  10  -8 237.306 85.5284   2
  -1  10  -8 232.229 66.3164   1
  -1  10  -9-10.5984 51.0794   8
  -1 -10  -9-32.3068 56.0594   8
   1  10   9 15.8864 67.0394   8
   1 -10   9-15.4618 60.8438   8
   1  10   9-42.9474 48.9819   4
  -1  10  -9 147.225 98.9416   7
  -1 -10  -9 2.45331 18.3193   2
  -1 -10  -9-17.6506 23.8663   2
  -1  10  -9-30.6583 66.0792   1
  -1  10 -10 14902.7 591.248   8
  -1 -10 -10 14931.8 593.829   8
   1 -10  10 16262.6 659.884   8
   1  10  10 14918.8 649.268   8
   1  10  10 14185.6 551.290   4
  -1  10 -10 15124.8 680.415   6
  -1  10 -10 14989.9 711.793   7
  -1 -10 -10 14883.7 514.718   2
  -1  10 -10 14813.5 578.309   1
   1  10  11 8154.81 449.028   8
   1 -10  11 8591.66 451.173   8
   1  10  11 8464.66 361.061   4
  -1  10 -11 8162.33 487.845   7
  -1  10 -11 8469.24 468.076   6
  -1  10 -11 8700.65 387.305   1
  -1 -10 -11 8463.58 399.309   8
  -1  10 -11 8744.40 401.836   8
   1  10  12 9008.71 493.918   8
   1 -10  12 8779.28 485.154   8
  -1  10 -12 9125.04 430.305   8
  -1 -10 -12 8724.72 426.831   8
  -1  10 -12 9965.77 508.582   6
  -1  10 -12 9405.24 525.050   7
  -1  10 -12 9680.37 419.483   1
   1  10  12 8906.53 385.472   4
   1  10  13-72.2811 101.675   8
   1 -10  13 23.4862 90.0824   8
  -1 -10 -13-15.1507 69.2747   8
  -1  10 -13-30.2876 71.7616   8
  -1  10 -13-22.1588 84.9913   6
  -1  10 -13-179.540 108.236   7
  -1  10 -13 38.8769 65.5073   1
   1  10  13 10.5050 58.4647   4
   1  10  14 5909.40 406.459   8
   1 -10  14 5756.05 396.024   8
  -1 -10 -14 5571.87 325.143   8
  -1  10 -14 5258.14 322.292   8
  -1  10 -14 5894.67 375.979   6
   1  10  14 5503.03 286.834   4
  -1  10 -14 5560.94 311.628   1
  -1  10 -15 57.5167 73.7805   1
  -1  10 -15-33.7190 96.1445   8
  -1 -10 -15-16.8850 95.1368   8
  -1  10 -15-67.0848 92.2935   6
   1  10  15-46.3365 66.0639   4
   1  10  15-27.9309 134.615   8
   1 -10  15-82.1637 115.577   8
  -1  10 -16 156.406 94.3468   6
   1  10  16 29.7359 104.713   8
   1 -10  16 146.645 123.810   8
   1 -10  17 124.444 142.269   8
   1  10  17 62.9746 141.298   8
   1 -10  18 196.945 129.527   8
   1  10  18 564.483 180.367   8
   1  10  19 104.432 140.423   8
   1 -10  19 172.498 157.788   8
  -1  11  19 3323.24 355.669   8
  -1 -11  19 4089.88 379.402   8
  -1  11  18 123.994 136.444   8
  -1 -11  18 152.829 126.219   8
  -1  11  17 29.2740 118.047   8
  -1 -11  17-86.4532 150.019   8
   1 -11 -16 2923.63 218.756   8
   1  11 -16 3498.44 232.980   5
  -1 -11  16 3598.08 321.740   8
  -1  11  16 3712.89 332.791   8
   1  11 -15 370.141 85.1002   8
   1 -11 -15 133.257 67.9148   8
   1  11 -15 394.671 91.1674   5
  -1 -11  15 327.686 123.763   8
  -1  11  15 256.998 115.598   8
   1  11 -14 3454.18 204.702   8
   1 -11 -14 3033.75 196.595   8
   1  11 -14 2824.63 179.583   1
   1  11 -14 3259.31 202.432   5
  -1  11  14 2639.46 162.306   4
  -1  11  14 2862.31 271.097   8
  -1 -11  14 2674.37 260.261   8
   1  11 -13 139.041 56.7218   8
   1 -11 -13 153.802 57.1477   8
  -1 -11  13 85.2240 83.8997   8
  -1  11  13 65.8478 79.6932   8
  -1  11  13 100.230 51.3156   4
   1  11 -13 103.092 58.8723   5
   1 -11 -13 93.2710 62.5952   5
   1  11 -13 71.2307 58.1880   1
   1  11 -12-33.5408 59.0264   1
   1 -11 -12-18.2867 53.3674   8
   1  11 -12-17.6552 47.2488   8
  -1  11  12 39.9365 76.5874   8
  -1 -11  12-38.5919 77.8065   8
  -1  11  12-22.2423 46.1309   4
   1  11 -12 21.7821 85.7144   6
   1 -11 -12-7.88956 42.2283   2
   1 -11 -12-9.24465 50.8006   5
   1  11 -12 46.1700 56.2930   5
   1  11 -11 2904.68 168.489   1
   1 -11 -11 2976.11 169.353   8
   1  11 -11 2758.17 162.969   8
  -1 -11  11 2936.43 300.344   7
  -1  11  11 2474.94 225.690   8
  -1 -11  11 2741.74 226.130   8
  -1  11  11 2878.44 161.388   4
   1  11 -11 3461.62 268.848   6
  -1  11  11 3078.55 194.435   7
   1 -11 -11 3012.35 154.713   2
   1 -11 -11 3056.43 172.402   5
   1  11 -11 3120.23 173.211   5
   1  11 -10 8058.90 325.521   1
   1 -11 -10 7910.94 320.616   8
   1  11 -10 8038.33 318.160   8
  -1 -11  10 7700.61 396.289   8
  -1 -11  10 7978.86 497.078   7
  -1  11  10 8033.28 406.420   8
  -1  11  10 8276.93 327.182   4
   1  11 -10 8395.54 452.902   6
  -1  11  10 8226.18 380.096   7
   1 -11 -10 7797.53 298.417   2
   1  11 -10 8186.49 323.638   5
   1 -11 -10 7710.07 319.850   5
   1 -11  -9 2707.53 135.606   8
  -1  11   9 2396.07 188.960   8
  -1 -11   9 2170.36 176.267   8
   1 -11  -9 2320.01 131.226   5
   1  11  -9 2209.29 128.388   5
  -1  11   9 1996.73 176.564   7
   1  11  -9 2479.75 224.464   6
   1  11  -9 2371.19 140.399   1
   1 -11  -9 2365.38 114.680   2
  -1 -11   8 2696.27 184.462   8
  -1  11   8 2857.68 189.889   8
   1  11  -8 2896.97 140.500   5
   1 -11  -8 3125.48 142.798   5
   1  11  -8 2995.11 268.052   7
   1  11  -8 2733.05 240.208   6
  -1  11   8 3006.59 218.862   7
   1 -11  -8 2985.90 191.502   1
   1  11  -8 3007.83 157.678   1
   1 -11  -8 2649.33 121.694   2
   1  11  -7 1565.97 199.485   7
   1  11  -7 1517.14 180.919   6
  -1  11   7 1544.31 167.303   7
   1  11  -7 1704.82 96.6314   5
   1 -11  -7 1649.28 92.5626   5
   1 -11  -7 1786.94 144.162   1
   1  11  -7 1843.91 113.662   1
  -1 -11   7 1140.38 187.915   7
  -1  11   7 1585.72 123.508   8
  -1 -11   7 1717.04 129.356   8
  -1 -11   6 1131.03 170.584   7
   1 -11  -6 1113.81 75.3969   5
   1  11  -6 1112.59 77.4950   5
  -1  11   6 908.090 139.400   7
   1  11  -6 936.179 150.050   6
   1  11  -6 1110.38 168.047   7
   1  11  -6 1014.23 131.825   2
   1 -11  -6 944.164 109.112   1
   1  11  -5 8879.77 417.691   2
  -1 -11   5 10059.9 527.853   7
   1  11  -5 9094.91 472.350   6
  -1  11   5 9335.21 467.802   7
   1 -11  -5 8853.25 306.658   5
   1 -11  -5 9787.17 315.024   5
   1  11  -5 9367.51 327.734   5
  -1 -11   5 9585.04 389.332   1
   1 -11  -5 9462.25 408.829   1
  -1 -11   4 461.714 118.933   7
  -1  11   4 347.872 43.4743   3
  -1  11   4 422.777 113.940   7
   1  11  -4 501.523 107.715   6
  -1 -11   4 257.341 63.1195   1
   1 -11  -4 446.162 82.4825   1
   1  11  -4 321.441 72.2330   2
   1  11  -3 5195.30 262.930   2
  -1 -11   3 6265.19 383.491   7
  -1  11   3 5783.36 353.268   7
  -1 -11   3 5644.39 273.046   1
   1 -11  -3 5383.09 286.094   1
   1  11  -2 275.960 97.5141   7
  -1  11   2 436.051 115.939   7
   1  11  -2 305.711 57.9711   2
  -1 -11   2 345.779 102.838   7
   1 -11  -2 322.611 77.0072   1
  -1 -11   2 280.642 68.4821   1
   1  11  -1 6148.36 376.303   7
  -1  11   1 6323.08 253.719   2
   1  11  -1 6003.63 244.068   2
  -1  11   1 6126.32 381.914   7
  -1 -11   1 6062.35 376.087   7
  -1 -11   1 5737.21 291.474   1
   1 -11  -1 5945.85 311.935   1
   1  11   0 7116.70 399.642   7
   1  11   0 6878.52 241.001   2
  -1  11   0 6706.87 281.941   2
  -1  11   0 6970.49 412.661   7
  -1 -11   0 6624.59 389.176   7
   1 -11   0 6120.68 325.911   1
  -1 -11   0 6336.01 316.164   1
   1  11   1 9790.43 492.840   7
  -1  11  -1 10597.2 538.466   7
  -1  11  -1 10190.3 400.045   2
  -1 -11  -1 9744.92 495.432   7
   1 -11   1 9610.93 435.839   1
  -1 -11  -1 9528.13 414.391   1
   1  11   2 15290.7 655.153   7
   1 -11   2 15670.1 595.476   1
  -1 -11  -2 14439.2 565.372   1
  -1  11  -2 14047.1 560.308   2
   1  11   3 1442.82 164.495   7
   1 -11   3 1867.06 150.006   1
  -1 -11  -3 1664.70 133.388   1
  -1  11  -3 1776.90 150.130   2
  -1  11  -4 909.625 46.0570   5
  -1 -11  -4 941.553 44.7598   5
  -1 -11  -4 1133.09 109.748   1
   1 -11   4 1007.47 111.911   1
  -1  11  -4 1019.80 97.6722   1
  -1  11  -4 793.263 140.253   6
   1  11   4 915.074 130.691   7
  -1 -11  -4 900.733 53.4971   5
  -1  11  -4 955.610 57.2171   5
  -1  11  -4 898.414 118.886   2
  -1  11  -5 20783.6 840.354   2
  -1 -11  -5 22706.0 709.666   8
  -1  11  -5 21969.2 703.794   8
   1  11   5 22889.3 700.337   3
  -1  11  -5 22298.2 947.990   7
   1  11   5 21940.4 856.270   7
  -1  11  -5 21997.2 706.648   5
  -1 -11  -5 21033.8 706.249   5
  -1 -11  -5 22570.1 735.184   5
  -1  11  -5 22382.3 738.831   5
  -1  11  -5 23793.3 778.156   1
  -1  11  -6 2018.78 137.711   1
  -1  11  -6 2488.47 250.748   7
  -1  11  -6 1868.89 105.471   8
  -1 -11  -6 2107.17 112.577   8
  -1 -11  -6 2261.33 136.883   5
  -1  11  -6 1799.70 127.525   5
  -1  11  -6 2112.53 196.529   2
  -1  11  -7 2116.23 146.519   1
  -1  11  -7 2427.01 247.764   7
  -1 -11  -7 2280.46 131.925   8
  -1  11  -7 2084.39 125.082   8
  -1 -11  -7 2342.37 156.682   5
  -1  11  -7 1853.89 197.176   2
  -1  11  -8 2539.46 150.027   8
  -1 -11  -8 2402.46 150.617   8
  -1  11  -8 2527.04 232.176   2
  -1  11  -8 2620.83 167.256   1
  -1  11  -8 2284.37 250.004   7
  -1  11  -9 5970.99 273.827   8
  -1 -11  -9 5691.45 274.394   8
  -1  11  -9 5606.88 395.671   7
  -1  11  -9 5137.60 354.841   2
  -1  11  -9 5948.44 285.087   1
  -1  11 -10 5514.68 272.782   8
  -1 -11 -10 5572.80 276.739   8
  -1  11 -10 5368.59 388.819   7
   1  11  10 5367.97 261.586   4
  -1  11 -10 4649.05 352.078   2
  -1  11 -10 5512.53 276.793   1
  -1  11 -11 2089.46 162.282   8
  -1 -11 -11 2095.47 167.288   8
   1  11  11 1955.84 146.978   4
  -1  11 -11 2219.27 244.922   7
  -1  11 -11 1704.90 219.984   2
  -1 -11 -11 2049.46 96.7430   2
  -1 -11 -11 2140.98 93.8334   2
  -1  11 -11 1919.94 160.937   1
  -1  11 -12 736.108 111.619   8
  -1 -11 -12 514.285 95.8796   8
   1 -11  12 532.371 122.348   8
   1  11  12 676.005 131.500   8
   1  11  12 548.979 85.9145   4
  -1  11 -12 681.172 158.359   7
  -1  11 -12 532.367 134.901   6
  -1  11 -12 639.123 152.094   2
  -1 -11 -12 676.556 71.2055   2
  -1  11 -12 797.320 107.960   1
  -1 -11 -13 429.292 104.971   8
  -1  11 -13 507.324 102.542   8
   1 -11  13 404.630 122.668   8
   1  11  13 254.459 106.614   8
  -1  11 -13 575.866 101.249   1
  -1  11 -13 519.415 142.940   7
  -1  11 -13 327.819 111.763   6
   1  11  13 528.742 88.8023   4
  -1 -11 -13 435.873 69.4863   2
  -1 -11 -14 1444.30 120.981   2
  -1 -11 -14 1137.92 148.992   8
  -1  11 -14 1539.39 159.800   8
   1  11  14 1555.47 214.674   8
   1 -11  14 1661.53 210.392   8
  -1  11 -14 1579.88 152.351   1
  -1  11 -14 1083.70 180.770   6
   1  11  14 1261.17 127.423   4
   1  11  15 2156.35 249.708   8
   1 -11  15 1580.69 223.754   8
  -1  11 -15 2215.38 197.417   8
  -1 -11 -15 2170.96 194.061   8
  -1  11 -15 2122.53 229.158   6
   1  11  16 2384.87 268.121   8
   1 -11  16 2507.78 278.086   8
   1 -11  17 538.703 167.351   8
   1  11  17 548.133 161.599   8
   1  11  18 1343.60 238.007   8
   1 -11  18 978.399 216.069   8
  -1 -12  19-30.6729 150.273   8
  -1 -12  18 233.168 133.444   8
  -1 -12  17 2416.31 265.832   8
   1 -12 -16 46.1998 70.4525   8
   1 -12 -16 82.1813 61.1630   5
  -1  12  16 131.433 106.021   8
  -1 -12  16 102.892 101.251   8
  -1 -12  15 2434.92 259.429   8
  -1  12  15 2819.25 273.352   8
   1 -12 -15 3493.26 204.346   8
   1  12 -15 2842.98 270.460   6
   1 -12 -15 2928.79 196.946   5
   1 -12 -15 3081.11 185.592   2
   1 -12 -14 196.433 54.5775   2
  -1 -12  14 219.792 102.423   8
  -1  12  14-22.6270 93.4796   8
   1 -12 -14 225.370 66.3604   8
   1  12 -14 46.9052 87.6530   6
   1 -12 -14 110.097 58.5698   5
   1  12 -13 3733.73 196.049   8
   1 -12 -13 3475.79 196.668   8
  -1 -12  13 3401.11 269.745   8
  -1  12  13 3122.69 270.896   8
   1  12 -13 3045.73 279.024   6
   1 -12 -13 3174.51 165.741   2
   1 -12 -13 3336.01 193.798   5
  -1  12  13 3640.58 188.405   4
   1  12 -13 3431.57 197.590   5
   1  12 -12 509.781 77.9971   1
   1 -12 -12 605.348 80.5877   8
   1  12 -12 522.621 74.5602   8
  -1 -12  12 450.155 112.133   8
  -1  12  12 392.170 110.246   8
  -1  12  12 381.585 68.8322   4
   1  12 -12 736.272 144.109   6
   1  12 -12 628.089 82.7655   5
   1 -12 -12 739.258 86.4422   5
   1 -12 -12 598.752 60.5133   2
   1 -12 -11 41.7420 41.0657   5
   1  12 -11 21.1382 40.6567   5
  -1 -12  11-15.9603 72.9732   8
  -1  12  11-49.6185 77.0091   8
  -1  12  11-7.55122 40.9600   4
   1  12 -11 45.5725 94.0423   6
   1  12 -11 29.7959 45.8821   1
   1 -12 -11 9.96865 25.8248   2
  -1 -12  10 1380.74 148.617   8
  -1  12  10 1750.96 161.575   8
  -1  12  10 1289.75 108.438   4
   1  12 -10 1618.62 203.435   6
  -1  12  10 1495.94 151.629   7
   1 -12 -10 1170.45 137.944   1
   1  12 -10 1336.54 106.572   1
   1 -12 -10 1466.34 101.947   5
   1  12 -10 1609.83 105.367   5
  -1  12   9 10440.0 480.268   7
   1  12  -9 9831.75 528.006   6
   1  12  -9 10239.8 377.952   5
   1 -12  -9 10372.8 375.369   5
   1  12  -9 10776.4 398.133   1
   1 -12  -9 10142.9 454.759   1
  -1 -12   9 10850.5 448.866   8
  -1  12   9 9702.49 441.628   8
   1 -12  -8 2400.59 119.749   5
   1  12  -8 2143.66 118.328   5
  -1  12   8 2001.25 189.802   7
   1  12  -8 2308.08 229.627   6
   1  12  -8 2569.73 255.918   7
   1 -12  -8 2103.16 168.944   1
  -1 -12   7 10645.4 565.535   7
   1  12  -7 8983.38 342.066   5
   1 -12  -7 8943.50 339.514   5
  -1  12   7 8919.76 462.464   7
   1  12  -7 9381.01 494.769   6
   1  12  -7 10011.7 539.530   7
   1  12  -7 9187.50 453.146   2
   1 -12  -7 9826.10 422.823   1
   1  12  -6-75.3433 75.0063   2
   1  12  -6 76.0558 89.2309   7
  -1  12   6 19.0550 74.9846   7
   1  12  -6-41.8789 75.9691   6
  -1 -12   6-26.3992 86.9161   7
   1  12  -6-4.12482 37.7224   5
   1  12  -6-42.1516 34.5547   5
   1 -12  -6-11.7631 20.0778   5
   1 -12  -6-17.7983 27.7516   5
   1 -12  -6 12.3663 61.5556   1
  -1 -12   5 179.599 98.6507   7
  -1  12   5 280.184 96.7024   7
   1  12  -5 205.250 94.1000   6
   1  12  -5 159.220 65.3735   2
   1 -12  -5 251.158 76.8698   1
  -1 -12   5 315.380 71.9506   1
  -1 -12   4 49.7159 75.7726   7
  -1  12   4 32.8504 28.9144   3
   1  12  -4-11.3864 63.3696   2
  -1 -12   4 20.8561 49.4179   1
   1 -12  -4 38.7093 63.2179   1
  -1  12   4 20.9379 75.9651   7
   1  12  -4 20.1366 81.1986   6
  -1 -12   3 818.898 152.199   7
   1  12  -3 905.616 94.5583   2
  -1 -12   3 1267.68 119.969   1
   1 -12  -3 682.383 106.680   1
  -1  12   3 717.952 141.883   7
   1  12  -3 876.170 159.546   7
   1  12  -2 4873.40 220.829   2
   1 -12  -2 4568.61 271.484   1
  -1 -12   2 4931.88 261.618   1
  -1  12   2 4978.75 337.506   7
   1  12  -2 4287.60 327.467   7
  -1 -12   1 7366.61 435.128   7
  -1  12   1 7529.55 445.294   7
   1  12  -1 7632.10 440.154   7
   1  12  -1 7479.46 282.422   2
  -1 -12   1 7360.00 350.254   1
   1 -12  -1 7149.60 368.601   1
   1  12   0 8035.07 448.406   7
  -1  12   0 7984.83 464.352   7
  -1  12   0 8066.41 321.925   2
  -1 -12   0 7081.09 357.735   1
   1 -12   0 8084.79 389.663   1
   1  12   1 14109.9 636.693   7
  -1  12  -1 12895.8 649.070   7
  -1  12  -1 13506.3 503.809   2
   1 -12   1 13912.5 562.781   1
  -1 -12  -1 12048.8 528.508   1
   1  12   2 2111.13 208.624   7
  -1  12  -2 1829.93 228.967   7
  -1  12  -2 2175.52 155.952   2
  -1 -12  -2 1857.09 154.276   1
   1 -12   2 2189.77 178.892   1
   1  12   3 1056.41 155.998   7
  -1  12  -3 1138.70 126.464   2
  -1 -12  -3 1237.89 123.204   1
   1 -12   3 1128.92 128.905   1
   1  12   4 528.372 115.251   7
  -1  12  -4 256.157 100.267   6
   1 -12   4 400.981 85.7189   1
  -1 -12  -4 473.024 85.6988   1
  -1  12  -4 559.602 98.4609   2
  -1  12  -5 3290.61 123.661   5
  -1 -12  -5 3166.36 119.982   5
   1  12   5 3374.96 122.691   3
  -1  12  -5 2815.26 277.242   7
  -1  12  -5 3059.64 265.207   6
  -1  12  -5 3425.92 236.861   2
  -1 -12  -5 3043.70 129.172   5
  -1  12  -5 3318.14 135.308   5
  -1  12  -5 3689.42 190.721   1
  -1 -12  -5 3660.25 213.785   1
   1 -12   5 3510.99 218.998   1
  -1 -12  -6 170.429 63.3277   1
  -1  12  -6 155.420 57.9681   1
  -1 -12  -6 142.823 30.3385   5
  -1  12  -6 104.394 30.7687   5
  -1  12  -6 111.477 89.9694   6
  -1  12  -6 161.814 103.498   7
  -1 -12  -6 91.9159 39.3895   5
  -1  12  -6 83.2224 42.6394   5
  -1  12  -6 68.1803 80.8440   2
  -1  12  -7 7362.19 415.018   2
  -1  12  -7 7932.06 335.866   1
  -1  12  -7 7891.61 283.458   8
  -1 -12  -7 8186.36 290.659   8
  -1  12  -7 8211.62 488.860   7
  -1  12  -7 7669.46 325.052   5
  -1 -12  -7 7317.93 319.251   5
  -1 -12  -7 7211.70 283.808   5
  -1  12  -7 7547.04 285.416   5
  -1 -12  -8 309.331 54.8965   8
  -1  12  -8 275.682 48.4645   8
  -1  12  -8 166.466 112.096   7
  -1  12  -8 222.435 66.6308   1
  -1 -12  -8 132.290 55.6504   5
  -1  12  -8 268.629 65.3094   5
  -1  12  -8 181.963 83.7437   2
  -1  12  -9 3754.84 189.214   8
  -1 -12  -9 3940.20 194.506   8
  -1  12  -9 3791.95 212.855   1
  -1  12  -9 3738.72 328.090   7
  -1 -12  -9 3453.72 222.247   5
  -1  12  -9 2911.80 267.938   2
   1  12  10 569.159 84.8437   4
  -1  12 -10 409.899 81.9378   1
  -1  12 -10 598.649 149.101   7
  -1  12 -10 416.709 117.910   2
  -1 -12 -10 486.087 74.8654   8
  -1  12 -10 465.315 70.9830   8
   1  12  11 1552.18 130.408   4
  -1  12 -11 1360.14 133.995   1
  -1  12 -11 1640.71 222.222   7
  -1  12 -11 1373.27 199.062   2
  -1  12 -11 1489.71 131.474   8
  -1 -12 -11 1378.36 130.095   8
  -1  12 -12 57.8716 110.984   7
  -1  12 -12-45.8757 68.4489   1
   1  12  12-10.1578 55.8225   4
  -1 -12 -12-11.3237 57.2429   8
  -1  12 -12-44.0617 65.0242   8
  -1  12 -13 84.2356 66.1621   1
   1  12  13 63.9864 60.8534   4
  -1 -12 -13 74.0908 65.2305   8
  -1 -12 -14 39.8577 74.8616   8
  -1  12 -14 24.6990 106.473   6
  -1 -12 -15 5288.16 308.199   8
  -1 -13  17 385.192 145.146   8
  -1 -13  16 479.138 129.032   8
  -1 -13  15 332.427 117.429   8
  -1 -13  14 2613.41 242.544   8
   1 -13 -14 2553.19 166.473   5
   1  13 -14 2674.08 267.050   6
  -1 -13  13 805.599 142.751   8
  -1  13  13 831.744 139.519   8
   1 -13 -13 873.144 94.8074   5
   1  13 -13 853.333 163.968   6
  -1  13  12 1171.91 150.629   8
   1  13 -12 1112.09 180.734   6
   1 -13 -12 899.901 129.024   1
  -1  13  12 1073.63 102.205   4
   1 -13 -12 1030.06 96.1038   5
  -1  13  11 10836.0 415.183   4
   1  13 -11 11022.1 570.906   6
   1 -13 -11 10262.5 393.861   5
   1  13 -11 11112.0 410.871   1
   1 -13 -11 10173.9 471.685   1
   1  13 -11 9777.81 536.914   2
   1  13 -10 451.673 130.999   6
  -1  13  10 321.606 88.9106   7
   1 -13 -10 299.788 55.7469   5
   1  13 -10 292.724 56.3730   5
   1  13 -10 334.372 63.6770   1
   1 -13 -10 366.368 94.9384   1
   1  13 -10 446.011 127.130   2
   1  13  -9 634.821 146.402   6
  -1  13   9 846.101 129.876   7
   1 -13  -9 750.208 72.7042   5
   1  13  -9 672.615 72.7477   5
   1  13  -9 912.799 150.720   2
   1 -13  -9 580.730 106.146   1
   1 -13  -8 4456.12 260.469   1
  -1  13   8 4070.18 286.085   7
   1  13  -8 3747.30 304.836   6
   1  13  -8 3948.69 189.293   5
   1 -13  -8 3896.93 186.871   5
   1 -13  -8 4363.01 191.466   5
   1  13  -8 3994.22 286.983   2
   1  13  -7 383.389 102.287   2
   1  13  -7 433.323 129.025   6
  -1  13   7 351.182 110.542   7
   1  13  -7 548.856 145.352   7
   1  13  -7 377.134 50.4259   5
   1  13  -7 351.665 46.7382   5
   1 -13  -7 559.743 106.056   1
  -1 -13   6 5992.04 424.939   7
   1  13  -6 6237.62 334.639   2
   1 -13  -6 5957.66 318.363   1
   1  13  -6 5757.30 376.650   6
  -1  13   6 5828.64 370.662   7
  -1 -13   5 109.388 105.207   7
  -1  13   5 345.931 112.847   7
   1  13  -5 264.293 104.683   6
   1  13  -5 378.736 81.6692   2
   1 -13  -5 168.961 78.7836   1
  -1 -13   5 330.400 74.8857   1
  -1 -13   4 318.677 119.638   7
  -1  13   4 384.009 116.399   7
   1  13  -4 571.663 141.357   7
   1  13  -4 194.773 99.5355   6
   1 -13  -4 347.953 96.0734   1
  -1 -13   4 475.823 86.4307   1
  -1  13   4 353.997 42.0751   3
   1  13  -4 332.234 76.8699   2
  -1  13   3-93.7582 103.123   7
   1  13  -3 152.269 116.033   7
   1  13  -3-21.1889 87.4497   6
   1 -13  -3 14.9394 61.6576   1
  -1 -13   3 23.6690 51.0152   1
  -1  13   3 28.7177 38.9431   3
   1  13  -3 35.8466 47.3134   2
   1  13  -2 1089.26 176.260   7
  -1  13   2 606.095 137.487   7
   1  13  -2 843.547 79.5996   2
  -1 -13   2 1179.22 128.245   1
   1 -13  -2 817.300 118.330   1
   1  13  -1 3373.04 288.056   7
  -1  13   1 2949.81 278.495   7
   1  13  -1 2932.23 138.481   2
   1 -13  -1 2651.58 214.601   1
  -1  13   0 5758.52 402.315   7
   1  13   0 6230.87 398.201   7
  -1  13   0 6263.99 264.741   2
   1 -13   0 5598.32 324.066   1
  -1 -13   0 6032.76 315.142   1
   1  13   1 90.2758 86.6122   7
  -1  13  -1 52.6483 95.5487   7
  -1  13  -1 76.0619 52.1391   2
   1 -13   1 88.7295 71.3329   1
  -1 -13  -1 187.338 73.5904   1
   1  13   2 3447.02 277.172   7
  -1  13  -2 3339.63 305.208   7
  -1  13  -2 3574.68 205.176   2
   1 -13   2 3282.84 227.960   1
  -1 -13  -2 3380.13 224.347   1
   1  13   3 5933.99 371.744   7
  -1  13  -3 6088.16 304.490   2
  -1 -13  -3 5851.29 309.464   1
   1 -13   3 6082.51 324.268   1
  -1  13  -4 1049.59 166.566   6
  -1  13  -4 1168.71 136.327   2
   1 -13   4 1316.58 138.445   1
  -1 -13  -4 971.758 123.283   1
  -1  13  -5 10622.2 575.432   6
  -1  13  -5 11643.6 521.485   2
   1 -13   5 11812.4 499.824   1
  -1 -13  -5 11941.2 496.401   1
  -1  13  -6 2672.67 162.738   1
  -1 -13  -6 2929.96 199.265   1
  -1  13  -6 2189.07 98.3591   5
  -1  13  -6 2509.83 251.338   6
  -1  13  -6 2506.46 276.293   7
  -1  13  -6 2358.55 106.265   5
  -1  13  -6 2239.14 203.822   2
  -1 -13  -7 293.847 83.3748   1
  -1  13  -7 351.385 71.7997   1
  -1  13  -7 410.015 43.7010   5
  -1 -13  -7 436.482 43.1655   5
  -1  13  -7 337.659 120.578   6
  -1  13  -7 437.504 133.831   7
  -1  13  -7 360.986 59.3143   5
  -1 -13  -7 349.382 56.7361   5
  -1  13  -7 129.932 94.4985   2
  -1  13  -8 2434.98 156.693   1
  -1 -13  -8 2339.44 181.142   1
  -1 -13  -8 2107.24 111.835   5
  -1  13  -8 2047.00 111.574   5
  -1  13  -8 2233.47 236.489   6
  -1  13  -8 1743.01 238.462   7
  -1 -13  -8 2157.24 141.809   5
  -1  13  -8 2291.74 149.736   5
  -1  13  -8 1801.12 206.983   2
  -1  13  -9-43.3488 97.2458   2
  -1  13  -9 57.7724 34.2732   8
  -1 -13  -9-5.65400 33.7428   8
  -1  13  -9-9.48093 55.9625   1
  -1  13  -9 59.8195 94.8904   7
  -1  13  -9 10.6108 56.0195   5
  -1 -13  -9 31.2063 49.2903   5
  -1  13  -9 11.3454 35.6466   5
  -1 -13  -9-22.5382 40.5825   5
  -1  13 -10 230.921 105.824   2
  -1 -13 -10 222.674 53.5107   8
   1  13  10 353.481 73.6324   4
  -1  13 -10 255.531 66.2509   1
  -1  13 -10 181.397 130.521   7
  -1  13 -10 150.192 65.5488   5
  -1 -13 -10 376.647 86.5799   5
  -1 -13 -10 209.523 48.1415   5
   1  13  11 91.5145 54.4965   4
  -1  13 -11 123.487 57.3367   1
  -1 -13 -11 29.2162 64.3308   5
  -1 -13 -11 114.658 52.5386   8
  -1  13 -11 91.2144 113.540   7
  -1  13 -12-30.4976 116.972   7
   1  13  12 20.7666 54.0530   4
  -1 -13 -12 18.8849 49.1554   8
  -1 -13 -13 4025.58 232.358   8
   1 -14 -12 4920.33 296.148   1
   1  14 -12 4024.53 336.803   6
   1  14 -11 100.874 111.213   6
   1 -14 -11 274.149 59.3312   5
   1  14 -11 379.752 121.407   2
   1 -14 -11 246.249 101.629   1
   1 -14 -10 6501.40 341.559   1
   1  14 -10 5892.71 402.424   6
   1 -14 -10 5772.34 254.870   5
   1 -14 -10 5722.49 266.936   5
   1  14 -10 5696.17 373.277   2
   1 -14  -9 60.0949 71.2105   1
   1  14  -9 24.7757 104.565   6
  -1  14   9 54.6084 76.8336   7
   1 -14  -9 99.5399 48.9933   5
   1 -14  -9 67.0983 40.9115   5
   1  14  -9-19.6342 91.4339   2
  -1  14   8 589.286 127.635   7
   1  14  -8 440.354 131.545   6
   1 -14  -8 374.359 99.4044   1
   1  14  -8 343.315 103.808   2
  -1  14   7 292.910 107.661   7
   1  14  -7 386.179 124.110   6
   1 -14  -7 287.535 91.6619   1
   1  14  -7 197.146 85.9188   2
   1  14  -6 3111.32 278.710   6
  -1  14   6 3485.90 275.816   7
   1 -14  -6 2885.19 219.068   1
   1  14  -6 2820.81 217.036   2
   1  14  -5 1408.37 189.863   6
  -1  14   5 1274.16 178.403   7
   1  14  -5 1221.99 134.472   2
   1 -14  -5 1240.33 151.858   1
  -1 -14   5 1324.34 129.871   1
  -1  14   4 2005.06 229.750   7
   1  14  -4 2592.74 242.320   6
   1  14  -4 2126.37 241.756   7
   1  14  -4 1893.77 151.059   2
  -1  14   4 1826.20 99.3454   3
  -1 -14   4 2154.23 169.608   1
   1 -14  -4 2197.29 196.727   1
  -1  14   3 225.705 116.900   7
   1  14  -3 162.172 106.507   7
   1  14  -3 136.731 89.8486   6
   1  14  -3 215.162 57.1464   2
  -1  14   3 155.287 50.7668   3
   1 -14  -3 163.607 91.2195   1
  -1 -14   3 255.246 78.8068   1
  -1  14   2 7673.25 473.840   7
   1  14  -2 7993.69 482.445   7
   1 -14  -2 7237.28 394.464   1
  -1 -14   2 8420.31 384.557   1
   1  14  -2 7633.68 303.265   2
   1  14  -1 1515.49 200.089   7
  -1  14   1 1282.82 199.700   7
  -1 -14   1 1520.59 154.508   1
   1 -14  -1 1216.64 153.942   1
   1  14   0 2941.26 275.394   7
  -1  14   0 2936.70 289.716   7
  -1 -14   0 2742.71 209.225   1
   1 -14   0 2988.48 226.817   1
  -1  14  -1 56.2240 116.030   7
   1  14   1 48.2085 87.4597   7
  -1 -14  -1 43.9375 80.4907   1
   1 -14   1 31.6899 77.6382   1
  -1  14  -1 49.3804 48.5981   2
  -1  14  -2 1033.37 186.340   7
   1 -14   2 1119.48 142.808   1
  -1 -14  -2 1102.00 139.519   1
  -1  14  -2 880.507 104.833   2
  -1  14  -3 3625.36 328.427   7
  -1  14  -3 3386.52 292.678   6
  -1  14  -3 3478.08 220.126   2
  -1 -14  -3 3297.54 233.292   1
   1 -14   3 3882.99 247.968   1
  -1  14  -4 15387.4 741.419   6
  -1  14  -4 15592.3 639.703   2
   1  14   4 16077.9 534.905   3
   1 -14   4 17183.4 662.240   1
  -1 -14  -4 16923.1 661.399   1
  -1  14  -5 74.2581 87.1393   6
  -1  14  -5-15.0517 73.7624   2
  -1 -14  -5 139.503 77.6550   1
  -1  14  -6 4158.28 353.745   7
  -1  14  -6 4517.51 286.386   2
  -1 -14  -6 3982.87 251.083   1
  -1  14  -7 1053.64 202.477   7
  -1  14  -7 686.564 156.126   6
  -1  14  -7 845.878 141.272   2
  -1 -14  -7 1273.34 141.233   1
  -1 -14  -8 1272.74 145.778   1
  -1  14  -8 1357.09 120.048   1
  -1  14  -8 1379.57 219.126   7
  -1  14  -8 1724.32 217.319   6
  -1 -14  -8 1275.46 78.3982   5
  -1 -14  -8 1394.16 94.0078   5
  -1  14  -8 1097.13 162.917   2
  -1  14  -9 18.8947 50.5650   1
  -1 -14  -9-14.3278 72.4224   1
  -1 -14  -9 16.8119 30.2720   5
  -1  14  -9-31.6663 114.884   7
  -1  14  -9-26.0834 94.6292   6
  -1 -14  -9-7.69951 44.9397   5
  -1  14  -9-171.821 106.905   2
  -1  14 -10 67.1413 57.8699   1
  -1 -14 -10 43.3339 73.0209   1
   1  14  10 73.6425 60.0015   4
  -1 -14 -10 57.8305 40.8696   5
  -1  14 -10-31.8103 122.011   7
  -1  14 -10-26.3204 113.463   6
  -1 -14 -10 10.1059 58.3205   5
  -1  14 -10-22.9272 106.755   2
  -1 -14 -11 492.459 93.7354   5
  -1  14 -11 255.624 126.607   7
  -1  14 -11 370.566 136.610   6
   1  14  11 692.540 97.5264   4
  -1 -14 -12 1263.19 147.869   5
   1  15 -11 3970.92 336.656   6
   1 -15 -10 1133.18 152.202   1
   1  15 -10 1880.85 231.160   6
   1 -15  -9-16.4109 76.4152   1
   1  15  -9-52.0028 121.067   6
   1 -15  -8 5118.27 313.703   1
  -1  15   8 4963.78 341.654   7
   1  15  -8 4782.52 365.384   6
   1 -15  -7 33.4245 80.5532   1
   1  15  -7 51.0056 100.363   6
  -1  15   7 44.5394 89.8053   7
   1 -15  -6 1125.31 158.100   1
  -1  15   6 1128.25 181.084   7
   1  15  -6 1106.19 182.853   6
  -1 -15   5 25.1715 62.6477   1
   1 -15  -5-52.2428 93.2071   1
   1  15  -5-24.8602 104.908   6
   1 -15  -4 17.6315 86.3891   1
  -1 -15   4 90.8588 75.7702   1
  -1  15   4-25.6222 100.834   7
   1  15  -4 73.8877 101.657   6
  -1  15   3 4538.55 210.696   3
  -1 -15   3 4391.73 269.693   1
   1 -15  -3 4585.01 305.057   1
  -1  15   3 4947.18 367.956   7
   1  15  -3 4471.78 342.118   6
  -1  15   2 384.042 75.5951   3
   1 -15  -2 479.219 116.457   1
  -1 -15   2 414.028 98.8648   1
  -1  15   2 357.261 123.898   7
  -1 -15   1 3103.89 229.327   1
   1 -15  -1 3002.01 237.552   1
  -1  15   1 3201.07 306.180   7
   1 -15   0 3818.12 269.220   1
  -1 -15   0 4087.12 263.287   1
  -1  15   0 3169.48 312.861   7
  -1 -15  -1 1459.13 163.823   1
   1 -15   1 1495.97 172.942   1
  -1  15  -1 1370.08 214.164   7
  -1  15  -2 3040.65 305.335   7
  -1 -15  -2 2330.43 209.794   1
   1 -15   2 3119.44 231.562   1
  -1  15  -2 2635.95 173.442   2
  -1  15  -3 3685.84 316.859   6
  -1  15  -3 4150.27 360.831   7
   1 -15   3 3837.19 260.133   1
  -1 -15  -3 3645.11 255.257   1
  -1  15  -3 3718.37 222.803   2
  -1  15  -4-51.5943 124.328   6
  -1  15  -4 94.4213 107.258   7
  -1 -15  -4 31.5492 77.2818   1
   1 -15   4 15.1291 77.6233   1
  -1  15  -4-38.5890 71.5833   2
  -1  15  -5 234.781 119.323   6
  -1 -15  -5 31.1418 76.3638   1
  -1  15  -5 146.446 69.4807   2
  -1  15  -6 3481.44 303.760   6
  -1 -15  -6 3894.97 254.410   1
  -1  15  -6 2925.00 234.655   2
  -1  15  -7 196.422 128.846   7
  -1  15  -7 26.6860 99.6533   6
  -1 -15  -7 107.308 84.2738   1
  -1  15  -7 54.0178 85.3564   2
  -1 -15  -8 906.157 134.098   1
  -1  15  -8 1222.51 217.910   7
  -1  15  -8 1213.80 189.532   6
  -1 -15  -9 417.957 102.608   1
  -1  15  -9 271.904 137.943   6
  -1  15  -9 498.308 168.332   7
  -1 -15 -10 1147.03 151.602   1
   1 -16  -9 4685.67 311.040   1
   1 -16  -8 90.7138 88.8834   1
   1  16  -8-80.7177 113.540   6
   1 -16  -7 110.458 93.1528   1
   1  16  -7 133.832 108.012   6
  -1  16   7 186.508 102.657   7
   1 -16  -6 206.705 113.544   1
   1  16  -6 132.472 104.461   6
  -1  16   6 370.108 133.993   7
   1 -16  -5 4379.36 315.794   1
  -1 -16   5 4771.99 277.401   1
   1  16  -5 4613.96 365.694   6
  -1  16   5 5010.78 368.401   7
   1 -16  -4-19.0725 96.4108   1
  -1 -16   4 68.9466 69.7084   1
  -1  16   4 54.0944 106.438   7
   1  16  -4 26.0346 94.4579   6
  -1 -16   3 143.636 75.9488   1
   1 -16  -3 76.3943 92.1411   1
   1  16  -3 154.501 122.089   6
  -1  16   3 252.624 137.579   7
   1 -16  -2 362.147 110.481   1
  -1 -16   2 361.741 101.553   1
   1  16  -2 407.373 147.285   6
  -1  16   2 260.996 137.817   7
   1 -16  -1 7744.22 431.387   1
  -1 -16   1 8476.14 422.178   1
  -1  16   1 8727.42 538.397   7
  -1 -16   0 82.3576 89.4102   1
   1 -16   0 202.331 104.946   1
  -1  16   0 61.3825 117.765   7
   1 -16   1 7523.42 411.074   1
  -1 -16  -1 7673.08 404.720   1
  -1  16  -1 7227.68 499.963   7
  -1 -16  -2 2113.14 204.510   1
   1 -16   2 2067.18 198.060   1
  -1 -16  -3 227.780 98.0703   1
   1 -16   3 510.741 115.543   1
  -1  16  -3 376.367 134.223   6
  -1  16  -3 326.810 141.266   7
   1 -16   4-47.7224 80.4186   1
  -1  16  -4-66.4355 133.949   7
  -1  16  -4-27.2104 101.589   6
  -1 -16  -5 3048.20 240.946   1
  -1  16  -5 3067.12 297.629   6
  -1 -16  -6 443.087 116.029   1
  -1  16  -6 498.542 140.697   6
  -1 -16  -7 962.427 145.509   1
  -1  16  -7 1005.03 192.540   6
  -1 -16  -8 50.2095 96.5803   1
   1 -17  -6 506.922 137.645   1
   1  17  -6 332.681 148.938   6
   1 -17  -5 959.317 163.455   1
  -1 -17   5 1261.79 146.027   1
  -1  17   5 1159.80 191.626   7
   1  17  -5 1320.01 204.052   6
  -1 -17   4 130.545 92.9982   1
   1 -17  -4 245.279 104.943   1
   1  17  -4 27.2487 104.583   6
  -1  17   4 112.881 116.534   7
   1 -17  -3 3205.15 269.491   1
  -1 -17   3 3309.34 239.546   1
   1  17  -3 3228.02 302.354   6
  -1  17   3 3050.22 318.256   7
  -1 -17   2-15.8642 91.5406   1
   1 -17  -2 60.6914 97.5047   1
  -1  17   2 91.1326 113.408   7
   1  17  -2 26.8483 118.124   6
   1 -17  -1 79.4096 104.817   1
  -1 -17   1 66.5589 85.3823   1
  -1  17   1 94.0172 126.373   7
   1  17  -1-53.0107 145.653   6
  -1 -17   0 5367.92 328.577   1
   1 -17   0 4718.40 330.600   1
  -1  17   0 5087.79 416.262   7
  -1 -17  -1 162.203 102.943   1
   1 -17   1 167.856 105.247   1
  -1  17  -1 329.679 150.850   7
   1 -17   2 1069.95 158.995   1
  -1 -17  -2 1273.27 172.119   1
  -1  17  -2 975.250 196.984   7
  -1  17  -2 1175.76 195.354   6
   1 -17   3 206.916 98.4716   1
  -1 -17  -3 169.255 108.641   1
  -1  17  -3 141.417 122.036   6
  -1 -17  -4 208.679 112.391   1
   1 -17   4 432.598 112.866   1
  -1 -17  -5 625.915 134.837   1
  -1 -17  -6 1819.58 202.160   1
  -1 -18   4 1701.35 176.721   1
   1 -18  -3 237.711 115.971   1
  -1 -18   3 266.462 108.048   1
  -1  18   3 393.434 160.001   7
   1 -18  -2 1936.40 224.112   1
  -1 -18   2 2122.73 201.760   1
  -1  18   2 1850.66 258.509   7
   1 -18  -1 83.1787 101.981   1
  -1 -18   1 242.046 105.499   1
   1  18  -1 139.233 120.126   6
  -1 -18   0 18.1660 98.5424   1
   1 -18   0 80.6097 106.401   1
  -1 -18  -1 56.7155 92.6903   1
   1 -18   1 212.588 110.267   1
   1 -18   2 928.887 154.117   1
  -1 -18  -2 917.368 150.329   1
  -1 -18  -3 358.404 113.750   1
   1 -18   3 124.979 100.826   1
  -1 -18  -4 1455.50 188.300   1
  -1 -19   2 373.063 117.076   1
  -1 -19   1 520.166 132.972   1
  -1 -19   0 1011.64 158.465   1
   1 -19   1 775.948 152.861   1
  -1 -19  -1 549.550 134.076   1
   1 -19   2 634.424 136.670   1
   1 -19   3 680.353 139.747   1
   2   0 -21-13.6019 62.1903   4
  -2   0  21 80.0618 140.894   8
   2   0 -20-13.2802 71.0829   4
  -2   0  20-75.9123 149.361   8
   2   0 -19 51.6262 61.1571   4
  -2   0  19-107.074 136.892   8
  -2   0  18 267.310 138.289   8
   2   0 -18 361.628 83.4812   4
  -2   0  18 359.408 112.093   6
  -2   0  17-19.5615 80.7347   6
   2   0 -17-75.1968 72.1050   8
  -2   0  17-28.2622 46.1565   7
  -2   0  17 124.525 109.571   8
   2   0 -17 11.9573 57.6300   4
  -2   0  16 14311.4 642.680   6
  -2   0  16 14943.1 743.263   8
   2   0 -16 14237.3 636.843   8
   2   0 -16 15008.0 581.145   4
  -2   0  16 14860.0 558.708   7
   2   0 -15 101.905 61.6436   8
   2   0 -15 64.7514 60.8295   4
  -2   0  15 19.0593 45.1910   7
  -2   0  15 133.847 84.9462   8
   2   0 -14 36471.4 1276.62   8
  -2   0  14 36069.3 1195.45   7
   2   0 -14 36524.2 1208.67   4
   2   0 -13 14.9316 41.5605   8
  -2   0  13 134.020 70.8716   8
   2   0 -13-9.48241 49.3727   4
  -2   0  13 70.9197 40.5452   7
  -2   0  12 8257.21 453.060   8
   2   0 -12 8883.06 407.728   8
  -2   0  12 8344.67 349.569   7
   2   0 -11 63.4147 47.3578   8
  -2   0  11 108.340 67.4152   8
  -2   0  11 7.68335 29.4862   7
  -2   0  10 28957.8 997.608   6
  -2   0  10 28113.2 961.368   7
   2   0 -10 29705.6 1020.10   8
  -2   0  10 30374.0 1076.45   8
  -2   0   9 28.0768 40.9784   8
   2   0  -9 30.6795 29.8576   8
  -2   0   8 74899.2 2417.48   8
   2   0  -8 75129.1 2377.51   8
   2   0  -7 30.3664 34.0773   8
  -2   0   7 40.2672 35.4471   8
   2   0  -6 412159. 12678.7   8
  -2   0   6 426907. 12706.0   8
   2   0  -5 4.82638 23.2611   8
  -2   0   5 6.16245 25.4338   8
   2   0  -4 30348.2 970.257   8
  -2   0   4 31449.3 983.950   8
   2   0  -4 30638.1 971.605   5
  -2   0   3 30.5962 18.1526   8
  -2   0   3-2.90517 17.1502   5
   2   0  -3 5.12741 16.5790   5
   2   0  -2 2362.26 90.2813   1
  -2   0   2 2439.07 106.408   5
   2   0  -2 2456.53 113.454   5
   2   0  -1 7.57158 18.2483   5
  -2   0   1-3.77096 14.0812   5
   2   0  -1 19.8465 10.4153   1
   2   0  -1 13.1036 16.5618   2
   2   0   0 152256. 4601.68   4
  -2   0   0 154276. 4612.86   3
   2   0   0 151505. 4613.19   3
  -2   0   0 150346. 4624.56   5
   2   0   0 152504. 4624.88   5
  -2   0   0 151202. 4616.13   2
   2   0   0 150942. 4619.59   2
  -2   0  -1 26.1562 14.0063   4
   2   0   1-3.96722 21.5231   3
   2   0   1 44.2690 18.2236   4
  -2   0  -1 30.3185 22.3740   3
  -2   0  -1 4.05130 11.4212   6
  -2   0  -1 14.1908 23.1782   5
   2   0   1-4.50425 22.7717   2
  -2   0  -2 1444.28 71.1333   6
  -2   0  -2 1405.88 101.126   8
  -2   0  -2 1420.77 76.8540   4
   2   0   2 1406.92 80.2148   4
   2   0   2 1217.55 88.0862   3
   2   0   3-8.18609 33.0082   8
  -2   0  -3 8.08678 34.8592   8
  -2   0  -3 28.6306 20.9850   4
  -2   0  -3-3.31774 15.4475   6
   2   0   3-13.6562 24.0324   4
   2   0   4 4.83686 22.5225   6
  -2   0  -4 38.8685 39.1829   8
   2   0   4 9.92359 36.0034   8
  -2   0  -4 24.0716 19.6571   6
   2   0   4-11.0721 23.3633   4
   2   0   5 46.7859 43.6672   8
  -2   0  -5 26.6934 23.1645   7
  -2   0  -5-11.1935 42.9346   8
   2   0   5 5.79299 25.4913   6
  -2   0  -6 44020.3 1536.30   8
  -2   0  -6 46752.1 1443.86   7
   2   0   6 45508.5 1550.47   8
   2   0   6 45609.2 1468.32   6
  -2   0  -7 7.14351 33.8491   4
  -2   0  -7-10.4581 27.9873   7
  -2   0  -7-28.1881 49.6058   8
   2   0   7 15.3434 48.6777   8
   2   0   7 23.5428 33.8281   6
  -2   0  -8 808.998 68.7509   7
   2   0   8 740.480 119.375   8
   2   0   8 1019.25 96.4726   6
  -2   0  -8 1050.62 125.934   8
  -2   0  -8 891.047 87.1115   4
   2   0   9 10.0618 42.4621   6
  -2   0  -9 43.2221 28.1284   7
  -2   0  -9-17.2608 42.9603   4
  -2   0  -9 16.6879 56.8720   8
   2   0   9 57.4055 65.2117   8
   2   0  10 11417.6 550.709   8
   2   0  10 10859.1 452.839   6
  -2   0 -10 10808.9 389.750   7
  -2   0 -10 10067.9 504.317   8
  -2   0 -10 10569.9 431.917   4
   2   0  11 12.4244 50.0984   6
  -2   0 -11-10.0710 47.7209   4
  -2   0 -11-19.3753 70.2926   8
   2   0  11-23.1168 78.7792   8
   2   0  12 246.249 74.7365   6
  -2   0 -12 329.316 86.7300   3
  -2   0 -12 334.214 72.7922   4
  -2   0 -12 268.046 91.1492   8
   2   0  12 301.372 108.624   8
   2   0  13 14.9386 70.7901   6
  -2   0 -13-22.9391 50.4671   4
  -2   0 -13 37.3630 59.2734   3
  -2   0 -13 87.0180 81.2163   8
   2   0  13 108.713 86.2280   8
   2   0  14 10228.2 591.791   8
  -2   0 -14 10512.5 530.486   3
   2   0  14 11062.9 504.145   6
  -2   0 -14 10211.5 547.343   8
  -2   0 -14 11245.1 467.007   4
   2   0  15 35.0821 72.4111   6
  -2   0 -15 25.6536 66.7895   4
  -2   0 -15-42.4435 83.5236   3
  -2   0 -15 262.901 107.243   8
   2   0  15 188.131 113.766   8
   2   0  16 5115.47 334.182   6
  -2   0 -16 5760.50 305.797   4
  -2   0 -16 5147.10 354.146   3
  -2   0 -16 5293.02 379.801   8
   2   0  16 5411.69 429.264   8
   2   0  17-35.4219 107.976   8
  -2   0 -17-93.8478 99.0137   3
  -2   0 -17 14.1354 68.1348   4
   2   0  17-40.5579 90.9924   6
  -2   0 -18 7485.33 460.812   3
  -2   0 -18 7933.37 390.411   4
   2   0  18 7251.35 535.480   8
  -2   0 -19 25.0805 108.121   3
   2   0  19 78.6422 138.402   8
  -2   0 -20 51.3536 115.204   3
   2   0  20-82.3243 149.335   8
  -2   0 -21 26.1290 97.5462   3
  -2   0 -22 3008.36 291.135   3
   2  -1 -24 46.9741 99.1227   3
   2  -1 -22 12.9984 63.6815   4
   2   1 -21 364.637 101.631   4
   2  -1 -21 379.529 90.3957   4
  -2   1  21 280.219 161.777   8
   2  -1 -20 1275.23 135.216   4
   2   1 -20 1327.44 146.131   4
  -2   1  20 1709.41 272.502   8
   2  -1 -19 82.4332 62.1975   4
   2   1 -19 69.3866 66.9052   4
  -2   1  19-35.7943 140.864   8
  -2   1  18 6149.12 375.201   6
  -2  -1  18 5960.50 301.190   7
  -2   1  18 5685.54 445.062   8
   2   1 -18 5891.36 317.096   4
   2  -1 -18 5885.61 298.355   4
   2   1 -17 318.298 89.2810   8
  -2   1  17 374.620 143.083   8
  -2  -1  17 516.979 88.8956   7
  -2   1  17 301.744 53.3854   7
   2  -1 -17 302.770 75.5818   4
  -2   1  17 282.447 88.2398   6
   2   1 -17 322.787 84.0814   4
  -2   1  16 3642.55 260.744   6
  -2   1  16 4116.16 338.681   8
   2   1 -16 3303.84 253.995   8
  -2   1  16 3870.29 189.165   7
  -2  -1  16 3337.08 215.790   7
   2  -1 -16 3732.97 213.801   4
   2   1 -16 3482.83 223.220   4
  -2   1  15 23927.7 879.580   6
   2   1 -15 21864.5 875.328   8
  -2   1  15 21661.5 968.007   8
  -2   1  15 22091.6 774.312   7
  -2  -1  15 23309.5 827.714   7
   2   1 -15 23737.4 832.487   4
   2  -1 -15 22097.9 801.959   4
  -2   1  14 302.520 58.4388   7
   2   1 -14 573.485 101.706   8
   2  -1 -14 341.885 68.1143   4
  -2  -1  14 390.365 76.2211   7
  -2   1  14 490.942 128.279   8
   2   1 -13 29511.8 1071.20   8
  -2   1  13 28345.4 1143.76   8
  -2   1  13 28935.9 977.810   7
  -2  -1  13 29696.6 1023.40   7
   2  -1 -13 30361.4 996.949   4
  -2   1  12 11077.7 411.621   7
  -2   1  12 9974.11 523.461   8
   2   1 -12 10984.5 482.680   8
   2  -1 -12 11170.3 421.571   4
  -2  -1  12 10745.4 446.182   7
  -2   1  11 289.123 83.2551   8
   2   1 -11 467.205 76.8604   8
  -2  -1  11 539.259 86.2974   6
   2  -1 -11 342.723 53.9115   4
  -2  -1  11 291.342 61.6296   7
  -2   1  11 282.820 46.7271   7
  -2   1  10 21982.1 857.280   8
   2   1 -10 22303.9 812.598   8
   2  -1 -10 22233.5 748.258   4
  -2  -1  10 21782.8 800.637   6
  -2  -1  10 22708.3 781.026   7
  -2   1   9 18640.1 735.966   8
   2   1  -9 18785.7 691.428   8
   2  -1  -9 18660.8 633.870   4
  -2  -1   9 19862.8 689.403   6
  -2  -1   9 18249.9 664.085   7
  -2   1   8 13120.6 528.964   8
   2   1  -8 12753.5 493.955   8
  -2  -1   8 12577.4 476.224   7
  -2  -1   8 13114.4 488.627   6
  -2  -1   7 31903.7 1051.58   6
  -2   1   7 32266.5 1092.49   8
   2   1  -7 31754.5 1059.37   8
  -2  -1   6 1139.45 85.4335   6
  -2   1   6 1291.67 102.865   8
   2   1  -6 1239.19 90.3331   8
  -2  -1   5 8108.63 293.940   6
   2   1  -5 7842.38 292.487   8
  -2   1   5 7285.21 303.871   8
  -2  -1   4 221950. 6794.33   6
   2   1  -4 217770. 6789.54   5
  -2   1   4 225172. 6802.63   8
   2   1  -4 231411. 6789.62   8
  -2  -1   3 30667.4 960.806   6
  -2   1   3 30282.0 961.060   5
   2   1  -3 31483.1 958.948   5
  -2   1   3 30281.9 961.427   8
  -2   1   2 31302.8 967.267   5
  -2  -1   2 32100.8 954.864   6
   2  -1  -2 30833.9 959.729   1
  -2   1   1 3000.42 118.286   1
   2  -1  -1 2955.07 120.155   1
  -2   1   1 2925.42 119.293   3
  -2   1   1 2894.00 106.147   4
   2   1  -1 2907.69 130.354   5
  -2   1   1 3198.09 134.033   5
  -2   1   1 2990.27 128.409   2
   2  -1  -1 2821.07 127.759   2
  -2   1   0 1451.40 73.7241   1
   2  -1   0 1653.67 78.1711   1
  -2   1   0 1439.48 69.0835   4
   2   1   0 1480.66 82.3106   5
  -2   1   0 1391.83 81.7538   5
   2   1   0 1526.75 74.0758   2
   2  -1   0 1481.16 86.1838   2
  -2   1   0 1451.63 82.4813   2
  -2   1   0 1488.09 79.5525   3
   2  -1   0 1467.50 80.9629   3
  -2   1  -1 60345.2 1885.44   4
   2   1   1 62580.4 1889.82   3
   2  -1   1 61203.2 1907.80   3
  -2   1  -1 62457.2 1905.64   3
  -2   1  -1 60076.0 1907.00   5
  -2   1  -1 60072.6 1908.63   2
   2   1   1 60701.6 1893.73   2
   2  -1   1 62874.1 1915.17   2
  -2   1  -2 4556.82 208.532   8
  -2   1  -2 4378.40 197.434   3
   2   1   2 4715.35 188.282   3
   2   1   2 4505.96 175.573   4
  -2   1  -2 4499.16 184.910   6
  -2   1  -2 4083.66 178.363   4
  -2   1  -2 4581.32 209.032   2
   2   1   3 35805.4 1158.29   8
  -2   1  -3 33981.9 1154.90   8
   2   1   3 34436.3 1122.35   3
  -2   1  -3 33443.9 1139.97   3
   2   1   3 35581.9 1088.69   6
  -2   1  -3 34958.3 1114.53   4
   2   1   3 35372.6 1106.44   4
  -2   1  -3 34907.2 1116.62   6
  -2   1  -4 1123.33 102.392   8
   2   1   4 939.874 96.8898   8
  -2   1  -4 978.534 75.1217   6
   2   1   4 995.598 64.3668   6
  -2   1  -4 957.506 74.5715   4
   2   1   4 1024.26 73.1765   4
  -2   1  -5 25267.8 844.614   6
   2   1   5 25020.2 828.254   6
  -2  -1  -5 25618.7 862.612   3
  -2   1  -5 26285.1 848.981   7
   2   1   5 24390.0 906.670   8
  -2   1  -5 25596.7 906.693   8
   2   1   5 25836.9 844.630   4
  -2   1  -6 82528.3 2586.30   8
   2   1   6 82129.6 2596.44   8
  -2   1  -6 78136.9 2505.65   7
  -2  -1  -6 81417.6 2456.74   7
  -2  -1  -6 77677.4 2491.10   4
  -2  -1  -6 79689.1 2530.46   3
   2   1   6 82120.1 2494.88   6
   2  -1   6 80372.8 2522.97   6
  -2   1  -6 80721.1 2504.45   6
   2   1   6 78923.5 2508.57   4
  -2  -1  -7 65504.4 2026.11   7
   2   1   7 68301.8 2189.21   8
  -2   1  -7 66568.8 2083.71   7
  -2  -1  -7 65947.3 2071.75   4
  -2  -1  -7 64761.2 2113.34   3
   2   1   7 67298.2 2079.74   6
   2  -1   7 66219.8 2107.54   6
  -2   1  -7 65192.1 2082.40   6
  -2   1  -7 65391.8 2167.13   8
   2   1   8 17314.3 701.084   8
  -2   1  -8 16631.0 592.743   7
  -2  -1  -8 17425.1 593.407   4
  -2  -1  -8 16515.5 630.596   3
   2   1   8 16302.0 595.659   6
  -2  -1  -8 15855.0 535.308   7
   2  -1   8 17169.9 624.382   6
  -2   1  -8 18268.8 691.199   8
  -2   1  -8 15991.8 601.878   4
   2   1   9 39171.4 1374.25   8
  -2  -1  -9 38246.2 1232.85   4
  -2  -1  -9 34859.6 1276.54   3
   2  -1   9 37326.3 1271.71   6
   2   1   9 37926.1 1248.97   6
  -2   1  -9 37281.0 1226.95   7
  -2   1  -9 37967.6 1335.62   8
  -2   1  -9 37592.8 1252.29   4
   2   1  10 2259.18 218.644   8
  -2  -1 -10 2388.44 179.135   3
  -2  -1 -10 2146.14 144.163   4
   2   1  10 2301.21 157.156   6
   2  -1  10 2148.05 163.797   6
  -2   1 -10 2094.26 136.144   7
  -2   1 -10 2192.46 198.299   8
  -2   1 -10 2083.89 152.462   4
   2   1  11 5038.27 343.268   8
  -2  -1 -11 4557.47 237.044   4
  -2  -1 -11 4758.04 280.378   3
  -2   1 -11 4798.44 227.797   7
   2  -1  11 4737.74 272.661   6
   2   1  11 4598.63 255.984   6
  -2   1 -11 4498.37 308.390   8
  -2   1 -11 5323.70 263.717   4
   2   1  12 13083.8 662.437   8
  -2  -1 -12 13799.7 529.865   4
  -2  -1 -12 13390.1 587.229   3
   2   1  12 13540.0 556.144   6
   2  -1  12 12638.5 565.752   6
  -2   1 -12 13332.5 624.591   8
  -2   1 -12 14341.5 553.487   4
   2   1  13 27.2244 98.7690   8
  -2  -1 -13-21.6125 53.7885   4
  -2  -1 -13-34.5254 69.6077   3
   2   1  13 42.2987 60.7786   6
   2  -1  13 15.8646 62.4286   6
  -2   1 -13 21.6710 71.3481   8
  -2   1 -13 37.2191 52.3538   4
   2   1  14 2725.47 276.311   8
  -2  -1 -14 2984.24 191.429   4
  -2  -1 -14 2479.25 218.800   3
   2   1  14 2060.44 188.769   6
   2  -1  14 3011.59 229.231   6
  -2   1 -14 2889.52 251.874   8
  -2   1 -14 2859.41 201.120   4
   2   1  15 5012.06 405.179   8
  -2   1 -15 5372.60 365.482   3
  -2  -1 -15 5179.47 344.559   3
  -2  -1 -15 5941.08 301.159   4
   2   1  15 5777.19 332.843   6
   2  -1  15 5324.52 336.597   6
  -2   1 -15 6138.57 388.871   8
  -2   1 -15 6094.89 314.511   4
   2   1  16 253.827 93.2656   6
   2  -1  16 217.110 98.4731   6
  -2  -1 -16 245.299 77.3415   4
  -2  -1 -16 311.151 105.068   3
  -2   1 -16 95.4582 91.7783   3
  -2   1 -16 242.753 81.7069   4
  -2   1 -16 222.660 97.5862   8
   2   1  16 200.360 117.725   8
   2   1  17 10429.4 504.681   6
   2  -1  17 8737.94 495.203   6
   2   1  17 9917.36 616.419   8
  -2   1 -17 10544.6 459.938   4
  -2  -1 -17 8966.52 430.436   4
  -2  -1 -17 9142.13 499.558   3
  -2   1 -17 8533.13 514.142   3
   2   1  18-74.6739 146.923   8
  -2  -1 -18 22.7184 89.3983   3
  -2  -1 -18 71.0881 69.6537   4
  -2   1 -18-51.6011 104.034   3
   2   1  19 196.389 150.893   8
  -2   1 -19 212.257 117.047   3
  -2  -1 -19 447.391 131.322   3
  -2   1 -20 3413.10 311.179   3
  -2  -1 -20 3049.98 282.242   3
  -2  -1 -21 814.670 160.688   3
  -2   1 -21 438.359 149.748   3
  -2  -1 -22 5578.99 398.790   3
   2  -2 -24 204.277 109.562   3
   2  -2 -23 289.363 111.135   3
   2  -2 -22 1169.28 132.024   4
   2  -2 -22 1016.53 168.176   3
  -2   2  21 7195.84 548.406   8
   2  -2 -21 6594.17 331.451   4
  -2   2  20 835.203 206.176   8
   2   2 -20 1225.31 145.267   4
   2  -2 -20 1230.15 126.442   4
  -2   2  19 3828.72 372.694   8
   2   2 -19 3211.01 234.517   4
   2  -2 -19 3972.42 225.256   4
  -2  -2  18 679.165 107.877   7
  -2   2  18 469.203 159.852   8
   2  -2 -18 715.058 93.8847   4
  -2   2  18 572.613 117.969   6
   2   2 -18 506.038 95.9477   4
  -2  -2  17 8195.31 407.006   7
   2  -2 -17 9526.43 382.859   4
  -2   2  17 9062.94 454.522   6
   2   2 -17 8639.08 450.445   8
  -2   2  17 8115.04 532.887   8
   2   2 -17 8152.72 401.933   4
   2  -2 -16 405.180 74.6692   4
  -2   2  16 463.848 137.828   8
  -2   2  16 343.284 47.2371   7
  -2  -2  16 328.436 84.1777   7
  -2   2  16 413.740 98.3292   6
   2   2 -16 424.489 95.3297   8
   2  -2 -15 273.370 59.8754   4
  -2   2  15 560.105 104.425   6
  -2   2  15 322.195 123.093   8
  -2  -2  15 362.337 84.8118   7
  -2   2  15 250.764 44.3583   7
   2   2 -15 301.360 77.0805   8
  -2   2  14 4594.39 207.717   7
  -2  -2  14 5200.75 280.498   7
   2   2 -14 5202.44 301.149   8
  -2   2  14 4996.70 355.691   8
   2  -2 -14 5345.01 241.824   4
  -2   2  13 5.35893 29.0935   7
  -2  -2  13 60.6749 59.7025   6
  -2  -2  13-12.5398 52.9307   7
   2  -2 -13 79.2697 38.0654   4
   2   2 -13 132.567 55.0015   8
  -2   2  13 67.3224 68.4125   8
  -2  -2  12 3045.17 202.164   7
  -2   2  12 3121.59 254.062   8
   2   2 -12 3245.40 216.334   8
   2  -2 -12 3300.66 165.998   4
  -2   2  12 3257.08 153.687   7
  -2  -2  12 3395.07 224.166   6
  -2  -2  11 21517.3 794.655   7
   2   2 -11 22082.1 808.392   8
  -2   2  11 21259.4 865.762   8
   2  -2 -11 21820.0 729.588   4
  -2  -2  11 21962.0 813.227   6
  -2   2  10 7245.12 379.854   8
   2   2 -10 7524.97 344.328   8
   2  -2 -10 6839.25 274.638   4
  -2  -2  10 7299.65 342.995   6
  -2  -2  10 7593.45 335.663   7
   2   2  -9 80.2213 40.4719   8
  -2   2   9 85.0040 55.7769   8
   2  -2  -9 38.2860 23.7384   4
  -2  -2   9 101.487 48.9423   6
  -2  -2   9 48.9914 45.6547   7
   2   2  -8 11296.5 432.260   8
  -2   2   8 10455.5 457.997   8
   2  -2  -8 10507.8 367.369   4
  -2  -2   8 10995.0 431.917   7
  -2  -2   8 10960.5 433.177   6
  -2   2   7 7749.05 350.722   8
   2   2  -7 8197.23 329.698   8
   2  -2  -7 8201.62 276.386   4
  -2  -2   7 8210.37 339.705   7
  -2  -2   7 7443.69 327.011   6
  -2   2   6 32.9545 27.1340   8
   2   2  -6 24.1165 21.8857   8
   2  -2  -6 29.9554 11.1972   4
  -2  -2   6-6.82350 26.8609   6
  -2  -2   6 22.8279 38.4695   7
   2   2  -5 41146.0 1261.86   8
  -2   2   5 39879.6 1281.48   8
  -2  -2   5 38153.0 1272.95   6
  -2   2   4 422.255 45.5274   8
   2   2  -4 373.255 36.2680   8
   2   2  -4 362.196 37.4911   5
  -2  -2   4 337.085 44.8361   6
   2  -2  -3 34483.7 1030.24   1
  -2   2   3 31012.1 1027.79   8
  -2  -2   3 32473.7 1043.16   6
  -2   2   3 33937.6 1030.22   5
   2   2  -3 32692.0 1026.32   5
  -2  -2   2 39981.2 1248.74   6
   2   2  -2 38774.9 1259.46   5
  -2   2   2 41760.1 1241.85   5
  -2   2   2 38152.9 1241.84   1
   2  -2  -2 41520.9 1248.47   1
  -2   2   1 24513.9 796.157   2
   2   2  -1 24047.7 792.536   5
  -2   2   1 25432.0 795.255   5
   2  -2  -1 25431.8 792.068   1
  -2   2   1 24793.8 788.151   1
  -2   2   1 24423.4 783.815   3
  -2   2   0 18014.4 596.533   2
   2   2   0 17733.7 565.068   2
  -2   2   0 17308.3 585.154   5
   2   2   0 18536.6 588.594   5
  -2   2   0 18856.8 585.140   1
   2  -2   0 18008.9 586.555   1
  -2   2   0 16493.7 587.372   3
  -2   2  -1 13606.6 495.719   2
   2   2   1 14782.6 463.773   2
   2   2   1 13743.8 467.638   3
  -2   2  -1 14072.3 491.386   3
  -2   2  -1 14033.1 484.228   5
  -2   2  -1 14083.9 474.270   1
  -2   2  -2 19394.3 646.335   6
   2   2   2 18554.3 621.500   3
  -2  -2  -2 19512.7 621.777   2
  -2   2  -2 18544.6 664.054   2
  -2   2  -2 18815.8 654.960   8
  -2   2  -3 2052.60 121.405   6
   2   2   3 2053.70 110.150   3
  -2  -2  -3 1839.22 101.385   3
   2   2   3 1870.51 100.160   4
  -2   2  -3 1896.29 129.307   8
   2   2   3 2058.98 134.257   8
  -2   2  -4 15069.4 534.954   6
  -2  -2  -4 14831.1 513.149   3
   2   2   4 14618.0 519.823   3
   2   2   4 14920.5 505.698   4
  -2   2  -4 14508.3 558.419   8
  -2   2  -4 15173.5 540.419   7
   2   2   4 14125.8 557.487   8
  -2   2  -5 94624.8 3056.83   7
  -2  -2  -5 99157.1 3036.85   3
  -2   2  -5 98223.6 3052.09   6
  -2   2  -5 98015.3 3094.28   8
   2   2   5 94048.8 3020.45   4
  -2   2  -6 6732.82 306.788   7
   2   2   6 6917.62 348.869   8
  -2  -2  -6 7197.88 301.937   3
  -2  -2  -6 7382.86 282.665   4
  -2   2  -6 6937.84 302.122   6
  -2   2  -6 6777.87 340.579   8
   2   2   6 6977.06 286.672   4
   2   2   7 22446.9 861.771   8
  -2   2  -7 22411.7 795.528   7
  -2  -2  -7 21786.2 786.873   3
  -2  -2  -7 23602.5 764.502   4
  -2   2  -7 22475.0 786.764   6
   2  -2   7 22738.8 808.180   6
  -2   2  -7 21462.3 841.033   8
   2   2   7 22702.0 773.603   4
  -2   2  -8 1336.13 140.916   8
   2   2   8 1429.18 156.134   8
  -2   2  -8 1276.41 112.497   7
  -2  -2  -8 1362.77 117.285   3
  -2  -2  -8 1295.47 98.3512   4
   2  -2   8 1544.01 131.109   6
   2   2   8 1389.45 104.654   6
  -2   2  -8 1286.68 108.804   6
   2   2   8 1344.00 111.778   4
  -2   2  -9 148.596 66.8500   8
   2   2   9 210.438 80.9564   8
  -2  -2  -9 177.776 58.1558   3
  -2  -2  -9 231.065 48.3036   4
   2  -2   9 184.491 64.3119   6
  -2   2  -9 147.991 53.8564   7
  -2   2  -9 222.464 52.8125   6
   2   2   9 242.683 53.9476   6
  -2   2  -9 220.076 60.0668   4
   2   2  10 3521.62 275.565   8
  -2  -2 -10 3121.85 213.969   3
  -2  -2 -10 3547.47 192.923   4
   2  -2  10 3224.63 222.088   6
  -2   2 -10 3778.59 210.402   7
   2   2  10 3845.31 206.304   6
  -2   2 -10 3902.64 265.358   8
  -2   2 -10 4153.12 226.727   4
   2   2  11 7950.50 474.935   8
  -2  -2 -11 8921.19 414.906   3
  -2  -2 -11 9313.35 377.737   4
  -2   2 -11 8886.54 382.705   7
   2  -2  11 8457.56 419.446   6
   2   2  11 9413.79 398.025   6
  -2   2 -11 9507.53 470.255   8
  -2   2 -11 8961.50 402.809   4
  -2   2 -12 101.577 75.8426   8
   2   2  12 25.1135 93.7541   8
  -2  -2 -12 9.75618 42.9277   4
  -2  -2 -12 29.1338 62.7962   3
  -2   2 -12 60.8165 47.1985   7
   2  -2  12-31.3292 64.6532   6
   2   2  12 24.1298 52.0116   6
  -2   2 -12 12.6186 54.3981   4
   2   2  13 17192.7 812.717   8
  -2  -2 -13 17424.0 647.517   4
  -2  -2 -13 16478.1 698.484   3
   2  -2  13 17664.5 719.398   6
   2   2  13 17230.3 679.788   6
  -2   2 -13 16693.7 754.822   8
  -2   2 -13 18103.3 686.434   4
   2   2  14 29.2515 92.8165   8
  -2  -2 -14 33.7326 64.7107   3
  -2  -2 -14 67.1066 56.5580   4
   2   2  14 73.5164 65.9894   6
   2  -2  14 18.0781 77.9460   6
  -2   2 -14 90.1394 71.5121   8
  -2   2 -14 69.5289 59.9658   4
   2   2  15 9453.36 573.723   8
  -2  -2 -15 9602.07 421.941   4
  -2  -2 -15 9337.10 473.754   3
   2   2  15 9318.29 456.359   6
   2  -2  15 9749.12 492.346   6
  -2   2 -15 10079.0 531.182   8
  -2   2 -15 9719.11 450.279   4
   2   2  16 1301.36 219.217   8
  -2  -2 -16 1396.45 137.941   4
  -2  -2 -16 1218.77 170.354   3
   2   2  16 1321.88 157.139   6
   2  -2  16 1092.44 164.808   6
  -2   2 -16 1372.00 199.030   8
  -2   2 -16 1292.48 153.423   4
   2   2  17 35.3165 116.296   8
  -2   2 -17 46.5825 77.3226   4
  -2  -2 -17 60.2775 72.9310   3
  -2  -2 -17 132.739 66.1112   4
  -2   2 -17 131.235 103.310   3
   2   2  17 56.3455 90.5475   6
  -2  -2 -18 97.4907 75.5814   4
  -2   2 -18 135.505 116.848   3
  -2  -2 -18 146.961 86.6804   3
   2   2  18-74.5720 164.059   8
  -2  -2 -19 4875.63 337.419   3
  -2   2 -19 4051.22 354.855   3
   2   2  19 5021.94 443.610   8
  -2  -2 -20 1393.10 189.093   3
  -2   2 -20 1780.53 242.973   3
  -2  -2 -21 3958.67 311.870   3
  -2   2 -21 3191.41 308.474   3
  -2  -2 -22 70.1915 120.062   3
  -2  -2 -23 450.471 142.139   3
   2  -3 -23 3120.22 273.034   3
   2  -3 -22 1744.51 206.261   3
   2  -3 -21 2141.52 215.440   3
  -2   3  21 1715.14 278.752   8
  -2  -3  21 2256.58 309.869   8
  -2   3  20 5687.43 477.955   8
  -2  -3  20 5456.43 465.470   8
   2  -3 -19 174.834 63.4854   4
  -2   3  19 179.024 140.957   8
  -2  -3  19 159.440 75.6678   7
  -2  -3  19-35.6008 140.155   8
   2   3 -19 163.675 76.4590   4
   2  -3 -18 215.093 64.5692   4
  -2  -3  18 191.975 84.6063   7
  -2   3  18 201.321 135.387   8
  -2  -3  18 33.3076 117.336   8
   2   3 -18 172.726 72.9260   4
  -2   3  17 2192.61 270.720   8
  -2  -3  17 2183.54 198.279   7
  -2  -3  17 2768.55 292.997   8
  -2   3  17 2474.49 215.542   6
   2   3 -17 2647.49 223.781   8
   2  -3 -17 2632.62 221.130   8
   2  -3 -17 2622.27 165.265   4
   2  -3 -16 1047.68 101.099   4
   2  -3 -16 1219.58 152.823   8
   2   3 -16 765.609 128.451   8
  -2  -3  16 1269.25 195.947   8
  -2  -3  16 1159.84 144.253   7
  -2   3  16 1219.75 193.898   8
   2  -3 -15 8716.44 350.578   4
  -2  -3  15 8474.38 418.725   7
  -2  -3  15 7917.21 494.951   8
   2  -3 -15 8258.29 424.207   8
  -2   3  15 8174.50 503.599   8
   2   3 -15 8966.92 434.975   8
  -2  -3  14 594.315 110.492   6
   2  -3 -14 664.072 75.7649   4
  -2  -3  14 792.076 114.790   7
  -2   3  14 627.842 51.9917   7
  -2  -3  14 663.815 134.774   8
  -2   3  14 866.465 158.286   8
   2  -3 -14 558.200 98.4252   8
   2   3 -14 635.908 104.864   8
  -2  -3  13 2387.26 201.752   6
  -2   3  13 2543.92 117.056   7
   2  -3 -13 2444.25 139.577   4
  -2  -3  13 2329.06 186.380   7
   2  -3 -13 2399.68 191.937   8
   2   3 -13 2457.83 189.412   8
  -2  -3  13 2512.16 238.471   8
  -2   3  13 2280.74 224.631   8
  -2  -3  12 12909.8 555.529   6
   2  -3 -12 13227.2 464.211   4
  -2  -3  12 12885.0 543.989   7
   2   3 -12 12588.0 537.748   8
   2  -3 -12 12282.7 537.926   8
  -2  -3  12 13424.7 610.885   8
  -2   3  12 12701.2 605.474   8
  -2  -3  11 13.1303 44.7594   7
  -2  -3  11-13.5536 55.9480   6
   2  -3 -11 31.2020 27.8548   4
   2   3 -11-12.2350 45.6876   8
  -2  -3  11 126.724 59.6117   8
   2  -3 -11 48.9770 51.6807   8
  -2  -3  10 21597.3 798.989   6
   2  -3 -10 22139.8 707.136   4
  -2  -3  10 21456.0 799.140   7
   2   3 -10 21299.3 783.074   8
  -2  -3  10 21325.6 840.852   8
   2  -3 -10 20737.9 780.526   8
  -2   3  10 20730.7 837.372   8
  -2  -3   9 15277.3 612.433   6
  -2  -3   9 16590.9 628.884   7
   2  -3  -9 16192.9 532.570   4
   2   3  -9 16015.0 602.652   8
  -2  -3   9 16283.9 653.076   8
  -2   3   9 15520.1 647.082   8
   2  -3  -9 16267.1 604.344   8
  -2  -3   8 2000.56 157.155   8
   2   3  -8 1946.30 136.428   8
   2  -3  -8 2096.90 138.622   8
  -2   3   8 2437.07 172.185   8
  -2  -3   8 2125.30 150.516   6
  -2  -3   8 2061.27 153.843   7
  -2   3   7 54600.5 1797.05   8
  -2  -3   7 53946.2 1794.87   8
   2   3  -7 55298.0 1760.80   8
   2  -3  -7 58135.0 1764.97   8
  -2  -3   7 52878.5 1778.91   6
  -2  -3   7 56627.5 1803.53   7
  -2   3   6 20344.2 738.760   8
   2  -3  -6 21373.8 712.780   8
  -2  -3   6 20550.8 738.741   8
   2   3  -6 21251.1 712.068   8
  -2  -3   6 22054.2 740.940   6
  -2  -3   5 77255.6 2419.73   8
   2   3  -5 76981.1 2392.83   8
  -2   3   5 73702.3 2417.47   8
   2  -3  -5 80873.9 2396.16   8
  -2  -3   5 78216.9 2429.51   6
   2   3  -4 1821.10 73.0344   1
  -2  -3   4 1934.86 115.969   6
   2   3  -4 1959.44 89.8958   8
  -2   3   4 1689.93 99.0608   8
  -2  -3   4 1866.62 102.708   8
   2  -3  -4 1994.80 91.1799   8
   2  -3  -4 1917.74 91.1163   5
   2   3  -4 1751.38 89.3697   5
   2  -3  -3 574.299 35.0815   3
   2  -3  -3 472.514 44.0007   1
  -2  -3   3 448.640 59.9425   7
  -2  -3   3 526.222 54.9780   6
  -2  -3   3 550.685 43.0283   8
  -2   3   3 446.179 40.1294   8
   2  -3  -3 552.344 41.7484   5
   2   3  -3 511.102 40.0765   5
   2  -3  -2 16294.8 511.759   3
  -2   3   2 15472.0 503.692   3
  -2   3   2 15922.0 502.672   5
   2   3  -2 15589.4 528.258   5
  -2  -3   2 15226.6 503.141   5
  -2  -3   2 16498.8 559.244   7
   2  -3  -2 15552.3 528.861   5
  -2  -3   2 15592.7 487.989   1
   2  -3  -2 16372.7 525.203   1
  -2   3   2 14975.8 515.007   1
  -2   3   1 18747.4 618.388   2
   2   3  -1 18841.0 605.659   5
   2  -3  -1 18527.9 603.023   5
  -2   3   1 19541.4 609.679   5
  -2  -3   1 18593.8 608.704   5
   2  -3  -1 18401.2 616.594   1
  -2   3   1 18251.4 608.341   1
  -2   3   1 17807.0 604.893   3
  -2   3   0 105531. 3272.42   2
   2   3   0 109476. 3227.94   2
  -2   3   0 106379. 3268.49   3
  -2   3   0 107547. 3252.71   5
   2  -3   0 107757. 3255.64   5
   2   3   0 109116. 3254.93   5
  -2  -3   0 104189. 3252.31   5
   2  -3   0 98787.5 3261.84   1
  -2   3   0 104346. 3258.55   1
  -2   3  -1 50381.7 1631.06   2
   2   3   1 54285.4 1576.18   2
  -2  -3  -1 50397.6 1569.78   2
  -2  -3  -1 53455.9 1618.19   8
  -2  -3  -1 50026.4 1606.88   5
  -2   3  -1 48782.2 1605.66   5
  -2   3  -1 50978.9 1608.49   1
  -2  -3  -2 560.327 63.1762   8
  -2   3  -2 520.925 57.8072   8
   2   3   2 459.244 42.1919   3
  -2  -3  -2 511.695 39.1221   2
  -2   3  -2 463.586 62.9412   2
  -2   3  -2 486.396 49.6556   1
  -2  -3  -3 6385.17 295.471   8
   2   3   3 7041.18 299.591   8
  -2   3  -3 6749.65 306.668   7
   2  -3   3 7069.20 301.404   8
  -2   3  -3 6967.15 299.959   8
   2   3   3 6675.60 260.124   3
  -2   3  -3 6702.07 296.316   6
  -2  -3  -3 7372.05 256.476   7
  -2  -3  -3 6937.68 261.620   2
  -2   3  -3 6894.76 314.456   2
  -2   3  -3 7161.00 273.871   1
  -2   3  -4 64163.4 2024.48   6
  -2  -3  -4 64274.4 1949.78   7
   2   3   4 64174.3 1981.65   3
   2   3   4 62669.6 1975.02   4
  -2  -3  -4 64318.8 1970.39   3
  -2   3  -4 62951.5 2033.58   8
  -2  -3  -4 64124.6 2039.01   8
   2   3   4 61215.5 2035.34   8
  -2   3  -4 62147.6 2032.47   7
   2  -3   4 61531.0 2033.84   8
  -2  -3  -5 38.0020 15.6355   7
  -2   3  -5-18.4102 38.8539   6
   2   3   5 37.9837 27.0227   4
  -2  -3  -5 43.0656 27.2237   3
  -2   3  -5-10.0749 36.5610   7
   2   3   5 34.6366 40.6449   8
  -2   3  -5 21.8084 38.3882   8
   2  -3   5 46.1103 43.0423   8
  -2  -3  -5 22.1409 35.1319   8
   2  -3   6 10943.6 486.011   8
  -2   3  -6 11131.6 464.138   7
   2   3   6 11151.0 488.954   8
  -2  -3  -6 11588.9 421.956   3
  -2   3  -6 11939.1 460.719   6
  -2  -3  -6 9998.58 469.172   8
  -2   3  -6 12410.3 491.058   8
   2   3   6 11277.3 416.103   4
   2  -3   7 5790.07 323.648   8
  -2   3  -7 6140.76 298.134   7
   2   3   7 6451.54 338.398   8
  -2  -3  -7 5984.07 263.984   3
  -2   3  -7 6230.19 292.942   6
  -2  -3  -7 5676.40 312.196   8
  -2   3  -7 5921.50 317.079   8
   2   3   7 5629.33 254.820   4
  -2  -3  -8 258.821 76.2071   8
  -2   3  -8 330.225 80.7402   8
   2  -3   8 323.017 86.3096   8
   2   3   8 189.019 69.7533   8
  -2  -3  -8 270.435 56.4583   3
   2  -3   8 275.107 72.5993   6
  -2   3  -8 408.973 73.8649   7
  -2   3  -8 290.195 63.2455   6
   2   3   8 192.396 47.4758   4
  -2   3  -9 9668.68 435.760   7
   2   3   9 10082.8 502.719   8
   2  -3   9 9847.37 496.188   8
  -2  -3  -9 10739.1 424.300   3
  -2   3  -9 10778.3 437.810   6
   2  -3   9 9979.44 454.483   6
  -2  -3  -9 10566.8 487.394   8
  -2   3  -9 10077.4 480.531   8
   2   3   9 9799.84 410.116   4
  -2   3 -10 1095.46 145.323   8
  -2  -3 -10 911.204 135.492   8
   2   3  10 1095.69 154.094   8
   2  -3  10 1481.79 178.172   8
  -2  -3 -10 984.180 106.027   3
   2  -3  10 872.215 120.985   6
  -2   3 -10 1240.21 123.957   7
  -2   3 -10 1316.18 122.011   6
  -2   3 -10 989.863 110.575   4
  -2   3 -11 12093.0 565.249   8
  -2  -3 -11 11940.1 566.552   8
   2  -3  11 11355.1 587.696   8
   2   3  11 11041.1 581.434   8
  -2  -3 -11 12088.4 498.403   3
   2  -3  11 12325.7 539.847   6
  -2   3 -11 12011.4 500.229   7
   2   3  11 12758.0 486.539   6
  -2   3 -11 11508.1 503.037   4
  -2  -3 -12 203.282 89.5826   8
  -2   3 -12 220.469 90.0720   8
   2   3  12 150.625 101.357   8
   2  -3  12 199.306 100.588   8
  -2  -3 -12 117.767 60.0490   3
   2  -3  12 200.680 84.6880   6
  -2   3 -12 161.077 61.8887   7
   2   3  12 239.434 64.4446   6
  -2   3 -12 107.192 67.9236   4
   2   3  13 3418.22 296.668   8
   2  -3  13 3263.07 296.023   8
  -2  -3 -13 2817.94 211.842   3
  -2   3 -13 2924.61 199.803   7
   2   3  13 3738.64 222.045   6
   2  -3  13 2538.07 223.142   6
  -2  -3 -13 3039.56 256.526   8
  -2   3 -13 2847.22 247.022   8
  -2   3 -13 2901.37 209.357   4
   2   3  14 13976.9 726.389   8
   2  -3  14 14172.0 725.975   8
  -2  -3 -14 14423.3 607.858   3
   2  -3  14 14454.6 646.843   6
   2   3  14 13976.3 591.426   6
  -2  -3 -14 14731.9 682.657   8
  -2   3 -14 14472.2 676.447   8
  -2   3 -14 14970.3 608.916   4
   2   3  15 5830.15 426.629   8
   2  -3  15 4382.97 381.995   8
  -2  -3 -15 5551.72 321.361   3
   2   3  15 4823.01 301.594   6
   2  -3  15 5062.06 342.193   6
  -2   3 -15 5545.06 370.618   8
  -2  -3 -15 5650.42 377.403   8
  -2   3 -15 5243.27 304.602   4
   2  -3  16 2880.34 258.870   6
   2   3  16 3178.40 244.545   6
  -2  -3 -16 3131.62 236.213   3
  -2   3 -16 3168.90 229.528   4
   2  -3  16 2847.91 309.512   8
   2   3  16 2758.07 315.948   8
   2   3  17 1037.85 156.500   6
   2   3  17 844.402 195.590   8
   2  -3  17 1088.67 207.103   8
  -2  -3 -17 963.795 146.151   3
   2  -3  18 4113.70 389.967   8
   2   3  18 3084.15 352.056   8
  -2   3 -18 4149.25 343.629   3
  -2  -3 -18 4171.32 292.336   3
   2   3  19 820.481 221.631   8
   2  -3  19 740.266 207.301   8
  -2   3 -19 981.821 188.487   3
  -2  -3 -19 852.772 145.140   3
  -2  -3 -20 1170.19 172.518   3
  -2   3 -20 965.218 184.838   3
  -2  -3 -21 189.982 105.226   3
  -2  -3 -22-21.5275 94.7129   3
   2  -4 -22 5815.37 358.528   3
  -2   4  21-39.7741 148.482   8
  -2  -4  21 39.3204 154.729   8
   2  -4 -21 36.1393 84.1336   3
  -2  -4  20 262.115 155.428   8
  -2   4  20 756.311 200.333   8
   2  -4 -20 659.764 126.144   3
  -2  -4  19 2585.66 311.727   8
  -2  -4  19 2206.83 210.752   7
  -2   4  19 2540.47 309.987   8
   2  -4 -19 2246.43 202.010   3
  -2  -4  18 1371.13 165.572   7
  -2  -4  18 1565.78 236.848   8
  -2   4  18 1277.79 217.910   8
   2  -4 -18 1632.93 163.910   3
   2  -4 -17-35.8096 90.5119   8
   2   4 -17 107.383 77.1589   8
  -2  -4  17 143.412 83.4758   7
  -2   4  17 31.3093 95.4421   8
  -2  -4  17 93.3063 102.406   8
  -2   4  16 7104.19 467.348   8
   2   4 -16 7155.88 383.078   8
  -2  -4  16 6643.56 453.852   8
   2  -4 -16 6705.15 373.579   8
  -2  -4  16 7205.53 417.780   6
  -2  -4  16 7216.16 391.079   7
   2  -4 -15 1239.91 148.455   8
   2   4 -15 1129.52 143.924   8
  -2  -4  15 1147.02 160.271   6
  -2  -4  15 1013.06 137.713   7
  -2  -4  15 1228.55 192.501   8
  -2   4  15 1077.50 179.051   8
  -2  -4  14 20162.3 896.041   8
   2   4 -14 21606.3 815.375   8
   2  -4 -14 20442.7 808.843   8
  -2   4  14 21107.1 910.012   8
  -2  -4  14 20692.0 843.457   6
  -2  -4  14 21296.3 833.412   7
   2   4 -13 70.5635 59.5555   8
   2  -4 -13-14.1212 54.1627   8
  -2  -4  13 17.0947 68.9310   6
  -2   4  13 5.13390 17.6462   7
  -2  -4  13 179.666 88.3755   8
  -2   4  13 113.264 71.8683   8
  -2  -4  13-16.2635 65.5797   7
  -2   4  12 18701.0 813.946   8
  -2  -4  12 20637.3 831.933   8
   2  -4 -12 19603.6 748.947   8
   2   4 -12 20278.0 751.240   8
  -2  -4  12 19500.9 773.776   6
  -2  -4  12 18937.5 770.674   7
   2   4 -11 2536.88 178.195   8
   2  -4 -11 2622.92 183.812   8
  -2   4  11 2632.47 217.714   8
  -2  -4  11 2425.91 209.920   8
  -2  -4  11 2527.82 197.494   6
  -2  -4  11 2616.31 199.318   7
  -2  -4  10 32.4647 53.4425   8
   2   4 -10 32.1078 38.8292   8
   2  -4 -10-10.7637 37.8849   8
  -2  -4  10-13.4377 56.7060   6
  -2  -4  10 28.7072 53.5843   7
   2  -4  -9 410.236 70.5295   8
  -2   4   9 345.387 80.7830   8
   2   4  -9 283.953 58.6634   8
  -2  -4   9 327.278 79.8913   8
  -2  -4   9 406.597 79.6331   6
  -2  -4   9 380.489 82.6531   7
  -2   4   8 60655.2 2089.75   8
   2  -4  -8 63991.3 2044.92   8
   2   4  -8 65365.0 2043.91   8
  -2  -4   8 64949.9 2097.17   8
  -2  -4   8 64587.4 2082.59   6
  -2  -4   8 65884.0 2105.99   7
  -2   4   7 126.659 46.4751   8
  -2  -4   7 93.7439 43.9950   8
   2  -4  -7 97.2133 40.1100   8
  -2   4   7 32.2625 17.1600   4
  -2  -4   7 10.3036 43.5211   6
  -2  -4   7 84.5783 56.2888   7
   2   4  -6 70033.1 2125.54   1
  -2  -4   6 69129.4 2194.48   8
  -2   4   6 71040.9 2199.44   8
   2   4  -6 71760.3 2159.33   8
   2  -4  -6 66671.7 2157.89   8
  -2   4   6 68608.5 2107.71   4
  -2  -4   6 68182.7 2207.03   6
   2   4  -5 8456.73 286.516   1
   2   4  -5 8438.06 303.983   8
  -2  -4   5 7913.78 330.159   8
   2  -4  -5 8286.47 305.949   8
  -2   4   5 7983.02 330.518   8
   2   4  -5 8722.70 307.616   5
   2  -4  -5 8924.63 308.349   5
  -2  -4   5 9045.21 357.449   6
   2   4  -4 8501.82 275.290   1
  -2  -4   4 7785.17 335.961   6
  -2  -4   4 8490.95 367.140   7
  -2  -4   4 8388.02 311.956   8
  -2   4   4 7852.37 307.958   8
   2  -4  -4 8638.29 291.383   5
   2   4  -4 8270.99 290.926   5
  -2   4   3 10005.1 355.323   8
  -2  -4   3 10456.5 356.557   8
  -2   4   3 10250.5 338.041   3
   2   4  -3 10532.2 355.792   5
   2  -4  -3 10785.3 356.672   5
  -2  -4   3 10147.2 421.461   7
   2  -4  -3 10467.8 375.426   2
   2  -4  -3 11344.3 376.165   1
  -2  -4   3 10354.1 343.052   1
  -2   4   2 10434.8 375.376   1
   2  -4  -2 10881.4 385.244   1
  -2  -4   2 10386.2 350.960   1
  -2   4   2 10529.0 362.703   3
  -2  -4   2 11182.4 354.358   5
  -2   4   2 10794.0 351.344   5
   2   4  -2 9626.26 389.050   6
  -2  -4   2 10427.7 422.743   7
   2  -4  -2 11672.1 384.106   5
   2   4  -2 11437.9 382.601   5
  -2   4   2 10645.9 380.891   2
   2  -4  -2 11086.9 385.295   2
  -2   4   1 29707.8 957.778   1
  -2   4   1 29691.1 960.356   3
  -2  -4   1 30493.0 1004.19   7
  -2   4   1 30842.2 946.630   5
  -2  -4   1 30468.2 949.152   5
   2  -4  -1 29943.0 943.737   5
   2   4  -1 29620.3 945.267   5
   2  -4  -1 29360.1 973.787   2
  -2   4   1 28925.5 964.974   2
   2  -4   0 79507.4 2466.37   2
  -2   4   0 77451.3 2454.98   2
  -2  -4   0 79934.3 2474.97   7
   2  -4   0 79941.5 2430.16   5
   2   4   0 78285.6 2427.70   5
  -2   4   0 79750.4 2425.93   5
  -2  -4   0 79939.5 2427.57   5
  -2   4   0 76550.1 2442.21   1
  -2   4  -1 11600.7 446.046   2
  -2  -4  -1 12211.2 444.571   7
  -2  -4  -1 12732.1 429.709   8
  -2   4  -1 11922.8 425.735   8
  -2   4  -1 11550.2 474.794   7
  -2  -4  -1 11890.5 419.691   5
  -2   4  -1 12114.6 418.742   5
  -2   4  -1 11953.4 427.655   1
  -2   4  -2 17516.2 627.176   2
  -2  -4  -2 16170.9 538.009   2
  -2   4  -2 17709.5 647.294   7
  -2  -4  -2 18480.7 605.442   8
  -2   4  -2 18547.5 604.169   8
  -2  -4  -2 17471.4 595.613   7
  -2  -4  -2 17240.5 592.347   5
  -2   4  -2 18066.3 592.850   1
  -2   4  -3 10025.4 393.859   8
  -2  -4  -3 9195.99 391.311   8
  -2   4  -3 9351.16 417.885   7
   2   4   3 10044.9 348.982   3
  -2  -4  -3 9311.48 359.209   7
  -2   4  -3 10337.1 411.063   6
  -2  -4  -3 10117.8 338.395   2
  -2   4  -3 10451.1 421.244   2
  -2   4  -3 9974.62 372.249   1
  -2   4  -4 8534.60 370.909   6
   2   4   4 8434.73 317.692   3
  -2   4  -4 8830.60 336.134   1
   2  -4   4 8814.43 370.002   8
  -2   4  -4 8391.02 363.762   8
  -2  -4  -4 9478.14 372.962   8
  -2  -4  -4 8416.25 313.781   7
  -2   4  -4 8527.82 383.147   7
   2   4   4 7824.46 357.757   8
   2   4   5 1611.50 134.358   8
  -2  -4  -5 1537.61 84.2608   7
   2  -4   5 1471.85 128.788   8
  -2   4  -5 1266.30 127.123   7
   2   4   5 1685.60 102.990   4
   2   4   5 1536.63 97.6839   3
  -2  -4  -5 1456.53 89.2478   3
  -2   4  -5 1233.99 118.349   6
  -2   4  -5 1407.05 104.344   1
  -2  -4  -5 1565.62 132.175   8
  -2   4  -5 1302.63 123.499   8
  -2   4  -6 27781.1 969.293   6
   2   4   6 27163.9 902.697   4
  -2  -4  -6 26957.1 893.065   3
  -2  -4  -6 26326.8 971.235   8
  -2   4  -6 27540.4 974.776   8
   2   4   6 26694.4 981.531   8
  -2  -4  -6 27557.8 858.072   7
  -2   4  -6 27803.4 981.721   7
   2  -4   6 28089.7 990.932   8
  -2   4  -7 18679.7 729.826   7
   2   4   7 19961.7 761.635   8
   2  -4   7 19002.5 752.426   8
  -2  -4  -7 19383.9 656.654   3
  -2   4  -7 19298.8 719.789   6
  -2   4  -7 19153.1 736.880   8
  -2  -4  -7 18593.2 734.942   8
   2   4   7 18927.8 660.950   4
   2   4   8 21935.6 866.514   8
  -2   4  -8 21468.2 828.211   7
   2  -4   8 21926.2 863.806   8
  -2  -4  -8 22383.2 760.498   3
  -2   4  -8 21838.8 814.879   6
  -2  -4  -8 22105.0 847.324   8
  -2   4  -8 22675.1 846.818   8
   2   4   8 22372.1 765.605   4
  -2  -4  -9 767.233 114.655   8
  -2   4  -9 900.979 121.614   8
   2   4   9 742.221 125.313   8
   2  -4   9 694.974 121.510   8
  -2  -4  -9 695.677 78.1573   3
   2  -4   9 753.549 115.787   6
  -2   4  -9 865.294 111.011   7
  -2   4  -9 854.040 106.083   6
   2   4   9 853.825 89.9068   4
   2   4  10 8855.42 474.404   8
   2  -4  10 9338.97 478.915   8
  -2  -4 -10 8764.21 374.336   3
  -2   4 -10 9046.94 420.395   7
   2  -4  10 8866.27 434.786   6
  -2   4 -10 9184.90 412.561   6
  -2  -4 -10 8189.60 438.058   8
  -2   4 -10 8678.64 443.388   8
   2   4  10 8954.90 379.158   4
  -2   4 -11 8011.97 427.848   8
  -2  -4 -11 7908.28 430.369   8
   2  -4  11 8415.60 466.969   8
   2   4  11 8315.38 468.169   8
  -2  -4 -11 7801.16 358.660   3
  -2   4 -11 8102.82 393.558   7
   2  -4  11 7694.27 410.205   6
  -2   4 -11 8781.23 395.371   6
   2   4  11 8099.14 361.712   4
  -2   4 -12 5836.29 355.969   8
  -2  -4 -12 5236.65 348.000   8
   2   4  12 5450.15 379.956   8
   2  -4  12 5719.96 383.900   8
  -2  -4 -12 5377.97 284.355   3
   2  -4  12 5554.02 337.504   6
  -2   4 -12 6043.96 319.268   7
  -2   4 -12 5624.52 305.950   6
  -2   4 -12 5476.53 307.327   4
  -2  -4 -13 1338.23 176.611   8
  -2   4 -13 1066.61 168.111   8
   2   4  13 1620.52 214.242   8
   2  -4  13 1446.57 201.839   8
  -2  -4 -13 1492.56 138.184   3
   2  -4  13 1722.05 187.397   6
  -2   4 -13 1469.56 153.242   7
   2   4  13 1371.82 135.856   6
  -2   4 -13 1443.44 149.184   4
  -2   4 -14 9637.83 503.767   8
  -2  -4 -14 9207.46 500.475   8
   2   4  14 8627.25 537.418   8
   2  -4  14 9058.83 542.493   8
  -2  -4 -14 8786.29 418.406   3
   2  -4  14 9073.33 480.197   6
   2   4  14 9353.22 425.319   6
  -2   4 -14 9393.59 441.800   4
  -2  -4 -15 1700.76 205.095   8
  -2   4 -15 1467.37 190.563   8
   2   4  15 1520.92 222.393   8
   2  -4  15 1419.32 214.346   8
  -2  -4 -15 1191.18 139.356   3
   2  -4  15 1401.41 178.156   6
   2   4  15 1276.32 145.463   6
  -2   4 -15 1386.46 151.496   4
   2   4  16 10376.5 490.307   6
  -2  -4 -16 10655.3 485.690   3
   2   4  16 10568.5 625.057   8
   2  -4  16 10239.7 619.566   8
  -2   4 -16 10101.5 484.525   4
   2   4  17 17.6952 77.8508   6
   2  -4  17-104.658 153.481   8
   2   4  17 175.142 127.081   8
  -2  -4 -17-16.1474 76.5137   3
   2   4  18 4958.08 445.891   8
   2  -4  18 5455.75 457.295   8
  -2  -4 -18 5730.30 334.832   3
   2   4  19 1359.48 253.951   8
   2  -4  19 1124.62 224.314   8
  -2  -4 -19 1327.02 168.999   3
  -2   4 -19 1162.11 208.200   3
  -2   4 -20 211.044 135.444   3
  -2  -4 -20 238.468 98.4217   3
  -2  -4 -21 454.553 120.951   3
   2  -5 -22-16.0198 74.5902   3
  -2   5  21 1778.87 279.822   8
  -2  -5  21 1910.53 286.619   8
   2  -5 -21 1956.04 185.606   3
  -2   5  20 5797.19 480.189   8
  -2  -5  20 5534.02 467.869   8
   2  -5 -20 6180.90 336.500   3
  -2  -5  19 20.1125 90.2385   7
  -2  -5  19 35.2191 127.773   8
  -2   5  19-35.6859 153.829   8
   2  -5 -19-28.3572 70.5747   3
  -2  -5  18 4724.70 326.439   7
  -2  -5  18 5254.41 416.703   8
  -2   5  18 4978.13 416.705   8
   2  -5 -18 4713.90 278.661   3
   2  -5 -17 1432.68 141.227   3
   2  -5 -17 1446.43 168.806   8
   2   5 -17 1672.88 178.280   8
  -2   5  17 1473.86 218.729   8
  -2  -5  17 1397.49 223.493   8
  -2  -5  17 1940.51 201.776   7
  -2  -5  16 884.228 145.437   6
   2  -5 -16 813.931 104.387   3
   2   5 -16 813.451 125.981   8
   2  -5 -16 1027.96 138.703   8
  -2  -5  16 1040.09 185.277   8
  -2   5  16 933.497 179.854   8
  -2  -5  16 899.330 140.219   7
  -2  -5  15 2323.63 224.574   6
   2  -5 -15 2388.82 165.886   3
  -2  -5  15 2511.81 261.662   8
   2  -5 -15 2350.68 198.696   8
   2   5 -15 2448.97 200.904   8
  -2   5  15 2593.41 268.549   8
  -2  -5  15 2718.09 228.994   7
  -2  -5  14 2991.58 251.054   6
   2  -5 -14 2907.51 180.666   3
  -2   5  14 3579.33 295.187   8
  -2  -5  14 3449.27 287.994   8
   2   5 -14 2919.34 217.708   8
   2  -5 -14 3381.93 226.283   8
  -2  -5  14 2939.29 239.689   7
  -2   5  13 13101.1 654.886   8
   2   5 -13 13903.6 580.373   8
   2  -5 -13 13389.1 577.354   8
  -2  -5  13 13708.1 657.240   8
  -2  -5  13 13469.5 618.357   6
  -2   5  13 14589.0 459.119   7
  -2  -5  13 13816.9 622.119   7
  -2   5  12 11231.0 567.043   8
  -2  -5  12 11219.6 566.789   8
   2   5 -12 12338.5 507.949   8
   2  -5 -12 12405.9 511.341   8
  -2  -5  12 11567.0 542.302   6
  -2  -5  12 11521.1 547.963   7
  -2   5  12 12341.9 416.815   7
  -2  -5  11 4977.60 312.008   8
   2  -5 -11 4584.47 256.898   8
   2   5 -11 4644.53 256.714   8
  -2   5  11 4989.53 312.661   8
  -2  -5  11 5089.85 295.735   6
  -2  -5  11 4666.00 295.603   7
   2   5 -10 8442.89 365.833   8
   2  -5 -10 8845.41 371.656   8
  -2   5  10 8301.12 417.229   8
  -2  -5  10 7504.64 404.334   8
  -2  -5  10 8410.97 405.022   6
  -2  -5  10 7708.29 411.568   7
  -2  -5   9 1572.33 145.181   6
  -2  -5   9 1449.29 152.056   7
  -2   5   9 1392.15 144.087   8
  -2  -5   9 1393.84 142.894   8
   2  -5  -9 1539.04 119.519   8
   2   5  -9 1275.75 111.336   8
  -2   5   9 1460.78 81.3645   4
  -2  -5   8 1776.04 150.728   8
   2   5  -8 1746.48 121.526   8
  -2   5   8 1856.19 154.118   8
   2  -5  -8 1694.69 121.650   8
  -2  -5   8 1901.28 171.230   7
  -2  -5   8 1921.26 156.135   6
  -2   5   8 1778.46 88.2312   4
   2   5  -8 1993.54 106.412   1
  -2  -5   7 53529.7 1768.63   6
   2   5  -7 52778.6 1670.66   1
   2   5  -7 53968.7 1702.32   8
  -2  -5   7 51953.3 1751.09   8
  -2   5   7 56842.5 1764.21   8
   2  -5  -7 53240.7 1702.96   8
  -2   5   7 54175.0 1651.02   4
  -2  -5   6 23359.2 805.517   6
   2   5  -6 24166.2 716.303   1
   2   5  -6 19011.2 737.048   5
   2   5  -6 23574.6 735.690   8
   2  -5  -6 20169.2 729.414   8
  -2  -5   6 23272.4 782.563   8
  -2   5   6 22090.9 777.470   8
   2   5  -5 5642.01 205.040   1
  -2  -5   5 5531.43 246.394   8
   2  -5  -5 5603.08 215.413   8
  -2   5   5 5742.18 249.516   8
   2   5  -5 5523.80 213.348   8
   2  -5  -5 5936.72 218.204   5
   2   5  -5 5536.92 215.856   5
  -2  -5   4 14111.1 502.818   8
  -2   5   4 14558.6 504.842   8
   2  -5  -4 14230.6 505.794   1
  -2  -5   4 14560.1 477.065   1
   2   5  -4 14951.3 468.954   1
   2   5  -4 14288.8 541.829   6
  -2  -5   4 14521.3 580.092   7
   2  -5  -4 15231.2 512.935   2
   2   5  -4 14870.5 481.885   5
   2  -5  -4 14119.1 478.434   5
  -2   5   3 2761.13 124.997   8
  -2  -5   3 2905.22 125.582   8
  -2   5   3 2712.74 113.716   3
  -2  -5   3 2873.01 122.988   1
   2   5  -3 2731.07 161.577   6
  -2  -5   3 2853.04 187.605   7
   2  -5  -3 3021.99 133.236   5
   2   5  -3 3061.49 133.811   5
   2  -5  -3 2897.67 141.292   2
   2  -5  -2 32649.1 1023.05   2
  -2   5   2 30782.1 1010.21   2
  -2   5   2 31563.7 975.239   8
  -2  -5   2 31880.3 974.401   8
  -2   5   2 31929.1 998.109   3
  -2  -5   2 28821.2 1071.03   7
  -2   5   2 31220.8 974.608   5
  -2  -5   2 31260.2 976.122   5
   2   5  -2 31757.6 1002.39   5
   2  -5  -2 33553.7 1002.26   5
  -2  -5   2 29577.0 985.440   1
  -2   5   1 20940.1 687.152   1
  -2   5   1 20893.6 656.499   5
  -2  -5   1 20942.1 660.672   5
  -2  -5   1 21111.2 745.843   7
   2  -5  -1 20714.8 664.838   5
   2   5  -1 20258.2 664.930   5
  -2   5   1 19888.0 692.239   2
   2  -5  -1 20738.5 706.891   2
  -2   5   0 10815.9 404.212   2
   2  -5   0 10812.7 416.282   2
  -2   5   0 10849.5 371.901   5
  -2  -5   0 10841.4 373.666   5
  -2   5   0 10776.1 392.219   1
  -2  -5   0 10876.3 432.684   7
  -2   5  -1 45613.0 1532.05   2
  -2  -5  -1 46864.8 1500.27   8
  -2  -5  -1 47613.1 1544.05   7
  -2   5  -1 50048.9 1503.32   8
  -2   5  -1 46589.1 1584.96   7
  -2   5  -1 47891.1 1491.88   5
  -2  -5  -1 47950.8 1493.35   5
  -2   5  -1 47191.4 1512.53   1
  -2   5  -2 684.866 82.8091   2
  -2   5  -2 682.651 91.1411   7
  -2   5  -2 572.966 63.3888   8
  -2  -5  -2 551.713 61.9527   8
  -2  -5  -2 507.165 67.5094   7
  -2  -5  -2 648.033 62.6847   5
  -2   5  -2 579.339 59.4758   5
  -2   5  -2 576.380 62.7028   1
  -2  -5  -3 13880.3 538.254   8
  -2   5  -3 14517.8 539.569   8
  -2  -5  -3 14965.5 536.873   7
  -2   5  -3 15613.0 603.123   7
   2   5   3 14725.4 496.413   3
  -2  -5  -3 14863.3 468.019   2
  -2   5  -3 14727.2 574.551   2
  -2   5  -3 14906.0 527.973   1
  -2   5  -4 31396.0 1114.60   8
  -2  -5  -4 32378.5 1121.64   8
  -2   5  -4 31897.0 1169.22   7
  -2  -5  -4 32619.7 1086.85   7
   2  -5   4 33676.2 1126.76   8
   2   5   4 32488.5 1123.15   8
   2   5   4 35501.0 1068.08   3
  -2   5  -4 33247.6 1150.82   6
  -2   5  -4 34011.3 1163.56   2
  -2  -5  -4 34170.3 1053.41   2
  -2   5  -4 32900.9 1094.61   1
   2   5   5 1396.44 126.125   8
  -2   5  -5 1502.93 143.716   7
   2  -5   5 1539.42 128.947   8
  -2  -5  -5 1456.28 94.5851   7
   2   5   5 1394.59 91.3385   3
  -2   5  -5 1479.49 134.859   6
  -2  -5  -5 1342.68 120.525   8
  -2   5  -5 1349.97 120.164   8
  -2   5  -5 1501.96 107.921   1
  -2  -5  -6 27011.3 846.210   7
   2  -5   6 25452.3 943.221   8
   2   5   6 25014.6 940.402   8
  -2   5  -6 24909.0 958.497   7
   2   5   6 26372.6 870.885   4
  -2   5  -6 26452.3 944.813   6
  -2  -5  -6 27452.6 939.819   8
  -2   5  -6 24809.2 927.464   8
  -2   5  -6 25761.6 887.113   1
   2  -5   7 13079.6 576.381   8
  -2   5  -7 14185.3 590.576   7
   2   5   7 14349.2 589.789   8
  -2  -5  -7 13244.6 482.379   3
   2   5   7 14362.8 503.228   4
  -2   5  -7 14016.8 571.858   6
  -2  -5  -7 13402.9 565.500   8
  -2   5  -7 13297.1 561.691   8
  -2   5  -7 14108.2 522.214   1
   2  -5   8 66.6793 58.6756   8
   2   5   8 50.7409 55.6892   8
   2   5   8 68.6968 35.5460   4
  -2   5  -8 69.2005 55.8108   6
  -2   5  -8-15.5914 58.2086   7
  -2  -5  -8 12.5095 28.6058   3
  -2  -5  -8-29.3789 57.8081   8
  -2   5  -8-14.5260 49.5075   8
  -2   5  -9 17381.4 705.788   7
   2   5   9 18581.2 749.540   8
   2  -5   9 18141.9 738.822   8
  -2  -5  -9 16682.2 607.754   3
  -2   5  -9 17817.0 692.408   6
  -2  -5  -9 17672.8 710.884   8
  -2   5  -9 16751.1 700.664   8
   2   5   9 17207.1 627.746   4
  -2  -5 -10 432.919 103.845   8
  -2   5 -10 444.874 96.9410   8
   2   5  10 166.858 80.6437   8
   2  -5  10 287.246 94.3616   8
  -2  -5 -10 317.003 56.7109   3
  -2   5 -10 518.977 99.3923   7
   2  -5  10 390.553 97.3661   6
  -2   5 -10 308.251 79.2228   6
   2   5  10 340.980 67.4487   4
   2   5  11 1530.57 192.854   8
   2  -5  11 2048.08 209.827   8
  -2  -5 -11 1731.28 129.627   3
  -2   5 -11 1745.39 173.603   7
  -2   5 -11 1889.18 169.655   6
   2  -5  11 1600.06 176.428   6
  -2  -5 -11 2072.22 195.189   8
  -2   5 -11 1699.44 179.062   8
   2   5  11 1776.50 141.763   4
   2   5  12 1316.70 186.494   8
   2  -5  12 1225.62 181.596   8
  -2  -5 -12 1465.44 125.304   3
   2  -5  12 1255.54 165.243   6
  -2   5 -12 1450.71 153.800   6
  -2   5 -12 1560.85 162.350   7
  -2   5 -12 1363.12 168.023   8
  -2  -5 -12 1618.24 183.767   8
   2   5  12 1397.28 133.241   4
   2   5  13 670.773 154.196   8
   2  -5  13 584.201 149.013   8
  -2  -5 -13 609.343 90.2951   3
  -2   5 -13 535.376 110.844   7
   2  -5  13 582.564 126.447   6
  -2   5 -13 685.880 117.151   6
  -2  -5 -13 789.325 147.467   8
  -2   5 -13 738.064 137.537   8
   2   5  14 4500.64 365.192   8
  -2  -5 -14 4869.09 264.557   3
   2  -5  14 4955.08 334.510   6
  -2   5 -14 4596.22 293.676   7
  -2   5 -14 4849.42 335.653   8
  -2  -5 -14 4699.24 335.140   8
  -2   5 -14 4310.69 281.718   4
  -2   5 -15 4800.81 338.622   8
  -2  -5 -15 4749.81 343.092   8
   2   5  15 4809.68 390.397   8
   2  -5  15 4995.75 395.797   8
  -2  -5 -15 4857.91 265.735   3
   2  -5  15 3992.25 318.170   6
   2   5  15 4505.80 276.840   6
  -2   5 -15 4378.73 283.189   4
  -2  -5 -16 79.7590 70.1807   3
   2   5  16 125.835 75.8071   6
   2  -5  16-32.6497 111.266   8
   2  -5  17 5020.69 416.517   8
   2   5  17 4630.16 415.148   8
  -2  -5 -17 4454.95 272.847   3
   2   5  17 4668.09 302.044   6
  -2  -5 -18 1051.83 137.824   3
   2  -5  18 1171.03 234.305   8
   2   5  18 917.228 209.078   8
   2   5  19 154.341 136.271   8
   2  -5  19 153.770 159.056   8
  -2  -5 -20 3092.22 238.451   3
   2  -6 -21 1565.56 149.771   3
  -2  -6  21 1658.70 273.077   8
  -2   6  21 1136.76 235.639   8
   2  -6 -20 94.8419 63.4576   3
  -2   6  20-37.3683 131.525   8
  -2  -6  20-110.414 177.379   8
   2  -6 -19 16352.1 630.564   3
  -2   6  19 16803.5 863.028   8
  -2  -6  19 16178.1 741.038   7
  -2  -6  19 16534.1 855.499   8
   2  -6 -18 965.028 112.047   3
  -2  -6  18 1420.80 221.890   8
  -2   6  18 1138.71 214.972   8
  -2  -6  18 1118.49 168.044   7
   2  -6 -17 7209.59 319.899   3
  -2  -6  17 6181.12 460.485   8
  -2  -6  17 7123.91 420.186   7
  -2   6  17 7198.04 491.258   8
   2   6 -17 7490.21 389.293   8
   2  -6 -17 6349.85 369.757   8
  -2  -6  16 2347.01 234.075   6
   2  -6 -16 2066.46 143.300   3
  -2  -6  16 2279.27 258.622   8
  -2   6  16 2105.12 251.546   8
  -2  -6  16 2333.35 229.397   7
   2   6 -16 2314.05 199.398   8
   2  -6 -16 2167.76 194.188   8
  -2  -6  15 1194.61 169.946   6
   2  -6 -15 1080.36 95.3608   3
  -2   6  15 1271.97 196.337   8
  -2  -6  15 1310.49 186.823   8
  -2  -6  15 1176.72 161.485   7
   2   6 -15 955.407 128.199   8
   2  -6 -15 1091.18 136.195   8
  -2  -6  14-20.4165 78.3222   6
   2  -6 -14 74.9107 39.7798   3
  -2   6  14 24.9353 102.924   8
  -2  -6  14 122.439 84.2353   7
  -2  -6  14 49.2726 86.7251   8
   2  -6 -14 85.3652 66.2629   8
   2   6 -14 14.2089 66.1761   8
  -2  -6  13 4721.73 313.901   6
   2  -6 -13 4563.49 206.125   3
  -2  -6  13 4543.54 315.795   7
  -2   6  13 4905.38 181.807   7
  -2   6  13 4428.10 328.677   8
  -2  -6  13 4834.01 340.724   8
   2  -6 -13 4589.08 267.490   8
   2   6 -13 4588.74 267.176   8
  -2  -6  12 1689.74 191.447   7
  -2   6  12 1574.58 99.5139   7
   2  -6 -12 1573.42 93.7315   3
  -2  -6  12 1604.90 173.707   6
   2   6 -12 2028.30 133.012   1
   2  -6 -12 1741.97 147.976   8
  -2  -6  12 1519.97 181.270   8
  -2   6  12 1537.88 177.686   8
   2   6 -12 1730.80 148.287   8
  -2  -6  11 9532.31 494.734   7
  -2   6  11 10355.2 384.332   7
   2  -6 -11 10450.5 347.603   3
  -2  -6  11 9327.49 476.260   6
   2   6 -11 10515.9 398.375   1
  -2   6  11 8798.56 480.496   8
   2   6 -11 10128.1 430.021   8
  -2  -6  11 10590.5 505.217   8
   2  -6 -11 9638.30 425.883   8
  -2   6  10 316.172 80.5450   8
   2   6 -10 341.915 61.8382   8
  -2  -6  10 313.581 82.4881   8
   2  -6 -10 346.789 62.7068   8
  -2   6  10 186.272 47.4107   7
  -2  -6  10 217.958 84.8968   7
   2  -6 -10 235.097 24.3126   3
  -2  -6  10 142.731 68.7683   6
   2   6 -10 188.962 46.4702   1
  -2   6  10 306.011 40.8640   4
   2  -6  -9 13678.4 522.762   8
   2   6  -9 13994.8 522.413   8
  -2   6   9 13188.5 579.124   8
  -2  -6   9 13815.9 581.802   8
  -2  -6   9 14446.6 619.601   7
  -2   6   9 14448.9 521.541   7
  -2  -6   9 13305.7 582.861   6
   2   6  -9 13587.7 487.129   1
  -2   6   9 14072.7 467.156   4
  -2   6   8 437.566 70.4185   7
  -2   6   8 427.858 40.8955   4
  -2  -6   8 444.004 88.3549   6
  -2  -6   8 571.102 104.444   7
  -2   6   8 611.577 91.5121   8
  -2  -6   8 413.728 77.7570   8
   2  -6  -8 407.129 57.4607   8
   2   6  -8 573.631 65.7853   8
   2   6  -8 551.309 54.1847   1
   2  -6  -7 71.0498 30.8499   8
   2   6  -7 46.4338 27.0572   8
  -2   6   7 120.024 45.0518   8
  -2  -6   7 21.4138 42.1532   8
   2   6  -7 25.9565 24.4099   1
  -2   6   7 9.54366 40.2950   7
  -2   6   6 13498.4 501.876   7
  -2   6   6 11746.6 477.002   8
  -2  -6   6 12093.8 477.499   8
   2   6  -6 12645.9 430.007   8
   2  -6  -6 13145.9 434.233   8
   2   6  -6 11232.2 496.147   6
   2  -6  -6 12962.1 434.846   5
   2   6  -6 12255.6 431.644   5
   2   6  -6 11825.2 419.871   1
   2   6  -5 13866.5 451.540   1
  -2   6   5 12639.5 533.741   7
  -2  -6   5 13568.0 577.901   7
  -2  -6   5 14130.9 503.044   8
  -2   6   5 12628.3 494.553   8
   2   6  -5 13616.4 538.957   6
   2  -6  -5 14457.3 495.271   2
   2   6  -5 13664.1 458.535   5
   2  -6  -5 13886.1 459.118   5
  -2  -6   4 611.656 51.0314   1
  -2   6   4 592.451 59.3614   8
  -2  -6   4 508.417 56.2214   8
  -2   6   4 460.819 79.8185   7
   2   6  -4 569.223 79.4143   6
   2   6  -4 579.046 49.2969   5
   2  -6  -4 632.502 49.1017   5
   2  -6  -4 555.796 57.2076   2
   2  -6  -3 31836.7 1011.48   2
  -2  -6   3 31468.8 990.774   1
  -2  -6   3 31112.0 984.380   8
  -2   6   3 31519.2 987.015   8
  -2  -6   3 31023.2 1099.39   7
  -2   6   3 30478.9 1084.39   7
  -2   6   3 30329.7 974.802   3
   2   6  -3 32770.1 1062.69   6
   2  -6  -3 31609.6 999.540   5
   2   6  -3 29496.8 995.220   5
  -2  -6   2 1905.94 82.3951   8
  -2   6   2 1690.01 80.7963   8
  -2   6   2 1917.05 152.994   7
  -2  -6   2 1802.40 152.980   7
  -2  -6   2 1742.31 95.8124   1
  -2   6   2 1990.45 105.845   3
   2   6  -2 1826.93 93.7066   5
   2  -6  -2 1660.71 87.2922   5
   2  -6  -2 1986.02 118.162   2
  -2   6   2 1774.87 107.169   2
  -2   6   1 1991.70 80.8764   5
  -2  -6   1 1888.82 82.5100   5
  -2  -6   1 2004.46 155.505   7
   2   6  -1 2127.07 95.9666   5
   2  -6  -1 2034.21 95.0695   5
  -2   6   1 2201.83 119.839   1
  -2  -6   1 2154.10 105.446   1
   2  -6  -1 1921.13 126.034   2
  -2   6   1 1863.83 117.110   2
  -2   6   0 4481.50 182.364   8
  -2  -6   0 4494.41 248.341   7
  -2  -6   0 4727.13 184.197   8
  -2   6   0 4707.77 181.809   5
  -2  -6   0 4582.20 181.491   5
  -2   6   0 4505.06 203.332   1
  -2   6   0 4627.38 214.438   2
  -2  -6  -1 6372.18 300.049   7
  -2  -6  -1 5951.24 242.496   8
  -2   6  -1 6301.05 244.101   8
  -2   6  -1 5868.60 319.208   7
  -2   6  -1 6197.00 236.590   5
  -2  -6  -1 6370.70 238.580   5
   2  -6   1 6545.16 279.653   1
  -2   6  -1 5912.56 257.239   1
  -2   6  -1 6310.37 279.803   2
  -2   6  -2 200.605 64.7016   7
  -2  -6  -2 250.398 59.7657   7
  -2   6  -2 290.177 46.0336   8
  -2  -6  -2 342.908 46.4749   8
  -2   6  -2 227.969 58.9579   2
  -2  -6  -2 196.282 39.6520   5
  -2   6  -2 265.322 43.2347   5
  -2   6  -2 226.842 47.0286   1
   2  -6   2 172.044 46.2230   1
  -2   6  -3 23410.4 778.295   1
   2  -6   3 23254.1 787.864   1
  -2  -6  -3 21086.2 773.497   8
  -2   6  -3 23093.8 779.651   8
  -2   6  -3 21858.4 858.085   7
  -2  -6  -3 23595.3 800.949   7
   2   6   3 22875.8 740.941   3
  -2  -6  -3 22391.1 772.039   5
  -2   6  -3 22937.7 827.891   2
  -2   6  -4 7491.26 327.737   8
  -2  -6  -4 7756.83 332.291   8
  -2   6  -4 7667.48 391.446   7
  -2  -6  -4 7739.98 323.321   7
   2   6   4 7676.35 283.300   3
  -2   6  -4 7729.67 371.614   6
  -2  -6  -4 7634.77 253.797   2
  -2   6  -4 7120.32 359.431   2
  -2   6  -4 7396.37 315.013   1
  -2  -6  -5 35994.2 1308.89   8
  -2   6  -5 39387.9 1316.92   8
   2   6   5 40712.3 1331.31   8
  -2  -6  -5 40245.1 1286.81   7
   2  -6   5 39293.7 1327.45   8
  -2   6  -5 39951.7 1391.13   7
   2   6   5 41021.9 1254.01   3
  -2   6  -5 38048.6 1355.48   6
  -2   6  -5 41399.1 1378.30   2
  -2  -6  -5 38288.8 1239.17   2
  -2   6  -5 40249.9 1294.96   1
   2   6   6 2256.82 172.333   8
  -2   6  -6 2268.37 196.344   7
   2  -6   6 2121.40 167.657   8
  -2  -6  -6 2218.27 128.981   7
   2   6   6 2126.62 120.973   3
  -2   6  -6 2351.76 184.509   6
  -2   6  -6 2378.12 150.462   1
  -2  -6  -6 2322.68 166.335   8
  -2   6  -6 2404.82 170.336   8
   2  -6   7 20190.3 771.461   8
  -2   6  -7 19336.9 785.699   7
   2   6   7 19362.4 763.189   8
   2   6   7 20069.3 683.818   4
  -2   6  -7 19385.4 764.725   6
  -2   6  -7 20432.8 709.097   1
  -2  -6  -7 17766.3 734.187   8
  -2   6  -7 19722.9 745.237   8
   2   6   8 1038.91 127.169   8
   2  -6   8 889.058 123.361   8
   2   6   8 924.257 87.1937   4
  -2   6  -8 786.374 121.188   7
  -2   6  -8 966.410 123.741   6
  -2   6  -8 855.738 97.0885   1
  -2   6  -8 969.962 120.176   8
  -2  -6  -8 816.117 114.530   8
   2   6   9 3367.42 252.171   8
   2  -6   9 3062.90 238.231   8
  -2  -6  -9 3054.11 222.969   8
  -2   6  -9 3045.50 223.183   8
  -2   6  -9 3168.39 226.727   6
  -2   6  -9 2852.30 228.813   7
   2   6   9 2813.60 169.434   4
  -2   6  -9 3129.52 191.095   1
  -2   6 -10 252.562 71.6826   1
  -2   6 -10 384.898 97.0593   8
  -2  -6 -10 370.907 89.5518   8
   2  -6  10 283.821 94.9041   8
   2   6  10 330.768 93.2745   8
  -2   6 -10 436.093 104.084   7
  -2   6 -10 420.242 102.042   6
  -2  -6 -10 322.560 53.9833   3
   2   6  10 290.084 62.3984   4
  -2  -6 -11 20275.7 812.084   8
  -2   6 -11 20412.1 808.499   8
   2   6  11 19727.8 847.405   8
   2  -6  11 20014.6 845.778   8
  -2  -6 -11 20121.2 694.879   3
  -2   6 -11 20864.2 796.104   6
  -2   6 -11 19015.6 801.478   7
  -2   6 -11 18088.9 727.608   1
   2   6  11 20009.0 723.861   4
   2   6  12 3551.77 307.741   8
   2  -6  12 3860.68 314.950   8
  -2  -6 -12 4666.89 229.199   3
  -2   6 -12 4878.85 311.118   7
  -2   6 -12 4589.26 290.646   6
  -2   6 -12 4734.69 310.647   8
  -2  -6 -12 4564.95 305.934   8
   2   6  12 4787.24 253.064   4
   2  -6  13 15746.3 736.591   8
   2   6  13 15349.3 730.294   8
  -2  -6 -13 14824.6 562.475   3
  -2   6 -13 13601.5 640.748   7
  -2   6 -13 14869.4 637.432   6
  -2  -6 -13 15328.0 678.873   8
  -2   6 -13 14238.3 664.701   8
   2   6  13 15343.3 595.114   4
   2   6  14-28.6500 109.886   8
   2  -6  14-28.3480 96.6077   8
  -2  -6 -14-30.0158 49.8044   3
  -2   6 -14 18.7632 79.1803   7
  -2   6 -14 34.5393 72.8780   6
  -2   6 -14-42.1453 92.7115   8
  -2  -6 -14-42.6141 100.964   8
  -2  -6 -15 3259.17 204.062   3
   2  -6  15 3852.50 340.718   8
   2   6  15 3064.98 315.247   8
  -2  -6 -15 3325.68 280.663   8
  -2   6 -15 3967.00 295.399   8
   2   6  16 416.448 95.5036   6
   2   6  16 488.982 167.540   8
   2  -6  16 161.776 121.181   8
  -2  -6 -16 299.119 73.6498   3
   2   6  17-34.5170 132.410   8
   2  -6  17 137.374 135.166   8
  -2  -6 -17 109.974 64.5584   3
   2  -6  18-36.1862 142.395   8
   2   6  18-72.8404 169.574   8
  -2  -6 -18 64.4135 70.7911   3
   2  -6  19 569.807 204.268   8
   2   6  19 420.550 172.659   8
  -2  -6 -19 783.830 115.744   3
  -2  -7  21 1829.69 281.431   8
  -2   7  21 1630.27 276.035   8
  -2  -7  20-36.3619 135.748   8
  -2   7  20-37.0063 130.253   8
  -2   7  19 281.295 151.938   8
  -2  -7  19 242.233 143.208   8
   2  -7 -19 390.863 69.9297   3
   2   7 -18 7259.94 359.878   1
  -2   7  18 7476.21 520.889   8
  -2  -7  18 8154.40 533.799   8
  -2  -7  18 6970.62 442.033   7
   2  -7 -18 7659.67 312.348   3
  -2  -7  17 3794.89 346.183   8
  -2   7  17 3973.13 359.050   8
  -2  -7  17 3673.73 306.109   7
   2   7 -17 3604.29 228.815   1
   2   7 -17 4099.54 269.454   8
   2  -7 -17 3689.37 262.711   8
   2  -7 -17 3800.64 185.048   3
  -2  -7  16 974.794 164.004   7
  -2   7  16 1227.51 206.649   8
  -2  -7  16 953.475 175.418   8
   2  -7 -16 1104.20 85.3521   3
   2   7 -16 1007.09 117.972   1
   2  -7 -16 1141.69 137.535   8
   2   7 -16 1066.18 139.069   8
  -2  -7  15 754.703 147.222   7
  -2   7  15 1054.99 179.394   8
  -2  -7  15 1017.06 180.653   8
   2  -7 -15 1184.07 80.2555   3
  -2  -7  15 1070.07 162.191   6
   2   7 -15 1019.37 118.102   1
   2  -7 -15 1106.64 140.485   8
   2   7 -15 975.098 132.609   8
  -2  -7  14 9891.73 545.382   8
  -2   7  14 9337.66 540.126   8
  -2  -7  14 9820.99 531.945   7
   2  -7 -14 10749.5 359.066   3
  -2  -7  14 9256.17 511.879   6
   2   7 -14 10411.2 429.498   1
   2   7 -14 10305.4 463.585   8
   2  -7 -14 10479.2 464.668   8
  -2   7  13 744.365 63.0507   7
  -2  -7  13 768.709 141.139   8
  -2   7  13 686.211 146.943   8
  -2  -7  13 826.466 145.040   7
   2  -7 -13 809.818 50.2679   3
  -2  -7  13 691.555 133.508   6
   2   7 -13 802.280 92.2918   1
   2  -7 -13 770.760 105.045   8
   2   7 -13 603.549 94.7313   8
  -2  -7  12 7181.31 403.647   6
  -2   7  12 6993.49 284.657   7
  -2  -7  12 7011.09 413.993   7
   2   7 -12 7146.00 304.620   1
   2  -7 -12 6751.01 332.007   8
  -2   7  12 7034.66 410.206   8
  -2  -7  12 7249.13 410.587   8
   2   7 -12 6696.90 328.838   8
  -2  -7  11 3958.59 271.048   8
   2   7 -11 3537.55 204.018   8
   2  -7 -11 3966.43 215.102   8
  -2   7  11 2894.11 241.238   8
  -2  -7  11 3474.42 257.218   6
  -2  -7  11 3226.78 266.173   7
  -2   7  11 3607.95 186.502   7
   2   7 -11 3404.17 179.231   1
  -2   7  11 3315.80 156.484   4
  -2  -7  10 5112.90 313.092   8
   2  -7 -10 5598.67 264.290   8
  -2   7  10 5591.88 323.661   8
   2   7 -10 5552.21 262.950   8
  -2   7  10 5525.60 260.256   7
  -2  -7  10 4741.60 330.454   7
  -2  -7  10 5380.03 321.838   6
   2   7 -10 4897.46 230.923   1
  -2   7  10 5746.92 217.742   4
  -2  -7   9 131.509 61.7760   8
  -2  -7   9 38.8275 72.5717   7
  -2   7   9 78.1547 44.8251   7
  -2   7   9 222.157 65.2678   8
  -2   7   9 135.344 30.7668   4
   2   7  -9 85.3185 34.1526   1
   2  -7  -9 153.080 43.8630   8
   2   7  -9 164.415 40.3456   8
  -2   7   8 309.459 67.7771   8
  -2  -7   8 366.758 74.4115   8
   2  -7  -8 369.737 55.6080   8
   2   7  -8 282.620 46.8686   8
  -2   7   8 413.093 73.3970   7
  -2   7   8 327.040 38.0139   4
   2   7  -8 181.107 71.0436   6
   2   7  -8 263.627 42.4242   1
   2   7  -8 342.141 52.6451   5
  -2   7   7 45984.4 1455.72   7
   2   7  -7 43228.8 1368.10   8
   2  -7  -7 42648.0 1370.11   8
  -2   7   7 43657.9 1443.24   8
  -2  -7   7 42865.3 1438.70   8
   2   7  -7 44702.0 1477.92   6
   2   7  -7 42464.4 1369.39   5
   2  -7  -7 42253.6 1368.68   5
   2   7  -7 43416.5 1358.54   1
   2   7  -6 57.4454 25.7453   1
  -2   7   6 83.7880 51.6379   7
  -2   7   6 91.6564 38.7323   8
  -2  -7   6 98.2900 39.3653   8
   2   7  -6 89.7250 59.7155   6
   2  -7  -6 117.520 38.5254   2
   2   7  -6 26.0276 25.9692   5
   2  -7  -6 67.1618 28.9201   5
  -2  -7   5 42881.4 1378.73   1
   2   7  -5 44043.9 1363.56   1
  -2   7   5 42926.3 1412.01   8
  -2  -7   5 42919.3 1410.23   8
  -2  -7   5 44700.6 1530.45   7
  -2   7   5 43493.1 1479.07   7
   2   7  -5 44374.2 1475.47   6
   2  -7  -5 45536.7 1399.20   2
   2   7  -5 45082.6 1368.30   5
   2  -7  -5 42472.3 1364.39   5
  -2  -7   4 66271.3 1994.03   1
  -2  -7   4 64929.2 2002.14   8
  -2   7   4 61806.4 2000.18   8
  -2  -7   4 63423.3 2131.15   7
  -2   7   4 64523.4 2099.11   7
  -2   7   4 65166.8 1953.96   3
   2   7  -4 65255.0 2084.30   6
   2   7  -4 64533.6 2115.76   7
   2  -7  -4 62420.0 1986.56   5
   2   7  -4 60578.8 1986.14   5
   2  -7  -4 65678.2 2008.12   2
  -2  -7   3 7342.36 287.538   1
  -2   7   3 7839.43 277.072   8
  -2  -7   3 7195.38 271.245   8
  -2  -7   3 7372.52 379.187   7
  -2   7   3 7143.21 364.441   7
  -2   7   3 7042.98 270.377   3
   2   7  -3 7666.64 348.766   6
   2  -7  -3 8045.87 283.591   5
   2   7  -3 7743.85 284.864   5
   2  -7  -3 7257.89 299.481   2
  -2  -7   2 27346.8 894.897   1
  -2   7   2 27543.4 860.419   8
  -2  -7   2 27080.1 857.563   8
  -2  -7   2 28209.9 1006.78   7
  -2   7   2 26789.2 998.566   7
  -2   7   2 28955.4 904.864   3
   2  -7  -2 27289.0 860.879   5
   2   7  -2 27798.6 866.572   5
  -2   7   2 27089.5 901.820   2
   2  -7  -2 25960.8 913.580   2
  -2   7   1 74470.9 2316.19   8
  -2  -7   1 77664.7 2315.90   8
  -2  -7   1 76339.4 2475.13   7
  -2  -7   1 75122.0 2361.77   1
   2  -7  -1 72636.5 2407.04   1
   2   7  -1 72543.0 2456.79   7
  -2  -7   1 78539.4 2319.13   5
  -2   7   1 74318.6 2381.08   2
   2  -7  -1 78291.7 2406.59   2
   2  -7   0 520.026 71.8430   1
  -2   7   0 553.640 63.5438   1
  -2   7   0 648.530 42.3484   5
  -2  -7   0 582.615 45.7876   5
  -2   7   0 684.210 72.6200   2
  -2  -7   0 577.313 45.9335   8
  -2  -7   0 501.158 87.8743   7
  -2   7   0 527.211 44.8728   8
   2  -7   1 18469.9 648.942   1
  -2   7  -1 18051.4 616.738   1
  -2  -7  -1 16916.9 586.225   8
  -2  -7  -1 18145.3 583.443   5
  -2   7  -1 17877.1 580.246   5
  -2   7  -1 17273.1 638.784   2
  -2  -7  -1 17348.6 674.724   7
  -2   7  -1 17346.9 587.125   8
  -2   7  -2 2949.49 160.833   1
   2  -7   2 2948.76 173.389   1
  -2  -7  -2 2677.78 142.039   8
  -2   7  -2 2748.93 143.512   8
  -2   7  -2 3004.58 142.220   5
  -2  -7  -2 2952.20 141.941   5
  -2   7  -2 2790.61 179.053   2
  -2  -7  -2 2859.80 187.991   7
  -2   7  -2 3083.77 225.870   7
   2  -7   3 11075.0 436.215   1
  -2   7  -3 11289.8 423.436   1
  -2  -7  -3 10559.2 410.705   8
  -2   7  -3 11427.5 415.824   8
  -2   7  -3 11380.4 516.639   7
  -2  -7  -3 11396.3 455.548   7
  -2   7  -3 10477.2 405.108   5
  -2  -7  -3 10337.9 403.394   5
  -2   7  -3 10755.6 459.679   2
  -2  -7  -4 546.685 70.3179   8
  -2   7  -4 749.606 80.5944   8
  -2  -7  -4 708.842 89.6598   7
  -2   7  -4 436.824 95.6290   7
   2   7   4 751.183 58.7862   3
  -2   7  -4 627.213 101.403   6
  -2   7  -4 639.320 97.0777   2
  -2   7  -4 718.194 78.9067   1
  -2  -7  -5 2601.06 164.995   8
  -2   7  -5 2465.00 162.099   8
  -2   7  -5 2647.41 217.028   7
  -2  -7  -5 2424.31 158.191   7
   2   7   5 2460.97 124.508   3
  -2   7  -5 2448.85 196.076   6
  -2   7  -5 2377.98 190.774   2
  -2  -7  -5 2524.46 98.1287   2
  -2   7  -5 2526.84 156.470   1
  -2  -7  -6 6631.88 323.918   8
  -2   7  -6 6746.60 325.019   8
   2   7   6 7033.80 339.418   8
   2  -7   6 6381.67 328.552   8
  -2   7  -6 6806.26 382.598   7
   2   7   6 6840.49 265.600   3
  -2   7  -6 6624.29 359.747   6
  -2  -7  -6 7201.31 259.237   2
  -2   7  -6 6618.27 365.066   2
  -2   7  -6 6946.18 310.096   1
   2   7   7 392.840 86.5058   8
   2  -7   7 457.619 90.4598   8
   2   7   7 373.956 57.8818   4
  -2   7  -7 392.351 92.6902   6
  -2   7  -7 285.011 93.6639   7
  -2   7  -7 288.911 68.5810   1
  -2   7  -7 263.988 69.8530   8
  -2  -7  -7 351.185 73.9377   8
   2  -7   8 5861.21 332.358   8
   2   7   8 5445.92 329.462   8
  -2   7  -8 5826.28 356.547   7
   2   7   8 6135.24 267.378   4
  -2   7  -8 5535.40 328.521   6
  -2   7  -8 5565.07 281.992   1
  -2  -7  -8 6320.81 322.976   8
  -2   7  -8 5613.23 308.825   8
   2   7   9 12755.8 585.789   8
   2  -7   9 11659.8 564.965   8
   2   7   9 13187.5 491.486   4
  -2   7  -9 12732.5 574.288   6
  -2   7  -9 13445.6 604.772   7
  -2   7  -9 12941.0 556.740   8
  -2  -7  -9 12042.0 548.612   8
  -2   7  -9 13239.4 516.772   1
   2   7  10 14380.6 654.048   8
   2  -7  10 14473.4 649.707   8
  -2   7 -10 14808.6 572.632   1
  -2   7 -10 13638.2 623.194   6
  -2   7 -10 14285.7 648.883   7
  -2  -7 -10 14830.6 621.105   8
  -2   7 -10 14107.7 613.588   8
   2   7  10 14071.3 541.449   4
   2  -7  11 9229.10 493.566   8
   2   7  11 9586.71 503.341   8
  -2   7 -11 8911.47 410.813   1
  -2   7 -11 8902.78 474.751   7
  -2   7 -11 8517.75 451.724   6
  -2  -7 -11 8827.85 453.954   8
  -2   7 -11 9585.80 463.358   8
   2   7  11 9327.66 391.844   4
   2  -7  12 6139.64 406.329   8
   2   7  12 6821.05 425.572   8
  -2   7 -12 6384.67 331.561   1
  -2   7 -12 7659.90 394.873   6
  -2   7 -12 6518.60 391.044   7
  -2   7 -12 6291.29 380.126   8
  -2  -7 -12 7132.83 390.145   8
   2   7  12 6506.31 316.807   4
  -2  -7 -13 39.3046 81.1193   8
  -2   7 -13-19.5396 84.2394   8
   2   7  13 52.8369 86.9885   8
   2  -7  13 130.010 114.405   8
  -2   7 -13 26.4820 65.9213   1
  -2   7 -13 82.9974 81.6615   7
  -2   7 -13 129.505 76.3670   6
   2   7  13 35.9001 54.7306   4
  -2   7 -14 491.841 98.9064   1
  -2  -7 -14 761.279 138.099   8
  -2   7 -14 817.365 144.069   8
   2  -7  14 784.146 157.092   8
   2   7  14 823.280 164.985   8
  -2   7 -14 560.901 126.859   7
  -2   7 -14 614.824 118.723   6
  -2  -7 -14 663.286 85.7651   3
   2  -7  15 5491.52 412.605   8
   2   7  15 4583.15 388.381   8
  -2   7 -15 4622.81 331.563   8
  -2  -7 -15 4702.79 338.476   8
  -2  -7 -15 5013.33 251.709   3
  -2   7 -15 5224.18 323.470   6
  -2   7 -15 4724.03 284.467   1
   2   7  16 419.472 162.129   8
   2  -7  16 767.929 181.631   8
  -2  -7 -16 835.117 99.0234   3
  -2   7 -16 743.226 114.645   1
  -2  -7 -17 2178.69 163.634   3
   2   7  17 1913.59 268.111   8
   2  -7  17 2168.77 289.993   8
  -2  -7 -18 56.7398 66.2596   3
   2   7  18 71.9956 138.079   8
   2  -7  18 71.4806 129.677   8
   2   7  19 452.620 185.285   8
   2  -7  19 450.173 190.109   8
  -2   8  20 2627.98 329.415   8
  -2  -8  20 3585.21 363.133   8
  -2   8  19 34.7037 139.945   8
  -2  -8  19 102.328 134.234   8
  -2   8  18 131.427 129.336   8
  -2  -8  18 64.6630 130.411   8
  -2  -8  18 128.023 110.423   7
  -2   8  17 371.238 147.901   8
  -2  -8  17 579.820 148.380   8
  -2  -8  17 938.540 174.000   7
   2  -8 -17 685.776 124.980   8
   2   8 -17 654.420 116.378   8
   2   8 -17 702.581 106.398   1
  -2  -8  16 11659.7 621.856   7
  -2   8  16 12990.8 674.731   8
  -2  -8  16 12634.5 666.241   8
   2  -8 -16 11572.5 531.325   8
   2   8 -16 12797.5 542.609   8
   2   8 -16 12526.1 505.302   1
  -2  -8  15-24.6626 108.505   7
  -2   8  15 162.082 111.490   8
  -2  -8  15-26.6809 104.992   8
   2   8 -15 96.8525 65.5623   8
   2  -8 -15-27.7777 76.3202   8
   2   8 -15-10.2352 60.4153   1
  -2  -8  14 7254.23 436.977   7
  -2   8  14 5963.70 405.154   8
  -2  -8  14 6102.06 409.615   8
   2   8 -14 6739.15 303.506   1
   2   8 -14 6003.03 321.368   8
   2  -8 -14 6512.07 330.976   8
  -2   8  13 73.0812 38.6761   7
   2   8 -13 34.0104 47.9393   1
   2   8 -13 106.726 59.0533   8
   2  -8 -13 11.9923 60.6445   8
  -2  -8  13 90.3488 81.9652   8
  -2   8  13 114.325 82.9727   8
  -2  -8  13 95.0089 100.248   7
  -2   8  12 3351.53 269.028   8
   2   8 -12 3342.97 203.454   8
   2  -8 -12 3230.70 202.449   8
   2   8 -12 3104.21 176.133   1
  -2   8  12 3320.11 159.288   4
  -2  -8  12 3245.32 259.101   8
  -2   8  12 3474.57 181.953   7
  -2  -8  12 3779.82 296.144   7
   2   8 -11 1751.35 132.318   8
   2  -8 -11 1339.96 122.360   8
  -2  -8  11 1669.03 180.436   8
  -2  -8  11 1461.77 186.623   7
  -2   8  11 1491.49 122.581   7
  -2   8  11 1296.00 163.683   8
   2   8 -11 1397.87 104.517   1
  -2   8  11 1433.51 92.1885   4
   2   8 -10 1018.99 94.6323   8
   2  -8 -10 957.199 93.4878   8
  -2   8  10 907.156 130.461   8
  -2   8  10 1084.30 110.512   7
  -2  -8  10 920.051 150.903   7
  -2  -8  10 776.026 121.581   8
   2   8 -10 1154.25 138.068   6
   2   8 -10 864.933 77.7951   1
  -2   8  10 1036.94 72.7148   4
   2   8  -9-6.94527 35.1069   8
   2  -8  -9 35.7802 36.7162   8
  -2  -8   9-14.5808 57.3767   8
  -2  -8   9-21.2922 79.4870   7
  -2   8   9 11.4060 43.7473   7
  -2   8   9 29.6623 56.8842   8
  -2   8   9 13.2082 24.8068   4
   2   8  -9 15.8247 60.6949   6
   2   8  -9 17.1135 33.6722   1
   2  -8  -9-7.17969 37.3753   5
   2   8  -9-7.23917 36.5924   5
  -2   8   8 8662.76 411.065   7
   2  -8  -8 9514.81 354.514   8
  -2   8   8 9173.77 421.754   8
  -2  -8   8 9891.55 428.638   8
   2   8  -8 9404.93 352.544   8
   2   8  -8 9306.59 445.761   6
   2  -8  -8 9425.83 356.790   5
   2   8  -8 9516.52 357.012   5
   2   8  -8 9568.57 346.940   1
   2   8  -7 2328.52 122.896   1
  -2   8   7 2252.86 178.503   7
  -2   8   7 2697.81 178.103   8
  -2  -8   7 2645.90 174.243   8
   2   8  -7 2487.96 196.036   6
   2  -8  -7 2670.94 150.701   2
   2  -8  -7 2427.12 126.788   5
   2   8  -6 57746.7 1727.05   1
  -2   8   6 54808.5 1845.88   7
  -2  -8   6 56906.0 1920.75   7
  -2   8   6 52974.9 1786.20   8
  -2  -8   6 54587.5 1785.82   8
   2   8  -6 54503.9 1853.66   6
   2  -8  -6 53999.8 1752.58   2
   2   8  -6 55763.9 1728.37   5
   2  -8  -6 56001.3 1725.75   5
  -2  -8   5 2410.97 129.798   1
  -2  -8   5 2204.35 136.178   8
  -2   8   5 2133.32 135.938   8
  -2   8   5 2663.11 197.547   7
  -2  -8   5 2139.56 202.470   7
   2   8  -5 2388.07 182.535   6
   2   8  -5 2683.11 214.896   7
   2   8  -5 2382.56 121.264   5
   2  -8  -5 2415.03 118.843   5
   2  -8  -5 2682.56 138.362   2
  -2  -8   4 4035.30 186.125   1
  -2   8   4 4308.33 186.653   8
  -2  -8   4 3939.71 180.190   8
  -2   8   4 4280.66 262.893   7
  -2  -8   4 3538.15 261.757   7
  -2   8   4 4049.85 153.687   3
   2   8  -4 4555.55 255.577   6
   2   8  -4 4199.43 183.879   5
   2  -8  -4 3831.18 179.123   5
   2  -8  -4 4081.30 193.548   2
  -2  -8   3 644.216 66.7976   1
  -2  -8   3 648.888 50.6668   8
  -2   8   3 585.501 48.9430   8
  -2  -8   3 456.997 102.598   7
  -2   8   3 515.890 98.9153   7
  -2   8   3 596.810 56.5066   3
   2   8  -3 504.396 89.1979   6
   2   8  -3 627.103 52.0768   5
   2  -8  -3 584.241 45.9004   5
   2  -8  -3 604.089 69.2371   2
  -2  -8   2 16024.2 481.754   8
  -2   8   2 14663.8 482.254   8
  -2   8   2 14436.7 631.224   7
  -2  -8   2 14913.3 635.153   7
  -2  -8   2 14040.0 528.989   1
   2  -8  -2 14689.4 568.306   1
   2   8  -2 14763.7 483.148   5
   2  -8  -2 14989.7 550.788   2
  -2   8   2 15546.0 532.660   2
   2   8  -1 2013.74 169.680   7
   2  -8  -1 1722.25 135.994   1
  -2  -8   1 1801.59 112.534   1
   2   8  -1 1844.18 97.8586   2
  -2   8   1 1681.10 113.504   2
  -2  -8   1 1760.17 164.379   7
  -2   8   1 1514.87 162.884   7
  -2  -8   0 28616.9 1068.06   7
  -2  -8   0 28687.8 971.592   1
  -2   8   0 29245.1 980.505   1
   2  -8   0 26960.8 1013.88   1
   2   8   0 29998.4 1064.42   7
  -2  -8   0 30687.9 910.223   5
  -2   8   0 27936.9 992.348   2
  -2   8  -1 11561.5 428.113   1
   2  -8   1 11622.8 463.645   1
  -2  -8  -1 10628.2 383.801   8
  -2   8  -1 12124.0 387.786   8
  -2  -8  -1 11715.6 387.561   5
  -2   8  -1 11029.5 383.980   5
  -2   8  -1 10879.5 448.240   2
  -2  -8  -1 11284.9 496.036   7
   2  -8   2 4553.42 233.882   1
  -2   8  -2 4185.35 205.675   1
  -2  -8  -2 4023.22 181.407   8
  -2   8  -2 4144.97 181.251   8
  -2   8  -2 4393.83 179.999   5
  -2  -8  -2 4328.55 180.738   5
  -2   8  -2 3949.12 227.361   2
  -2   8  -2 4467.62 291.656   7
  -2  -8  -2 4155.42 251.158   7
  -2   8  -3 1231.58 100.916   1
   2  -8   3 1280.60 112.044   1
  -2  -8  -3 982.818 82.6453   8
  -2   8  -3 957.750 81.6420   8
  -2   8  -3 948.302 136.123   7
  -2  -8  -3 1177.64 120.806   7
  -2  -8  -3 982.543 80.2106   5
  -2   8  -3 1044.78 82.3589   5
  -2   8  -3 915.425 115.352   2
  -2   8  -4 2480.40 157.523   1
  -2  -8  -4 2275.55 143.992   8
  -2   8  -4 2706.50 153.234   8
  -2   8  -4 2280.45 214.727   7
  -2  -8  -4 2583.23 178.560   7
   2   8   4 2534.30 123.012   3
  -2   8  -4 2518.02 203.873   6
  -2   8  -4 2437.72 147.567   5
  -2  -8  -4 2322.45 144.292   5
  -2   8  -4 2531.06 191.190   2
  -2  -8  -5 2649.51 167.285   8
  -2   8  -5 2628.22 165.144   8
  -2   8  -5 2802.64 234.468   7
  -2  -8  -5 2876.43 183.726   7
   2   8   5 2582.77 128.401   3
  -2   8  -5 2791.33 218.828   6
  -2   8  -5 2927.31 215.765   2
  -2   8  -5 2676.47 165.141   1
  -2  -8  -6 3774.35 218.929   8
  -2   8  -6 4173.43 227.785   8
  -2   8  -6 3971.31 287.900   7
   2   8   6 3849.79 168.939   3
  -2   8  -6 3490.14 255.130   6
  -2   8  -6 3858.06 265.779   2
  -2   8  -6 4158.36 217.915   1
  -2  -8  -7 4963.27 264.762   8
  -2   8  -7 4386.75 256.440   8
  -2   8  -7 4523.95 315.511   7
  -2   8  -7 4872.09 307.722   6
  -2  -8  -7 4891.64 191.430   2
  -2   8  -7 4865.47 310.750   2
  -2   8  -7 4565.28 243.965   1
  -2  -8  -8 15991.6 623.863   8
  -2   8  -8 15362.3 619.164   8
   2   8   8 14036.8 631.336   8
   2  -8   8 14518.1 632.480   8
   2   8   8 15250.6 564.273   4
  -2   8  -8 16585.0 708.098   7
  -2   8  -8 15937.7 675.269   6
  -2  -8  -8 15294.3 538.193   2
  -2   8  -8 15606.4 592.203   1
   2  -8   9 3622.02 257.112   8
   2   8   9 3610.03 259.982   8
   2   8   9 3131.37 185.760   4
  -2   8  -9 3260.50 255.266   6
  -2   8  -9 3242.22 269.691   7
  -2   8  -9 3603.86 215.147   1
  -2   8  -9 3342.62 232.166   8
  -2  -8  -9 3662.82 240.052   8
  -2  -8 -10 20515.3 794.763   8
  -2   8 -10 20585.5 796.127   8
   2  -8  10 20673.5 835.200   8
   2   8  10 19431.7 829.278   8
  -2   8 -10 20554.1 831.688   6
  -2   8 -10 19543.3 848.206   7
  -2   8 -10 21130.3 763.145   1
   2   8  10 19237.5 718.421   4
   2   8  11 575.296 135.743   8
   2  -8  11 495.433 119.338   8
   2   8  11 559.804 82.5124   4
  -2   8 -11 719.382 134.479   6
  -2   8 -11 445.015 121.644   7
  -2   8 -11 483.329 94.8629   1
  -2  -8 -11 454.870 106.950   8
  -2   8 -11 388.431 98.6237   8
   2  -8  12 117.668 87.9395   8
   2   8  12 144.577 99.5234   8
  -2  -8 -12 71.6892 77.3539   8
  -2   8 -12 89.7059 72.4469   8
  -2   8 -12 375.102 101.366   6
  -2   8 -12 247.233 106.571   7
  -2   8 -12 80.1678 72.5768   1
   2   8  12 99.4353 60.0529   4
   2  -8  13 2375.93 245.021   8
   2   8  13 2554.68 255.892   8
  -2   8 -13 2130.92 206.021   8
  -2  -8 -13 2208.71 208.877   8
  -2   8 -13 2616.69 226.725   6
  -2   8 -13 1907.27 216.240   7
  -2   8 -13 2219.18 184.010   1
   2   8  13 2054.01 163.445   4
   2  -8  14 4433.04 359.748   8
   2   8  14 4342.95 366.587   8
  -2   8 -14 5164.13 336.867   8
  -2  -8 -14 5553.56 347.739   8
  -2   8 -14 4798.51 328.201   6
  -2   8 -14 5272.39 358.506   7
   2   8  14 5101.39 282.995   4
  -2   8 -14 5993.34 316.778   1
   2  -8  15 2390.38 269.620   8
   2   8  15 2367.45 283.481   8
  -2   8 -15 2318.39 222.791   6
  -2   8 -15 2492.66 205.380   1
  -2   8 -15 2310.73 228.899   8
  -2  -8 -15 2571.65 244.706   8
  -2   8 -16 2280.86 217.767   6
   2  -8  16 1606.04 242.309   8
   2   8  16 2198.67 270.921   8
  -2   8 -16 1800.67 180.165   1
   2   8  17-67.3652 154.009   8
   2  -8  17-33.4114 155.572   8
   2   8  18 3336.46 360.664   8
   2  -8  18 3342.67 360.445   8
   2  -8  19 331.947 168.648   8
   2   8  19-74.2647 156.709   8
  -2   9  20 107.696 122.380   8
  -2  -9  20 105.713 131.586   8
  -2   9  19 170.627 134.364   8
  -2  -9  19 134.246 132.146   8
  -2  -9  18 9091.76 579.876   8
  -2   9  18 10590.9 616.188   8
   2   9 -17 1828.41 174.461   8
   2  -9 -17 1715.92 168.459   8
  -2   9  17 1369.68 223.639   8
  -2  -9  17 1918.69 245.827   8
  -2  -9  16 295.119 118.824   7
  -2   9  16 399.611 135.942   8
  -2  -9  16 309.937 119.683   8
   2   9 -16 505.816 98.6756   8
   2  -9 -16 591.097 107.697   8
   2   9 -16 512.719 90.8121   1
  -2  -9  15 9972.14 566.591   7
  -2  -9  15 9545.58 557.084   8
  -2   9  15 9619.02 557.339   8
   2   9 -15 10661.6 458.200   8
   2  -9 -15 10536.1 457.061   8
   2   9 -15 10146.2 418.123   1
  -2  -9  14 3202.42 297.957   7
  -2   9  14 3262.00 294.540   8
  -2  -9  14 3366.51 290.454   8
   2   9 -14 3401.45 193.617   1
   2   9 -14 3730.88 221.996   8
   2  -9 -14 3766.62 226.788   8
  -2   9  13 534.236 69.6963   7
  -2  -9  13 515.458 133.861   8
  -2  -9  13 998.453 172.778   7
  -2   9  13 750.362 151.118   8
   2   9 -13 657.675 83.6297   1
   2   9 -13 824.777 103.128   8
   2  -9 -13 889.900 110.005   8
   2  -9 -12 8520.81 374.890   8
   2   9 -12 9000.97 375.647   8
   2   9 -12 8958.33 455.508   6
  -2   9  12 9219.01 373.307   7
  -2  -9  12 8555.47 468.584   8
  -2   9  12 10106.0 495.715   8
  -2  -9  12 8954.82 513.422   7
   2   9 -12 9070.01 355.077   1
   2   9 -12 8263.83 379.393   5
  -2   9  12 8563.40 331.914   4
   2   9 -11 2325.44 149.792   8
   2  -9 -11 2517.54 154.705   8
  -2  -9  11 2231.03 205.179   8
  -2   9  11 2113.67 160.100   7
  -2   9  11 2360.19 210.029   8
  -2  -9  11 2150.95 236.782   7
   2   9 -11 2435.87 209.866   6
   2   9 -11 2148.12 132.688   1
  -2   9  11 2407.94 125.300   4
   2   9 -11 2103.57 145.036   5
   2  -9 -11 2312.72 148.364   5
   2   9 -10 9852.92 389.532   8
   2  -9 -10 10533.6 396.870   8
  -2   9  10 10107.6 483.891   8
  -2  -9  10 10601.9 484.937   8
  -2   9  10 9846.75 435.413   7
  -2  -9  10 9874.01 539.478   7
  -2   9  10 10227.8 366.191   4
   2   9 -10 9007.99 475.251   6
   2   9 -10 10173.3 394.512   5
   2  -9 -10 10528.6 396.985   5
   2   9 -10 9751.88 376.400   1
   2   9  -9 1194.72 86.5655   1
   2   9  -9 1385.96 95.6991   8
  -2   9   9 1428.85 143.850   8
   2  -9  -9 1338.24 96.3531   8
  -2  -9   9 1154.56 169.173   7
  -2   9   9 1028.62 121.498   7
  -2  -9   9 1034.63 126.181   8
  -2   9   9 1174.97 82.3729   4
   2   9  -9 1153.30 144.475   6
   2  -9  -9 1152.83 106.577   2
   2  -9  -9 1316.76 94.2830   5
   2   9  -9 1266.21 93.8339   5
  -2   9   8 489.451 96.2552   7
  -2  -9   8 384.502 82.0456   8
  -2   9   8 420.744 83.5271   8
   2   9  -8 451.350 53.4279   5
   2  -9  -8 341.931 49.1177   5
   2   9  -8 334.752 91.7750   6
   2  -9  -8 516.247 67.5275   2
   2   9  -8 607.120 57.7765   1
   2   9  -7 12155.8 407.944   1
  -2   9   7 11403.4 510.390   7
  -2   9   7 11289.1 469.592   8
  -2  -9   7 11696.8 470.764   8
   2   9  -7 11141.3 519.726   6
   2  -9  -7 10610.3 420.194   2
   2   9  -7 11264.6 405.777   5
   2  -9  -7 12057.9 406.745   5
   2   9  -6 78.8993 66.6981   6
   2   9  -6 173.450 36.6676   5
   2  -9  -6 128.923 32.3822   5
   2  -9  -6 126.912 39.6650   2
  -2   9   6 171.967 74.1757   7
  -2   9   6 115.769 48.4533   8
  -2  -9   6 76.4799 46.2500   8
  -2  -9   6 84.0356 78.5214   7
  -2  -9   5 20755.0 707.063   1
  -2  -9   5 21266.3 710.985   8
  -2   9   5 21805.8 716.294   8
  -2  -9   5 21403.9 860.809   7
  -2   9   5 20304.9 815.527   7
   2   9  -5 20037.0 799.124   6
   2   9  -5 20302.5 840.144   7
   2   9  -5 20053.2 695.733   5
   2  -9  -5 20493.3 696.743   5
   2  -9  -5 20828.6 708.897   2
  -2  -9   4 10399.5 402.122   1
   2  -9  -4 10716.7 436.496   1
  -2   9   4 9868.96 378.375   8
  -2  -9   4 10718.9 377.618   8
  -2  -9   4 10771.3 526.509   7
  -2   9   4 10702.3 504.961   7
  -2   9   4 10445.2 360.651   3
   2   9  -4 10649.4 482.697   6
   2  -9  -4 11386.2 376.795   5
   2   9  -4 10768.8 383.330   5
   2  -9  -4 11213.3 410.406   2
   2  -9  -3 6505.38 299.685   1
  -2  -9   3 6190.07 265.448   1
  -2   9   3 6060.91 217.836   8
  -2  -9   3 5690.84 351.937   7
  -2   9   3 6721.97 367.743   7
  -2  -9   3 5966.96 211.418   8
  -2   9   3 6309.19 250.046   3
   2   9  -3 5407.29 314.175   6
   2   9  -3 5962.04 213.527   5
   2  -9  -3 6169.70 270.198   2
   2   9  -2 14159.6 641.470   7
   2   9  -2 15971.6 546.430   2
  -2  -9   2 14665.3 657.783   7
  -2   9   2 15650.0 672.121   7
  -2  -9   2 15595.4 558.488   1
   2  -9  -2 15281.0 593.512   1
   2   9  -1 13946.0 590.352   7
   2   9  -1 13251.4 453.662   2
  -2   9   1 13481.6 491.177   2
  -2  -9   1 14253.8 601.598   7
  -2   9   1 13123.0 607.166   7
  -2  -9   1 12988.8 492.016   1
   2  -9  -1 13325.8 536.637   1
   2   9   0 278.167 78.3620   7
  -2   9   0 217.286 53.3921   2
  -2  -9   0 186.947 49.8053   1
   2  -9   0 237.853 61.7507   1
  -2  -9   0 131.422 71.0883   7
  -2   9  -1 621.138 81.8437   2
   2  -9   1 664.816 90.6535   1
  -2   9  -1 593.332 72.9832   1
  -2  -9  -1 717.511 74.9344   1
  -2  -9  -1 488.773 94.9468   7
   2  -9   2 12007.5 491.063   1
  -2   9  -2 12371.1 457.727   1
  -2  -9  -2 11853.6 531.088   7
  -2  -9  -2 12275.9 409.950   8
  -2   9  -2 12019.7 405.857   8
  -2   9  -2 12064.1 408.129   5
  -2  -9  -2 11451.9 408.390   5
  -2   9  -2 11782.0 488.274   2
  -2   9  -3 429.883 66.0185   1
   2  -9   3 476.490 79.7028   1
  -2   9  -3 446.679 53.9899   8
  -2  -9  -3 409.493 53.2215   8
  -2  -9  -3 499.937 94.1620   7
  -2   9  -3 357.542 98.8310   7
  -2  -9  -3 412.606 50.3467   5
  -2   9  -3 563.082 57.6000   5
  -2   9  -3 367.953 78.4925   2
   2  -9   4 1602.40 133.872   1
  -2   9  -4 1519.96 118.680   1
  -2   9  -4 1709.16 111.590   8
  -2  -9  -4 1656.22 110.177   8
  -2  -9  -4 1404.10 140.904   7
   2   9   4 1475.88 91.0007   3
  -2   9  -4 1290.06 170.048   7
  -2   9  -4 1508.96 107.406   5
  -2  -9  -4 1491.38 107.885   5
  -2   9  -4 1230.03 137.910   2
  -2   9  -5 3786.80 205.725   1
  -2   9  -5 3569.27 192.225   8
  -2  -9  -5 3472.53 192.195   8
  -2   9  -5 3818.31 292.461   7
   2   9   5 3652.52 158.157   3
  -2   9  -5 3631.35 261.975   6
  -2   9  -5 3288.44 192.671   5
  -2  -9  -5 3670.95 197.443   5
  -2   9  -5 3651.89 247.568   2
  -2   9  -6 19024.3 688.370   8
  -2  -9  -6 18579.2 685.509   8
  -2   9  -6 18089.2 811.102   7
   2   9   6 18904.9 617.473   3
  -2   9  -6 17706.3 767.599   6
  -2   9  -6 18341.4 763.988   2
  -2   9  -6 19259.7 689.559   1
  -2  -9  -7 5946.09 291.711   8
  -2   9  -7 5803.32 288.954   8
  -2   9  -7 5710.65 348.986   6
  -2   9  -7 5406.88 364.848   7
  -2   9  -7 5500.32 344.068   2
  -2   9  -7 5236.55 272.782   1
  -2   9  -8 2130.81 173.958   8
  -2  -9  -8 2377.08 177.432   8
  -2   9  -8 2216.24 228.284   7
  -2   9  -8 2034.22 204.464   6
  -2   9  -8 2091.01 211.381   2
  -2  -9  -8 2416.44 107.685   2
  -2   9  -8 2093.46 161.006   1
  -2   9  -9 11642.3 503.852   8
  -2  -9  -9 12410.9 510.377   8
   2   9   9 12216.3 545.257   8
   2   9   9 11165.6 450.790   4
  -2   9  -9 11384.9 583.584   7
  -2   9  -9 11136.1 555.693   6
  -2   9  -9 10957.1 564.639   2
  -2  -9  -9 11069.4 411.623   2
  -2   9  -9 11748.4 480.523   1
  -2   9 -10 3479.16 234.942   8
  -2  -9 -10 3203.77 226.586   8
   2   9  10 2704.56 242.468   8
   2  -9  10 2937.73 239.911   8
   2   9  10 2986.40 183.724   4
  -2   9 -10 3821.61 274.839   6
  -2   9 -10 2763.20 264.649   7
  -2   9 -10 2592.94 257.710   2
  -2  -9 -10 3077.78 168.520   2
  -2   9 -10 3171.52 210.178   1
  -2  -9 -11 1072.14 138.934   8
  -2   9 -11 1092.05 143.633   8
   2   9  11 1211.87 165.430   8
   2  -9  11 1242.43 174.483   8
  -2   9 -11 1495.09 146.782   1
  -2   9 -11 1272.72 168.002   6
  -2   9 -11 1205.15 182.200   7
  -2  -9 -11 1000.30 106.364   2
   2   9  11 1250.62 120.848   4
  -2   9 -12 6433.16 354.272   8
  -2  -9 -12 6496.57 357.819   8
   2   9  12 5745.46 386.902   8
   2  -9  12 6379.76 398.669   8
  -2   9 -12 6463.68 329.795   1
  -2   9 -12 6451.62 383.716   6
  -2   9 -12 6010.17 399.157   7
   2   9  12 5902.70 297.348   4
  -2  -9 -12 5370.63 286.915   2
  -2  -9 -13 1032.39 122.659   2
  -2  -9 -13 1210.21 158.096   8
  -2   9 -13 940.190 147.483   8
   2  -9  13 1325.30 190.624   8
   2   9  13 1075.65 180.229   8
  -2   9 -13 994.453 133.125   1
  -2   9 -13 1031.33 166.153   7
  -2   9 -13 1005.41 159.508   6
   2   9  13 1005.12 120.538   4
  -2  -9 -14 1223.40 146.383   2
  -2   9 -14 2009.65 203.727   8
  -2  -9 -14 1746.24 191.244   8
   2  -9  14 2076.94 244.950   8
   2   9  14 1873.48 237.933   8
  -2   9 -14 1942.45 178.985   1
  -2   9 -14 1401.99 196.496   7
  -2   9 -14 1504.48 185.402   6
   2   9  14 1821.90 157.060   4
   2  -9  15 2486.88 276.320   8
   2   9  15 2207.67 271.266   8
  -2   9 -15 2323.74 203.002   1
  -2   9 -15 2064.31 217.827   6
  -2   9 -15 2248.14 220.113   8
  -2  -9 -15 2175.78 217.255   8
  -2  -9 -15 2174.65 192.948   2
  -2   9 -16 511.632 114.205   1
  -2   9 -16 431.072 120.686   6
  -2  -9 -16 409.109 103.692   2
   2  -9  16 524.532 165.681   8
   2   9  16 343.952 153.767   8
   2   9  17-33.0592 172.093   8
   2  -9  17 32.6912 137.953   8
   2   9  18-139.026 175.732   8
  -2  10  20 245.319 154.273   8
  -2 -10  20 103.262 154.524   8
  -2 -10  19 4726.19 406.806   8
  -2  10  19 4563.59 404.807   8
  -2  10  18 347.386 141.875   8
  -2 -10  18 155.433 125.556   8
  -2 -10  17 4992.45 395.329   8
  -2  10  17 4731.83 392.103   8
  -2  10  16 55.8227 107.056   8
  -2 -10  16-54.9861 108.190   8
   2  10 -16 37.2859 69.1713   8
   2 -10 -16 139.065 71.2340   8
   2  10 -16-25.7670 75.2016   5
   2 -10 -16 25.5220 68.3060   5
   2  10 -15 393.644 83.9273   8
   2 -10 -15 246.593 75.1115   8
   2  10 -15 303.691 68.0962   1
  -2 -10  15 307.697 117.621   8
  -2  10  15 208.233 114.910   8
   2  10 -15 285.317 110.950   6
   2  10 -15 372.404 85.0957   5
   2 -10 -15 369.648 85.7671   5
   2 -10 -14 337.464 80.6177   8
   2  10 -14 244.099 70.4295   8
  -2  10  14 314.098 116.774   8
  -2 -10  14 285.147 108.997   8
   2  10 -14 349.706 70.6594   1
   2  10 -14 222.302 99.3944   6
   2  10 -14 221.079 77.6967   5
   2 -10 -14 340.491 79.0021   5
  -2  10  13 6357.19 407.157   8
  -2 -10  13 7278.65 464.674   7
  -2 -10  13 6770.92 413.287   8
   2 -10 -13 7276.61 321.580   8
   2  10 -13 7167.92 317.502   8
  -2  10  13 7092.19 305.938   7
   2  10 -13 7281.69 404.976   6
   2  10 -13 6896.37 296.145   1
   2  10 -13 6636.89 315.999   5
  -2  10  13 6853.73 279.085   4
   2 -10 -13 6889.21 321.630   5
  -2 -10  12 26.9077 94.7543   7
  -2  10  12-20.3094 89.4043   8
  -2 -10  12 59.7070 84.0412   8
   2  10 -12 102.291 51.5121   8
   2 -10 -12 122.912 60.4121   8
  -2  10  12 93.1549 53.1935   7
   2  10 -12 177.327 86.7378   6
   2  10 -12 207.186 57.7852   5
  -2  10  12 80.8238 36.7586   4
   2 -10 -12 98.7314 54.8022   5
   2  10 -12 133.547 49.1847   1
   2  10 -11 15772.7 560.924   1
   2  10 -11 16384.8 576.676   8
   2 -10 -11 15861.9 577.100   8
  -2  10  11 15245.2 678.965   8
  -2 -10  11 16960.7 779.002   7
  -2 -10  11 16418.3 687.505   8
   2  10 -11 16696.5 705.631   6
  -2  10  11 15343.9 619.264   7
   2 -10 -11 16205.8 604.151   2
  -2  10  11 16290.2 552.813   4
   2 -10 -11 15755.0 579.000   5
   2  10 -11 15791.9 577.280   5
   2  10 -10 153.824 46.6340   1
   2 -10 -10 182.310 47.1420   8
  -2 -10  10 334.919 120.094   7
  -2  10  10 147.535 80.5204   8
  -2 -10  10 111.311 68.7924   8
  -2  10  10 240.896 45.5638   4
   2  10 -10 151.938 96.1753   6
  -2  10  10 134.181 65.9935   7
   2 -10 -10 169.993 45.1494   5
   2  10 -10 338.924 51.9691   5
   2 -10 -10 161.492 55.7685   2
  -2 -10   9 1042.35 129.460   8
  -2  10   9 921.737 125.825   8
   2 -10  -9 1056.11 84.6038   5
   2  10  -9 1237.43 89.9859   5
  -2  10   9 1170.80 134.676   7
   2  10  -9 1225.38 148.800   6
   2  10  -9 1087.89 81.4474   1
   2 -10  -9 953.121 88.6614   2
  -2  10   8 1375.57 135.756   8
  -2 -10   8 1388.26 131.423   8
   2  10  -8 1690.47 100.016   5
   2 -10  -8 1634.57 95.7050   5
   2  10  -8 1490.47 168.074   6
  -2  10   8 1347.54 152.913   7
   2  10  -8 1264.58 89.8823   1
   2 -10  -8 1334.38 100.823   2
   2  10  -7-17.6939 64.2036   6
  -2  10   7-16.5783 60.1571   7
   2 -10  -7 35.4839 28.5853   5
   2  10  -7 85.7800 33.0435   5
   2 -10  -7 44.5446 35.8730   2
  -2 -10   7 9.78593 44.7585   8
  -2  10   7 51.7307 43.6759   8
  -2 -10   7 23.5267 82.8139   7
  -2  10   6 1248.52 104.544   8
  -2  10   6 992.348 143.479   7
  -2 -10   6 1073.43 95.0196   8
  -2 -10   6 1025.87 168.733   7
   2 -10  -6 944.229 83.3792   5
   2  10  -6 1282.03 90.0517   5
   2  10  -6 1258.26 150.768   6
   2 -10  -6 1059.06 87.5251   2
  -2 -10   6 990.386 91.2016   1
   2 -10  -6 1359.37 124.710   1
   2 -10  -5 4425.27 199.741   2
  -2  10   5 3947.64 277.610   7
  -2 -10   5 3697.66 177.950   8
  -2  10   5 3808.94 183.709   8
  -2 -10   5 4388.02 317.821   7
   2  10  -5 4041.22 269.167   6
   2 -10  -5 4140.47 181.939   5
   2  10  -5 4105.41 185.482   5
  -2 -10   5 4123.98 201.894   1
   2 -10  -5 4172.99 230.812   1
  -2  10   4 1154.53 69.0851   8
  -2 -10   4 1174.70 64.2443   8
  -2  10   4 1002.54 146.814   7
  -2 -10   4 1489.20 179.354   7
  -2  10   4 1254.16 74.0856   3
   2  10  -4 1285.64 147.075   6
   2  10  -4 1212.49 68.1737   5
   2 -10  -4 1399.32 124.355   1
  -2 -10   4 1254.89 101.840   1
  -2  10   3 18020.0 756.699   7
  -2 -10   3 17059.4 755.596   7
  -2  10   3 18128.0 611.790   3
   2  10  -3 16942.5 710.908   6
   2  10  -3 17299.1 635.195   2
  -2 -10   3 18241.6 637.235   1
   2 -10  -3 17427.8 673.672   1
   2 -10  -2 764.189 103.446   1
  -2 -10   2 914.052 92.9765   1
   2  10  -2 1015.83 83.6864   2
  -2 -10   2 968.407 146.520   7
   2  10  -1 5584.04 333.226   7
   2 -10  -1 5769.40 295.689   1
  -2 -10   1 5302.79 257.831   1
  -2  10   1 5471.41 250.762   2
   2  10  -1 5613.25 213.968   2
  -2  10   1 6095.69 368.684   7
  -2 -10   1 5284.73 335.412   7
  -2  10   0 278.943 88.7416   7
   2 -10   0 187.959 64.5454   1
  -2 -10   0 185.066 49.4317   1
  -2 -10   0 183.518 79.3153   7
  -2  10   0 172.613 49.5484   2
   2 -10   1 136.722 55.8586   1
  -2 -10  -1 91.4456 47.5148   1
  -2  10  -1 89.8366 54.9446   2
  -2 -10  -1 123.024 74.2336   7
  -2 -10  -2 67.1624 66.1156   7
  -2 -10  -2 83.7576 16.2690   8
  -2 -10  -2 99.7724 45.7506   1
   2 -10   2 85.2501 56.7547   1
  -2  10  -2 156.038 51.1539   1
  -2 -10  -2 61.5590 18.7437   5
  -2  10  -2 80.0341 56.9606   2
   2 -10   3 4038.49 231.142   1
  -2  10  -3 3846.52 200.681   1
  -2 -10  -3 3735.65 253.654   7
  -2  10  -3 3889.40 302.209   7
  -2  10  -3 3790.08 153.491   8
  -2 -10  -3 3691.43 156.005   8
  -2  10  -3 3670.83 161.622   5
  -2 -10  -3 3632.40 161.116   5
  -2  10  -3 3536.33 228.230   2
  -2  10  -4 2355.99 153.950   1
   2 -10   4 2325.74 172.444   1
  -2  10  -4 2368.43 237.932   7
  -2 -10  -4 2379.87 192.201   7
  -2  10  -4 2269.77 126.500   8
  -2 -10  -4 2601.73 134.239   8
   2  10   4 2270.55 121.884   3
  -2 -10  -4 2402.28 133.918   5
  -2  10  -4 2511.58 135.251   5
  -2  10  -4 2139.04 181.565   2
  -2  10  -5 16844.8 609.944   1
  -2  10  -5 16601.0 582.405   8
  -2 -10  -5 16884.6 586.980   8
  -2  10  -5 16062.3 747.416   7
   2  10   5 15835.0 547.314   3
  -2 -10  -5 15957.1 591.197   5
  -2  10  -5 16790.2 595.060   5
  -2  10  -5 16566.6 681.670   2
  -2  10  -6 4456.36 233.836   1
  -2  10  -6 4512.04 222.280   8
  -2 -10  -6 4263.73 219.607   8
  -2  10  -6 3923.07 315.201   7
   2  10   6 4267.85 171.102   3
  -2  10  -6 4003.19 294.015   6
  -2  10  -6 3715.55 218.014   5
  -2 -10  -6 4576.22 233.067   5
  -2  10  -6 4090.38 281.313   2
  -2  10  -7 18167.9 650.623   8
  -2 -10  -7 16962.4 644.401   8
  -2  10  -7 17007.3 752.275   6
  -2  10  -7 17449.0 788.403   7
  -2  10  -7 17894.7 653.383   1
  -2 -10  -7 17217.4 662.781   5
  -2  10  -7 16078.8 724.675   2
  -2 -10  -8 702.763 99.8365   8
  -2  10  -8 504.776 86.8474   8
  -2  10  -8 697.242 142.669   6
  -2  10  -8 524.199 141.729   7
  -2  10  -8 603.520 126.759   2
  -2  10  -8 540.209 88.5212   1
   2  10   9 1503.60 124.914   4
  -2 -10  -9 1318.98 138.519   8
  -2  10  -9 1276.34 139.468   8
  -2  10  -9 1265.22 191.040   7
  -2  10  -9 1662.62 190.911   6
  -2  10  -9 1269.41 178.173   2
  -2  10  -9 1532.51 141.989   1
   2  10  10 407.881 77.6416   4
  -2  10 -10 486.721 131.919   7
  -2  10 -10 439.127 119.630   6
  -2 -10 -10 404.478 88.3708   8
  -2  10 -10 348.816 92.5672   8
  -2 -10 -10 313.400 45.9523   2
  -2  10 -10 474.963 127.609   2
  -2  10 -10 454.156 95.4464   1
  -2  10 -11 7852.89 378.315   1
  -2 -10 -11 6988.20 379.888   8
  -2  10 -11 8252.13 397.912   8
  -2  10 -11 7490.99 467.157   7
  -2  10 -11 7494.15 439.261   6
  -2 -10 -11 7842.78 307.261   2
  -2  10 -11 6996.36 454.208   2
   2  10  11 7630.84 344.509   4
  -2  10 -12-16.0597 79.9376   8
  -2 -10 -12 16.0592 73.4252   8
   2  10  12-22.2100 59.4374   4
  -2  10 -12 44.9188 100.768   6
  -2  10 -12-52.3061 92.0493   7
  -2 -10 -12-32.6879 49.8185   2
  -2  10 -12 105.902 101.545   2
  -2  10 -12 41.2370 73.5710   1
  -2  10 -13 6699.74 368.886   8
  -2 -10 -13 5612.62 347.046   8
   2  10  13 6650.94 422.853   8
  -2  10 -13 6934.31 351.232   1
  -2  10 -13 5808.92 387.097   6
  -2  10 -13 5883.22 410.847   7
   2  10  13 6804.50 324.196   4
  -2 -10 -13 6136.67 294.571   2
  -2 -10 -14 527.342 93.3181   2
  -2  10 -14 428.474 115.358   8
  -2 -10 -14 787.106 134.415   8
   2  10  14 374.201 139.958   8
  -2  10 -14 484.873 109.364   1
  -2  10 -14 396.093 130.247   7
  -2  10 -14 480.430 131.331   6
   2  10  14 526.764 101.070   4
  -2 -10 -15 62.7815 67.2359   2
  -2  10 -15 149.156 92.8258   8
  -2 -10 -15 131.072 80.7409   8
  -2  10 -15 142.087 87.8816   1
  -2  10 -15 22.8179 102.397   6
   2  10  15 13.1374 79.2755   4
   2  10  15 28.6128 135.595   8
  -2  10 -16 318.606 110.172   6
   2  10  16 394.955 146.790   8
  -2  11  20 1657.50 254.917   8
  -2 -11  20 1398.96 233.412   8
  -2  11  19-96.6672 147.343   8
  -2 -11  19-31.7545 111.788   8
  -2  11  18 1070.02 196.601   8
  -2 -11  18 1055.38 199.353   8
  -2 -11  17 170.353 114.527   8
  -2  11  17 28.8446 121.761   8
   2 -11 -16 483.117 87.7307   8
   2  11 -16 269.728 83.4351   8
  -2  11  16 189.326 119.478   8
  -2 -11  16 585.909 148.599   8
   2  11 -16 477.467 122.752   6
   2 -11 -16 481.943 91.3964   5
   2  11 -16 201.524 79.4832   5
  -2  11  15 2096.11 245.478   8
  -2 -11  15 2624.12 262.810   8
   2  11 -15 2889.94 253.090   6
   2  11 -15 2774.22 182.393   8
   2 -11 -15 2909.09 186.399   8
   2 -11 -15 2700.92 186.334   5
   2  11 -15 2494.14 180.315   5
   2 -11 -14 29.3766 58.4424   8
   2  11 -14 38.0446 52.2688   8
  -2  11  14 23.3526 91.8966   8
  -2 -11  14-22.9009 85.4951   8
   2  11 -14 7.53227 50.0431   1
   2  11 -14 85.8732 98.1584   6
   2  11 -14 10.0816 62.7306   5
   2 -11 -14 40.0431 52.1170   5
   2  11 -13 3866.87 192.233   1
  -2 -11  13 3643.46 289.857   8
  -2  11  13 4072.75 302.184   8
   2 -11 -13 4192.22 214.773   8
   2  11 -13 3826.06 207.495   8
   2  11 -13 3658.13 284.602   6
  -2  11  13 3731.95 213.207   7
   2  11 -13 3700.65 207.005   5
   2 -11 -13 3703.00 207.581   5
  -2  11  13 3879.38 183.538   4
   2 -11 -13 3996.86 226.716   2
   2 -11 -12 2135.71 139.168   5
   2  11 -12 2344.43 144.515   5
  -2  11  12 2046.49 121.656   4
  -2  11  12 2009.97 207.735   8
  -2 -11  12 1898.02 194.815   8
   2  11 -12 1720.91 200.333   6
  -2  11  12 1985.26 159.032   7
   2  11 -12 1805.01 122.961   1
   2 -11 -12 1970.64 143.336   2
   2 -11 -11 120.232 40.8160   5
   2  11 -11 57.9253 43.2189   5
  -2 -11  11 28.1426 92.6579   7
  -2  11  11 17.5541 83.1830   8
  -2 -11  11 16.9396 73.0254   8
  -2  11  11 5.94089 35.4638   4
  -2  11  11-26.6844 66.4159   7
   2  11 -11 82.3974 86.9307   6
   2  11 -11 18.3272 38.3969   1
   2 -11 -11-7.91568 40.6214   2
   2 -11 -10 4745.21 208.056   5
   2  11 -10 4548.17 208.657   5
  -2 -11  10 3750.20 335.516   7
  -2  11  10 4633.36 285.398   8
  -2 -11  10 4798.77 282.732   8
  -2  11  10 4546.66 203.859   4
   2  11 -10 4962.58 324.297   6
  -2  11  10 4295.38 273.039   7
   2  11 -10 4701.18 202.971   1
   2 -11 -10 3980.95 204.527   2
  -2  11   9 6323.80 325.322   8
  -2  11   9 5780.09 337.381   7
  -2 -11   9 6182.79 318.891   8
   2 -11  -9 5980.77 250.453   5
   2  11  -9 5971.89 252.416   5
   2  11  -9 6201.41 371.272   6
   2  11  -9 6357.74 251.164   1
   2 -11  -9 6090.88 255.082   2
  -2  11   8 237.149 66.3226   8
  -2 -11   8 213.672 64.8669   8
   2 -11  -8 212.453 47.1601   5
   2  11  -8 268.018 47.3031   5
   2  11  -8 176.087 86.3927   6
  -2  11   8 293.002 94.9950   7
   2 -11  -8 271.724 73.1393   1
   2 -11  -8 273.728 48.7314   2
  -2  11   7 11429.2 442.731   8
  -2 -11   7 11099.8 434.344   8
  -2 -11   7 12905.0 620.202   7
  -2  11   7 11106.3 529.203   7
   2  11  -7 9840.81 408.315   5
   2 -11  -7 11490.5 416.955   5
   2  11  -7 10388.6 526.677   6
   2 -11  -7 11547.0 411.839   2
   2 -11  -7 11703.2 475.082   1
   2 -11  -6 3934.47 185.978   2
  -2  11   6 3873.73 282.950   7
  -2 -11   6 3871.20 317.757   7
  -2  11   6 3875.59 186.623   8
  -2 -11   6 3774.90 182.564   8
   2  11  -6 3808.06 185.345   5
   2 -11  -6 4038.63 185.109   5
  -2 -11   6 4042.14 207.595   1
   2 -11  -6 3579.66 225.766   1
   2  11  -6 4259.56 287.451   6
  -2  11   5 2686.56 237.537   7
  -2 -11   5 2958.94 270.654   7
  -2  11   5 2633.35 122.472   8
   2  11  -5 2968.85 235.553   6
   2 -11  -5 2752.61 106.717   5
   2  11  -5 2802.46 122.971   5
   2 -11  -5 2817.75 194.850   1
  -2 -11   5 2957.60 166.776   1
  -2 -11   4 3745.84 299.783   7
  -2  11   4 4252.37 299.095   7
  -2  11   4 3703.18 158.751   3
   2  11  -4 3732.90 265.500   6
   2  11  -4 3587.49 212.635   2
  -2 -11   4 3615.91 199.061   1
   2 -11  -4 4105.57 238.048   1
  -2 -11   3 314.752 103.278   7
  -2  11   3 325.714 56.2683   3
   2  11  -3 432.539 99.1676   6
  -2  11   3 345.254 107.872   7
   2  11  -3 269.575 58.2832   2
  -2 -11   3 373.886 68.8179   1
   2 -11  -3 354.083 88.4485   1
  -2  11   2 6413.33 394.944   7
  -2 -11   2 6546.77 392.503   7
  -2  11   2 6158.33 287.045   3
   2  11  -2 6159.64 257.594   2
  -2 -11   2 6291.30 295.096   1
   2 -11  -2 6557.08 331.328   1
  -2  11   1 1294.08 106.599   2
   2  11  -1 1193.25 69.5937   2
   2 -11  -1 1255.91 135.601   1
  -2 -11   1 1117.98 111.476   1
  -2 -11   1 1168.01 166.234   7
  -2  11   0 3938.57 210.274   2
  -2 -11   0 3969.62 218.376   1
   2 -11   0 3639.18 240.676   1
  -2 -11   0 4010.05 294.071   7
  -2  11  -1 34410.5 1134.57   2
  -2 -11  -1 31869.9 1118.40   1
   2 -11   1 34870.6 1180.13   1
  -2  11  -1 31886.2 1274.06   7
  -2 -11  -1 32848.8 1232.11   7
  -2  11  -2 58.1858 56.1285   2
   2 -11   2 13.2856 57.3125   1
  -2 -11  -2 161.434 61.4417   1
  -2 -11  -2 74.1357 79.9239   7
   2 -11   3 2716.50 192.724   1
  -2  11  -3 3061.33 171.066   1
  -2 -11  -3 2785.98 171.003   1
  -2 -11  -3 2229.89 206.889   7
  -2 -11  -3 2545.56 93.5215   8
  -2  11  -3 2375.27 102.054   5
  -2 -11  -3 2490.57 105.253   5
  -2  11  -3 2117.58 180.247   2
   2 -11   4 12836.0 539.011   1
  -2  11  -4 13445.1 506.864   1
  -2  11  -4 13331.4 439.627   8
  -2 -11  -4 12914.4 443.973   8
  -2  11  -4 12124.0 644.767   7
   2  11   4 13359.1 459.298   3
  -2 -11  -4 12984.4 457.402   5
  -2  11  -4 13473.3 459.802   5
  -2  11  -4 13848.6 570.383   2
  -2 -11  -5 473.758 54.0315   8
  -2  11  -5 484.773 54.1324   8
   2  11   5 399.518 47.6238   3
  -2  11  -5 337.754 75.7746   1
  -2  11  -5 385.516 128.525   7
  -2 -11  -5 332.773 57.4092   5
  -2  11  -5 418.028 57.8611   5
  -2  11  -5 358.963 100.236   2
  -2 -11  -6 3474.56 176.631   8
  -2  11  -6 3380.22 172.724   8
   2  11   6 3014.72 130.287   3
  -2  11  -6 3440.61 295.910   7
  -2  11  -6 3785.79 204.605   1
  -2 -11  -6 3327.17 187.634   5
  -2  11  -6 3333.55 187.593   5
  -2  11  -6 3212.14 249.639   2
  -2 -11  -7 6653.23 302.222   8
  -2  11  -7 6936.68 302.836   8
  -2  11  -7 7485.46 458.493   7
  -2  11  -7 6508.54 315.553   1
  -2  11  -7 7232.73 326.521   5
  -2 -11  -7 6706.52 320.925   5
  -2  11  -7 6749.53 392.677   2
  -2 -11  -8 192.939 65.3972   8
  -2  11  -8 238.738 63.4759   8
  -2  11  -8 165.505 68.2933   1
  -2  11  -8 248.030 93.3029   6
  -2  11  -8 134.014 100.285   7
  -2  11  -8 328.062 83.3559   5
  -2 -11  -8 203.645 74.5926   5
  -2  11  -8 377.402 118.322   2
   2  11   9 619.438 90.7513   4
  -2  11  -9 789.707 106.534   8
  -2 -11  -9 835.469 111.712   8
  -2  11  -9 710.929 144.123   6
  -2  11  -9 597.386 148.677   7
  -2  11  -9 630.036 138.664   2
  -2  11  -9 557.298 97.4252   1
   2  11  10 977.148 103.152   4
  -2  11 -10 813.220 107.291   8
  -2 -11 -10 924.937 115.263   8
  -2  11 -10 699.120 136.247   6
  -2  11 -10 384.161 142.492   7
  -2  11 -10 551.665 136.914   2
  -2  11 -10 549.435 102.590   1
   2  11  11 6302.03 309.317   4
  -2  11 -11 6340.07 406.246   6
  -2  11 -11 6535.24 441.658   7
  -2  11 -11 6258.21 327.736   1
  -2  11 -11 6815.43 434.531   2
  -2  11 -11 6760.17 342.274   8
  -2 -11 -11 6419.09 338.255   8
  -2  11 -12 7147.35 369.845   8
  -2 -11 -12 7997.18 386.345   8
  -2  11 -12 6879.02 431.201   6
  -2  11 -12 7300.97 474.604   7
  -2  11 -12 7082.69 359.506   1
  -2 -11 -12 7053.54 264.074   2
   2  11  12 7123.53 336.536   4
  -2  11 -13 784.945 127.273   8
  -2 -11 -13 961.016 135.726   8
  -2  11 -13 671.475 144.150   6
  -2  11 -13 957.024 182.356   7
  -2  11 -13 1037.85 132.239   1
  -2 -11 -13 963.009 85.5677   2
   2  11  13 880.392 115.045   4
  -2  11 -14 3650.14 248.708   1
  -2  11 -14 2920.28 292.533   7
  -2  11 -14 2866.80 276.892   6
  -2  11 -14 3877.59 262.131   8
  -2 -11 -14 2810.89 229.668   8
   2  11  14 3104.60 215.116   4
  -2 -12  19 182.157 116.570   8
  -2 -12  18 229.830 129.082   8
  -2 -12  17 216.432 126.342   8
  -2  12  17 469.100 146.008   8
  -2  12  16 284.626 122.734   8
  -2 -12  16 151.687 97.1242   8
   2 -12 -16 171.246 68.1391   5
  -2  12  15-24.0729 97.0717   8
  -2 -12  15-23.4824 92.4089   8
   2 -12 -15 59.3384 59.0267   5
   2  12 -15 45.4259 101.909   6
   2 -12 -15 53.5665 61.8214   2
   2  12 -14 8380.31 476.669   6
  -2  12  14 7983.89 468.775   8
  -2 -12  14 7836.64 459.075   8
   2 -12 -14 8355.58 355.934   5
   2 -12 -14 8458.84 358.477   2
   2  12 -13 134.650 90.5351   6
  -2  12  13 87.0281 56.7010   7
  -2  12  13 40.7002 85.9224   8
  -2 -12  13 98.3623 84.8489   8
   2 -12 -13 122.765 56.7761   5
   2  12 -13 133.992 56.6724   5
   2 -12 -13 56.1240 48.4496   2
   2  12 -12 6225.82 274.693   5
  -2  12  12 6111.38 259.253   4
   2 -12 -12 6808.62 278.513   5
  -2  12  12 5746.27 355.700   8
  -2 -12  12 5428.56 343.106   8
  -2  12  12 5841.49 317.871   7
   2  12 -12 6741.86 407.334   6
   2  12 -12 6886.25 265.657   1
   2 -12 -12 5724.14 261.947   2
   2  12 -11 225.848 56.4980   5
   2 -12 -11 217.136 54.3392   5
  -2  12  11 130.511 78.8116   8
  -2 -12  11 203.375 80.4500   8
  -2  12  11 184.021 52.6596   4
  -2  12  11 88.0752 66.0849   7
   2  12 -11 109.583 100.353   6
   2  12 -11 260.695 53.0892   1
   2 -12 -11 133.994 45.4840   2
   2 -12 -10 2445.41 142.125   5
   2  12 -10 2686.77 149.214   5
  -2 -12  10 2723.94 201.810   8
  -2  12  10 2620.30 200.308   8
  -2  12  10 2337.76 141.055   4
   2  12 -10 3031.76 258.748   6
  -2  12  10 2838.87 216.900   7
   2 -12 -10 2718.31 195.246   1
   2 -12 -10 2460.47 134.191   2
  -2  12   9 666.600 95.0774   8
  -2 -12   9 542.152 85.8133   8
   2 -12  -9 358.686 63.3534   5
   2  12  -9 312.609 62.3697   5
   2  12  -9 362.602 111.722   6
  -2  12   9 647.212 125.654   7
   2 -12  -9 339.771 83.8395   1
   2 -12  -9 391.995 54.4661   2
  -2 -12   8 22164.1 958.228   7
  -2  12   8 20320.5 747.284   8
  -2 -12   8 20911.3 745.950   8
   2 -12  -8 21139.9 725.151   5
   2  12  -8 19871.4 721.933   5
  -2  12   8 21410.1 852.704   7
   2  12  -8 22764.7 894.897   6
   2 -12  -8 22321.0 799.054   1
   2 -12  -8 21213.3 697.479   2
  -2  12   7 79.0186 77.8444   7
   2  12  -7 226.140 94.0843   6
   2  12  -7 170.700 51.4967   5
   2 -12  -7 122.714 50.3587   5
  -2  12   7 157.205 46.3782   8
  -2 -12   7 54.6466 93.2048   7
  -2 -12   7 121.036 44.3271   8
   2 -12  -7 142.640 72.2803   1
   2  12  -6 6876.34 360.498   2
   2  12  -6 7244.45 412.667   6
  -2 -12   6 7910.80 477.322   7
  -2  12   6 7945.79 430.840   7
   2  12  -6 7198.16 264.732   5
  -2 -12   6 7150.16 319.755   1
   2 -12  -6 7771.88 366.516   1
  -2  12   5 2584.56 244.894   7
   2  12  -5 2148.41 213.448   6
   2  12  -5 2300.83 177.366   2
   2 -12  -5 2724.31 197.793   1
  -2 -12   5 2422.19 159.011   1
  -2 -12   4 74.9513 87.9475   7
  -2  12   4 21.3947 27.4548   3
  -2  12   4 202.874 104.966   7
   2  12  -4 57.9815 81.5733   6
   2  12  -4 51.5786 51.3704   2
  -2 -12   4 85.8668 53.1175   1
   2 -12  -4 112.708 74.3957   1
  -2 -12   3 145.242 92.9098   7
  -2  12   3 142.181 44.3694   3
  -2  12   3 163.560 87.2971   7
   2  12  -3 56.6836 81.5225   6
   2  12  -3 105.084 46.7715   2
  -2 -12   3 90.6189 54.0039   1
   2 -12  -3 130.340 69.8838   1
  -2  12   2 2455.96 242.749   7
  -2 -12   2 2012.54 217.690   7
  -2  12   2 2058.37 146.728   3
   2  12  -2 2032.68 117.589   2
  -2 -12   2 1933.32 149.895   1
   2 -12  -2 1894.19 171.722   1
  -2  12   1 1210.18 174.903   7
  -2 -12   1 699.811 139.222   7
  -2 -12   1 924.671 112.516   1
   2 -12  -1 1136.27 138.504   1
   2  12  -1 980.715 54.7006   2
  -2  12   1 891.589 92.9045   2
  -2 -12   0 8737.55 492.800   7
  -2  12   0 9828.33 393.862   2
  -2 -12   0 9185.00 409.421   1
   2 -12   0 9321.82 447.201   1
  -2  12  -1 1625.86 211.338   7
  -2 -12  -1 1721.79 192.869   7
  -2 -12  -1 1463.81 134.488   1
   2 -12   1 1676.66 163.293   1
  -2  12  -1 1698.48 137.238   2
  -2 -12  -2 18917.8 784.588   7
   2 -12   2 18563.0 722.468   1
  -2 -12  -2 18006.5 677.965   1
  -2  12  -2 17828.5 687.985   2
   2 -12   3 2071.12 175.313   1
  -2 -12  -3 1762.83 142.987   1
  -2  12  -3 2031.13 168.313   2
   2 -12   4 938.388 120.237   1
  -2  12  -4 672.097 90.4530   1
  -2 -12  -4 769.803 104.356   1
  -2  12  -4 760.608 156.265   7
  -2  12  -4 687.789 46.9343   5
  -2  12  -4 564.312 111.245   2
   2  12   4 614.661 61.7003   3
  -2 -12  -5 2883.46 125.706   8
  -2  12  -5 2823.72 119.432   8
   2  12   5 2926.27 129.920   3
  -2  12  -5 3145.48 292.901   7
  -2  12  -5 2985.17 181.487   1
  -2 -12  -5 2817.96 141.213   5
  -2  12  -5 2886.83 143.673   5
  -2  12  -5 2364.56 211.575   2
  -2  12  -6 12444.2 429.805   8
  -2 -12  -6 12110.6 434.182   8
  -2  12  -6 11232.7 628.327   7
  -2  12  -6 12353.5 485.229   1
  -2 -12  -6 12409.6 456.645   5
  -2  12  -6 12135.3 457.454   5
  -2  12  -6 12093.4 563.479   2
  -2 -12  -7 27.5938 40.7197   8
  -2  12  -7 19.4646 34.2551   8
  -2  12  -7 28.3027 89.7920   7
  -2  12  -7 10.2435 58.4138   1
  -2  12  -7 9.45915 44.8225   5
  -2 -12  -7-27.8594 46.9409   5
  -2  12  -7-19.5920 73.1398   2
  -2 -12  -8 3510.26 197.273   8
  -2  12  -8 3887.71 197.816   8
  -2  12  -8 3726.78 330.818   7
  -2  12  -8 3871.61 223.152   1
  -2 -12  -8 3726.98 223.241   5
  -2  12  -8 3893.37 226.617   5
  -2  12  -8 3577.52 282.899   2
  -2 -12  -9-9.74265 49.2482   8
  -2  12  -9-28.2652 51.1068   8
  -2  12  -9-22.6346 62.9827   1
  -2  12  -9 28.9456 101.879   7
  -2  12  -9 26.4813 62.7418   5
  -2 -12  -9-13.3861 71.6473   5
  -2  12  -9-67.8222 93.3048   2
  -2  12 -10 1176.03 121.443   8
  -2 -12 -10 1175.43 124.079   8
   2  12  10 1422.92 128.260   4
  -2  12 -10 1398.32 139.246   1
  -2  12 -10 1284.85 201.061   7
  -2  12 -10 1424.68 193.505   6
  -2  12 -10 1047.60 139.049   5
  -2 -12 -10 1391.13 154.629   5
  -2  12 -10 1320.30 192.787   2
   2  12  11-32.8326 58.5762   4
  -2  12 -11 24.8160 90.0312   6
  -2  12 -11 58.9299 113.010   7
  -2  12 -11-25.1479 68.2025   1
  -2 -12 -11-51.2226 78.0655   5
  -2 -12 -11 72.8574 63.2110   8
  -2  12 -11 23.7411 54.2737   8
  -2  12 -12 1343.32 146.187   1
  -2 -12 -12 1107.76 129.793   8
   2  12  12 1327.31 132.434   4
  -2  12 -12 1223.67 191.687   6
  -2  12 -12 1694.80 232.811   7
  -2  12 -13 13.7954 75.8201   1
  -2  12 -13 59.5422 114.194   7
   2  12  13 71.8430 58.6794   4
  -2 -12 -13 42.4538 68.2170   8
  -2  12 -14 29.6944 101.216   7
  -2 -12 -14 90.1232 68.7074   8
  -2 -13  17 759.352 159.136   8
  -2 -13  16 165.080 105.925   8
  -2 -13  15 544.917 137.944   8
   2 -13 -14 1132.64 110.723   5
   2  13 -14 712.870 161.917   6
  -2 -13  14 896.104 152.557   8
   2  13 -13 5310.04 376.357   6
  -2  13  13 6096.48 359.528   8
  -2 -13  13 5665.98 347.936   8
   2 -13 -13 6176.19 267.867   5
   2 -13 -13 5545.22 230.927   2
   2 -13 -12 3541.22 187.998   5
  -2  13  12 3854.86 266.011   8
  -2 -13  12 3813.38 257.236   8
   2  13 -12 3692.78 299.795   6
  -2  13  12 3454.17 234.692   7
   2 -13 -12 3978.03 255.906   1
   2 -13 -12 3431.43 153.809   2
   2 -13 -11 287.379 63.5903   5
  -2 -13  11 234.162 80.7057   8
  -2  13  11 315.990 92.2791   8
  -2  13  11 248.997 55.9965   4
   2  13 -11 277.760 117.212   6
  -2  13  11 365.472 97.1264   7
   2 -13 -11 322.655 101.858   1
   2 -13 -11 180.414 32.9551   2
   2  13 -10 9100.17 494.942   6
  -2  13  10 8511.28 445.479   7
   2  13 -10 8206.65 354.135   5
   2 -13 -10 9040.11 358.424   5
  -2  13  10 9238.89 402.924   8
  -2 -13  10 8589.02 394.376   8
   2 -13 -10 9284.82 427.050   1
  -2  13   9 2827.79 234.671   7
   2  13  -9 2651.58 249.323   6
   2 -13  -9 2855.65 164.833   5
   2  13  -9 2561.11 159.148   5
   2 -13  -9 2597.09 201.149   1
  -2  13   9 2270.44 159.449   8
   2 -13  -8 285.234 91.5206   1
   2  13  -8 222.709 98.1337   6
  -2  13   8 260.843 107.531   7
   2  13  -8 146.085 54.6777   5
   2 -13  -8 161.850 51.8722   5
   2  13  -8 156.092 76.4986   2
   2  13  -7 1937.08 182.553   2
   2  13  -7 1891.32 214.231   6
  -2  13   7 1953.29 212.516   7
   2  13  -7 2261.86 106.014   5
   2 -13  -7 2538.60 194.924   1
  -2 -13   6 1613.31 227.586   7
   2  13  -6 1532.61 154.334   2
   2 -13  -6 1852.82 170.675   1
  -2 -13   6 1519.42 128.299   1
  -2  13   6 1336.45 181.401   7
   2  13  -6 1466.76 184.054   6
  -2 -13   5 165.166 102.971   7
   2  13  -5 127.005 85.6001   6
  -2  13   5 278.958 100.419   7
   2  13  -5 168.098 69.5847   2
   2 -13  -5 227.168 80.2193   1
  -2 -13   5 299.802 66.1242   1
  -2 -13   4 26.7678 110.505   7
  -2  13   4 63.4887 29.2043   3
   2  13  -4 62.5983 82.1508   6
  -2  13   4 96.5622 90.1575   7
   2  13  -4 157.471 60.6758   2
  -2 -13   4 135.829 56.7331   1
   2 -13  -4 124.494 73.7845   1
  -2 -13   3 77.9645 107.268   7
  -2  13   3 43.5297 39.3821   3
   2  13  -3 20.4823 84.5472   6
  -2  13   3 24.9549 82.1737   7
   2  13  -3 52.0950 36.4928   2
  -2 -13   3 65.9433 50.2740   1
   2 -13  -3 111.178 83.8652   1
  -2 -13   2 603.656 142.363   7
  -2  13   2 512.853 81.6190   3
  -2  13   2 592.399 140.366   7
   2  13  -2 361.982 48.8473   2
   2 -13  -2 595.059 109.545   1
  -2 -13   2 486.371 87.5246   1
  -2  13   1 898.335 167.068   7
  -2  13   1 1064.08 117.154   3
  -2 -13   1 990.611 116.371   1
   2 -13  -1 925.267 135.011   1
  -2 -13   1 1020.57 164.148   7
  -2 -13   0 4485.09 328.875   7
  -2  13   0 4060.40 334.815   7
  -2  13   0 4269.98 219.547   2
  -2 -13   0 3903.65 239.374   1
   2 -13   0 3777.66 262.997   1
  -2  13  -1 4172.87 344.311   7
  -2  13  -1 3948.43 222.811   2
  -2 -13  -1 3909.61 237.757   1
   2 -13   1 4107.54 268.099   1
  -2  13  -2 731.945 162.637   7
  -2 -13  -2 829.006 110.915   1
   2 -13   2 1028.96 138.286   1
  -2  13  -2 861.790 110.115   2
   2 -13   3 1059.72 140.819   1
  -2 -13  -3 965.231 118.032   1
  -2  13  -3 913.342 125.617   2
  -2  13  -4 7795.44 460.483   6
   2 -13   4 8384.14 399.405   1
  -2 -13  -4 8551.53 379.420   1
   2  13   4 7859.10 299.310   3
  -2  13  -4 7440.95 392.219   2
  -2  13  -5 823.895 171.513   7
  -2  13  -5 860.956 102.203   1
  -2 -13  -5 719.633 105.777   1
   2  13   5 780.669 60.0664   3
  -2  13  -5 1034.50 141.445   2
  -2 -13  -6 3957.65 236.212   1
  -2  13  -6 3910.56 219.518   1
  -2 -13  -6 3763.91 148.670   5
  -2  13  -6 3874.24 148.563   5
  -2  13  -6 3695.09 333.717   7
  -2 -13  -6 3484.09 168.987   5
  -2  13  -6 4046.46 177.238   5
  -2  13  -6 3528.01 266.460   2
  -2  13  -7 4444.68 318.071   2
  -2  13  -7 4817.29 250.710   1
  -2  13  -7 5007.94 194.979   8
  -2 -13  -7 4812.80 198.998   8
  -2  13  -7 5421.06 401.474   7
  -2  13  -7 4505.98 224.398   5
  -2 -13  -7 4611.53 223.026   5
  -2  13  -7 4778.26 196.238   5
  -2  13  -8 83.8531 58.3418   1
  -2  13  -8-60.8667 103.719   7
  -2 -13  -8 12.6866 39.0876   8
  -2  13  -8 58.0841 36.8728   8
  -2 -13  -8 132.313 57.6258   5
  -2  13  -8-9.72781 56.1406   5
  -2  13  -8-21.0762 94.5686   2
  -2  13  -9 54.6618 60.0807   1
  -2 -13  -9 61.8892 46.1774   8
  -2  13  -9 92.0683 104.590   7
  -2  13  -9-11.6827 57.2427   5
  -2 -13  -9 46.4153 57.7656   5
  -2  13  -9-45.1969 97.4184   2
  -2 -13 -10 695.450 88.1939   8
   2  13  10 400.346 77.5077   4
  -2  13 -10 550.862 101.614   5
  -2 -13 -10 572.898 103.819   5
  -2  13 -10 445.991 89.2046   1
  -2 -13 -11 1983.67 156.663   8
  -2  13 -11 1687.46 247.550   7
   2  13  11 2117.14 162.492   4
  -2  13 -11 1693.94 172.786   5
  -2 -13 -11 2490.61 200.071   5
  -2  13 -11 2283.45 173.978   1
   2  13  12 692.094 104.973   4
  -2 -13 -12 920.983 138.618   5
  -2 -13 -12 644.317 100.538   8
  -2  13 -12 756.762 157.366   6
  -2  13 -12 1036.19 194.720   7
  -2  13 -13 94.1534 110.527   7
  -2 -13 -13 152.545 97.9071   5
  -2 -13 -14 1449.23 187.319   5
  -2 -13 -15 1287.35 185.213   5
  -2 -14  14 281.829 95.9177   8
   2  14 -13 1209.81 198.885   6
   2 -14 -12 575.793 118.065   1
   2  14 -12 514.307 133.864   6
  -2  14  11 14473.6 615.778   7
   2  14 -11 14346.0 679.861   6
   2 -14 -11 13308.4 518.707   5
   2 -14 -11 14207.0 596.758   1
   2  14 -11 12767.6 632.649   2
  -2  14  10 55.9821 91.4210   7
   2  14 -10 48.2627 104.022   6
   2 -14 -10-34.0551 70.2751   5
   2  14 -10 20.1211 79.1778   2
   2 -14 -10-15.6327 79.0183   1
   2  14  -9 1794.38 193.134   2
   2 -14  -9 1767.30 114.111   5
   2 -14  -9 1832.70 103.484   5
   2 -14  -9 1781.15 178.508   1
   2  14  -9 1841.81 217.361   6
  -2  14   9 1809.79 201.287   7
   2  14  -8 1113.64 150.861   2
   2 -14  -8 1354.89 158.217   1
   2  14  -8 1132.27 176.415   6
  -2  14   8 1391.43 179.617   7
   2  14  -7 323.415 93.2885   2
   2 -14  -7 686.192 125.037   1
   2  14  -7 699.495 148.807   6
  -2  14   7 656.325 136.006   7
   2  14  -6 338.154 84.4014   2
   2 -14  -6 474.142 112.252   1
  -2 -14   6 561.278 88.4524   1
  -2  14   6 474.388 127.670   7
   2  14  -6 413.678 125.388   6
   2  14  -5 2730.21 190.936   2
   2 -14  -5 3018.83 232.462   1
  -2 -14   5 2742.94 185.204   1
   2  14  -5 2355.20 238.809   6
  -2  14   5 3243.81 281.349   7
  -2  14   4 2675.12 126.084   3
   2  14  -4 2726.98 251.953   6
   2  14  -4 2816.60 173.366   2
   2 -14  -4 2745.29 224.611   1
  -2 -14   4 2820.81 189.432   1
  -2 -14   3 745.588 160.475   7
  -2  14   3 603.954 74.0823   3
  -2  14   3 558.710 147.440   7
   2  14  -3 660.718 134.223   6
   2  14  -3 650.305 71.9698   2
   2 -14  -3 691.259 123.140   1
  -2 -14   3 605.420 97.0611   1
  -2 -14   2 267.610 129.310   7
  -2  14   2 328.914 130.212   7
  -2 -14   2 262.668 79.1484   1
   2 -14  -2 261.389 85.8788   1
  -2  14   2 365.197 75.7883   3
   2  14  -2 318.801 40.7175   2
  -2  14   1 11721.9 488.305   3
  -2  14   1 11848.8 631.655   7
   2 -14  -1 10894.8 528.494   1
  -2 -14   1 11810.8 500.294   1
  -2  14   0 518.641 156.899   7
   2 -14   0 587.705 120.558   1
  -2  14   0 441.696 75.2653   2
  -2 -14   0 380.172 100.910   1
  -2  14  -1 7262.91 476.807   7
  -2  14  -1 6768.85 322.585   2
   2 -14   1 7893.30 399.526   1
  -2 -14  -1 6992.84 361.061   1
  -2  14  -2 209.529 134.597   7
  -2  14  -2 390.206 81.9086   2
  -2 -14  -2 246.260 85.5939   1
   2 -14   2 278.248 104.240   1
  -2  14  -3 12564.6 643.978   6
   2 -14   3 13625.4 587.462   1
  -2 -14  -3 13221.0 559.483   1
  -2  14  -3 13841.6 560.100   2
  -2  14  -4 74.3848 99.9791   6
   2 -14   4-46.2966 81.4734   1
  -2 -14  -4 13.4169 66.7827   1
   2  14   4 4.65068 34.7232   3
  -2  14  -4-14.6585 67.0206   2
  -2  14  -5 8365.26 503.914   6
  -2  14  -5 9056.70 446.573   2
  -2 -14  -5 9122.09 418.860   1
  -2  14  -6 695.000 177.363   7
  -2  14  -6 689.711 157.483   6
  -2  14  -6 928.130 144.139   2
  -2  14  -6 831.071 102.365   1
  -2 -14  -6 703.437 114.099   1
  -2 -14  -7 959.231 128.418   1
  -2  14  -7 900.012 106.764   1
  -2 -14  -7 987.567 56.6428   5
  -2  14  -7 1180.88 206.367   7
  -2 -14  -7 829.820 72.4468   5
  -2  14  -7 853.849 154.346   2
  -2  14  -8 1310.12 126.683   1
  -2 -14  -8 1197.28 138.584   1
  -2 -14  -8 1323.92 80.7408   5
  -2  14  -8 900.458 191.176   7
  -2 -14  -8 1045.89 95.7854   5
  -2  14  -8 1191.52 172.439   2
  -2  14  -9 89.5613 98.6772   2
  -2 -14  -9 292.692 50.3307   8
  -2 -14  -9 170.252 45.0323   5
  -2  14  -9 194.582 121.205   7
  -2 -14  -9 73.8111 59.3857   5
  -2  14  -9 287.602 76.3641   1
  -2  14 -10 261.620 149.586   7
   2  14  10 103.804 71.1784   4
  -2 -14 -10 68.0177 75.4389   5
  -2  14 -10 274.633 76.2394   1
  -2 -14 -11 254.433 86.8858   5
  -2  14 -11 230.306 132.859   7
   2  14  11 231.543 71.6702   4
  -2 -14 -12 137.944 81.0246   5
   2 -15 -11 102.260 84.8696   1
  -2  15  11 126.306 76.1829   7
   2  15 -11-25.4503 120.621   6
   2 -15 -10 631.192 123.657   1
  -2  15  10 556.267 127.712   7
   2 -15  -9 3783.26 267.566   1
  -2  15   9 3132.49 272.571   7
   2  15  -9 3544.52 306.899   6
   2 -15  -8 17.3122 82.0332   1
   2  15  -8-24.8718 104.956   6
  -2  15   8-22.6441 86.8498   7
   2 -15  -7 2928.56 236.201   1
   2  15  -7 2877.17 283.989   6
  -2  15   7 3182.43 283.434   7
   2 -15  -6 90.0546 85.5136   1
   2  15  -6 194.783 115.497   6
  -2  15   6 351.391 125.048   7
  -2 -15   5 221.129 71.9734   1
   2 -15  -5 164.271 92.4840   1
   2  15  -5 384.761 133.980   6
  -2  15   5 157.042 105.734   7
  -2 -15   4 2218.66 171.864   1
   2 -15  -4 2016.84 204.100   1
   2  15  -4 2382.44 244.783   6
  -2  15   4 2530.99 267.655   7
  -2  15   3 27.3609 42.1442   3
   2 -15  -3 18.6415 78.6719   1
  -2 -15   3 50.7123 66.9412   1
   2  15  -3 46.9956 96.9840   6
  -2  15   3 56.2549 102.050   7
  -2  15   2 2533.88 173.677   3
   2 -15  -2 2590.66 230.054   1
  -2 -15   2 3303.93 218.354   1
  -2  15   2 2695.22 287.913   7
   2  15  -2 2689.54 255.111   6
  -2  15   1 293.258 77.4055   3
   2 -15  -1 373.054 110.535   1
  -2 -15   1 281.321 90.6362   1
  -2  15   1 476.176 146.132   7
  -2  15   0 1829.42 172.224   3
  -2 -15   0 1813.72 174.398   1
   2 -15   0 2092.36 207.736   1
  -2  15   0 1920.14 252.316   7
  -2  15  -1 3559.29 205.745   2
  -2 -15  -1 3236.67 238.635   1
   2 -15   1 3678.23 265.883   1
  -2  15  -1 3020.07 319.667   7
  -2  15  -2 686.209 100.270   2
  -2 -15  -2 761.746 127.218   1
   2 -15   2 950.887 141.385   1
  -2  15  -2 855.455 190.531   7
  -2  15  -3 1890.45 164.876   2
  -2 -15  -3 2129.62 185.646   1
   2 -15   3 2072.30 198.549   1
  -2  15  -3 2058.68 264.331   7
  -2  15  -3 1498.59 211.492   6
  -2  15  -4 1976.42 180.807   2
  -2 -15  -4 2035.19 184.313   1
   2 -15   4 2168.12 194.908   1
  -2  15  -4 1757.68 227.124   6
  -2  15  -5 541.062 116.513   2
  -2 -15  -5 444.749 103.065   1
  -2  15  -5 637.792 152.339   6
  -2  15  -6 1367.64 169.738   2
  -2 -15  -6 1883.18 176.521   1
  -2  15  -6 1533.31 234.232   7
  -2  15  -6 1744.13 225.583   6
  -2  15  -7 2940.15 253.984   2
  -2 -15  -7 3042.79 228.284   1
  -2  15  -7 2417.28 270.524   6
  -2  15  -7 3092.15 323.394   7
  -2  15  -8-20.5757 118.745   2
  -2  15  -8 304.854 154.889   7
  -2  15  -8 54.8002 105.119   6
  -2  15  -8 81.9165 59.1317   1
  -2 -15  -8 120.263 79.4022   1
  -2 -15  -9 842.088 128.895   1
  -2 -15 -10 1401.70 157.878   1
  -2  16  10 1346.14 177.560   7
  -2  16   9 134.355 88.1231   7
   2  16  -9-26.2421 113.126   6
   2 -16  -9-18.7515 100.370   1
  -2  16   8 2430.06 252.206   7
   2  16  -8 2552.56 265.291   6
   2 -16  -8 1998.32 218.880   1
   2  16  -7 542.293 148.724   6
  -2  16   7 653.147 152.964   7
   2 -16  -7 869.257 144.727   1
   2  16  -6 5595.31 402.576   6
  -2  16   6 5793.49 412.303   7
   2 -16  -6 6360.02 377.117   1
   2  16  -5-25.3845 99.8909   6
  -2  16   5-82.5052 108.222   7
  -2 -16   5 74.1309 72.1142   1
   2 -16  -5-78.8897 88.4891   1
  -2  16   4 314.029 140.415   7
   2  16  -4 452.609 140.486   6
  -2 -16   4 472.572 99.4007   1
   2 -16  -4 377.405 113.954   1
   2  16  -3 324.016 134.195   6
  -2 -16   3 430.919 97.3585   1
   2 -16  -3 541.351 129.261   1
   2  16  -2 1160.27 195.957   6
  -2  16   2 1188.39 208.066   7
   2 -16  -2 1320.52 179.667   1
  -2 -16   2 1519.49 159.150   1
  -2  16   1-31.3051 143.141   7
  -2 -16   1 119.475 84.1602   1
   2 -16  -1 59.4458 90.6144   1
  -2  16   0 3493.58 346.932   7
  -2  16   0 3302.62 233.884   3
   2 -16   0 3933.71 287.448   1
  -2 -16   0 3584.44 251.218   1
  -2  16  -1 294.483 149.882   7
  -2  16  -1 243.406 89.6374   3
  -2 -16  -1 372.166 109.746   1
   2 -16   1 339.472 120.016   1
  -2  16  -2 5596.38 433.065   7
  -2  16  -2 4588.89 315.763   3
   2 -16   2 5575.52 334.094   1
  -2 -16  -2 4373.09 298.452   1
  -2  16  -3 163.936 112.942   6
  -2  16  -3 101.516 115.492   7
  -2 -16  -3 351.016 109.259   1
   2 -16   3 211.500 101.892   1
  -2  16  -4 34.2335 138.053   7
  -2  16  -4 137.962 123.815   6
  -2 -16  -4 49.7052 88.7017   1
   2 -16   4 68.3894 86.4456   1
  -2  16  -5 111.235 101.088   6
  -2 -16  -5 296.083 94.0134   1
  -2  16  -6 84.2031 104.782   6
  -2 -16  -6-16.3186 79.9491   1
  -2 -16  -7 569.495 125.170   1
  -2 -16  -8 5741.55 339.021   1
  -2  17   8 197.959 109.029   7
   2  17  -7 2427.78 267.853   6
  -2  17   7 2150.43 249.418   7
   2  17  -6 348.808 131.900   6
  -2  17   6 385.135 145.643   7
   2 -17  -6 356.701 117.274   1
  -2  17   5 171.955 128.688   7
   2  17  -5 186.152 119.426   6
   2 -17  -5 147.961 96.7801   1
  -2 -17   5 181.652 82.4901   1
   2  17  -4 3484.30 315.183   6
  -2  17   4 3750.84 346.919   7
   2 -17  -4 3534.65 290.279   1
  -2 -17   4 3723.86 243.816   1
   2  17  -3 26.2078 112.994   6
  -2  17   3 215.646 155.733   7
  -2 -17   3 98.8120 80.5266   1
   2 -17  -3 21.3121 97.4670   1
  -2  17   2 2508.37 293.646   7
   2  17  -2 2236.62 254.983   6
   2 -17  -2 1717.57 209.658   1
  -2 -17   2 2410.84 206.588   1
  -2  17   1 1600.02 249.076   7
   2  17  -1 1748.96 228.652   6
   2 -17  -1 1645.76 203.908   1
  -2 -17   1 1747.33 180.895   1
  -2  17   0-33.4343 121.300   7
  -2 -17   0 65.9641 82.0878   1
   2 -17   0 40.7373 91.3906   1
  -2  17  -1 2186.95 281.750   7
  -2 -17  -1 2294.96 216.368   1
   2 -17   1 2083.69 221.189   1
  -2  17  -2 624.540 150.857   6
  -2  17  -2 521.672 171.247   7
   2 -17   2 609.279 134.083   1
  -2 -17  -2 530.601 121.768   1
   2 -17   3 91.7193 94.1787   1
  -2 -17  -3 144.492 98.0271   1
  -2  17  -4 278.834 112.066   3
  -2 -17  -4 364.556 119.333   1
  -2 -17  -5 108.551 91.5066   1
  -2 -17  -6 682.318 127.074   1
  -2  18   7 134.608 120.856   7
  -2  18   6 226.930 127.453   7
  -2  18   5 1097.83 199.860   7
  -2 -18   4 549.830 110.361   1
  -2  18   4 247.187 147.011   7
  -2 -18   3 3773.98 262.617   1
   2 -18  -3 4116.73 325.752   1
   2  18  -3 4046.84 350.524   6
  -2 -18   2 1803.24 185.385   1
   2 -18  -2 1313.89 195.626   1
   2  18  -2 2091.95 256.894   6
  -2 -18   1 1147.89 161.492   1
   2 -18  -1 1282.92 188.984   1
   2  18  -1 1186.02 211.233   6
  -2 -18   0 137.993 92.3510   1
   2 -18   0 148.299 105.477   1
   2  18   0-26.6202 123.966   6
  -2 -18  -1 793.695 140.372   1
   2 -18   1 774.377 150.807   1
   2 -18   2 672.047 143.309   1
  -2 -18  -2 931.542 150.366   1
   2 -18   3 152.259 97.7085   1
  -2 -18  -3 76.6677 99.8332   1
  -2 -18  -4 78.0477 101.598   1
  -2 -19   1 2162.49 210.319   1
  -2 -19   0 981.849 162.134   1
  -2 -19  -1 37.4187 101.488   1
  -2 -19  -2 58.4996 104.383   1
  -3   0  22 41.5249 146.153   8
   3   0 -22-26.4765 76.3859   4
   3   0 -21 4097.45 253.696   4
  -3   0  21 4384.32 416.543   8
  -3   0  20 9.87611 52.8622   7
  -3   0  20 36.8897 137.715   8
   3   0 -20 25.5047 61.4615   4
   3   0 -19 371.553 81.9549   4
  -3   0  19 103.568 101.075   8
  -3   0  19 275.412 70.8368   7
   3   0 -18 17.9580 82.1066   8
   3   0 -18 11.9434 62.1730   4
  -3   0  18-97.0051 117.310   8
  -3   0  18-21.7911 53.3789   7
   3   0 -17 17151.4 715.360   8
  -3   0  17 17809.9 843.492   8
  -3   0  17 17066.6 653.915   7
   3   0 -17 17499.1 661.770   4
  -3   0  16-21.7542 52.4238   7
   3   0 -16 81.0745 55.2602   8
   3   0 -16-10.9126 59.1929   4
  -3   0  16 83.3772 88.1740   8
   3   0 -15 26574.7 994.697   8
  -3   0  15 26114.9 1099.63   8
  -3   0  15 27445.0 943.612   7
   3   0 -15 26872.6 940.243   4
  -3   0  14 92.8999 67.7807   8
   3   0 -14 71.3498 58.8971   8
  -3   0  14-9.98343 50.4668   7
  -3   0  13 16695.2 653.252   6
  -3   0  13 16366.2 723.165   8
   3   0 -13 16086.9 643.418   8
  -3   0  13 16044.8 602.950   7
  -3   0  12 24.0886 49.7351   6
  -3   0  12 44.2229 44.0539   7
   3   0 -12 85.1064 44.1388   8
  -3   0  12 57.2547 55.7196   8
  -3   0  11 407.258 87.3642   8
   3   0 -11 176.636 54.5685   8
  -3   0  10-29.7972 54.0542   8
   3   0 -10 39.5154 35.8442   8
   3   0  -9 1693.30 124.257   8
  -3   0   9 1597.20 146.596   8
   3   0  -8 104.657 41.7148   8
  -3   0   8 97.6780 54.9450   8
   3   0  -7 186736. 5675.51   8
  -3   0   7 184598. 5713.21   8
   3   0  -6-4.78257 24.1746   8
  -3   0   6 14.0210 28.2683   8
   3   0  -6 4.96074 23.5065   5
  -3   0   5 7432.81 287.915   8
   3   0  -5 7472.91 274.952   5
  -3   0   4 35.0326 22.9767   8
   3   0  -4-3.95561 13.8145   1
  -3   0   4 28.0146 23.8845   5
   3   0  -4 12.0920 26.3031   5
   3   0  -3 84221.2 2642.75   1
  -3   0   3 92839.0 2671.28   5
   3   0  -3 85337.7 2688.74   5
  -3   0   2-11.4108 34.4184   5
   3   0  -2-6.43238 38.8035   5
   3   0  -2 20.6608 17.6050   1
   3   0  -1 8230.05 292.437   3
   3   0  -1 7580.03 291.717   2
  -3   0   1 7677.59 292.549   2
  -3   0   1 7778.41 302.329   5
   3   0  -1 8074.14 302.268   5
   3   0   0 4.49181 26.2189   3
  -3   0   0-5.74340 30.3236   5
   3   0   0 22.9215 30.2547   5
   3   0   0 20.7801 25.0391   2
  -3   0   0 13.3736 21.8419   3
   3   0   1 26644.7 867.497   4
  -3   0  -1 27501.0 865.118   4
  -3   0  -1 27822.5 885.706   3
   3   0   1 27169.4 889.101   3
  -3   0  -1 26709.3 852.555   6
  -3   0  -1 26644.4 899.010   5
   3   0   1 28127.5 900.923   2
   3   0   2 14.0417 21.4005   4
  -3   0  -2-8.35442 30.3095   8
   3   0   2 6.62768 27.3535   3
  -3   0  -2 4.22589 19.3216   4
  -3   0  -2 9.68930 17.0517   6
   3   0   2 3.68766 18.0666   6
  -3   0  -2-7.80426 30.7104   5
   3   0   2-7.45905 30.0768   2
   3   0   3 2512.05 124.465   6
  -3   0  -3 2476.19 116.310   6
  -3   0  -3 2613.69 128.872   4
   3   0   3 2641.34 151.708   3
  -3   0  -3 2189.66 156.820   8
   3   0   3 2660.39 133.674   4
  -3   0  -4 22.6734 46.7880   8
   3   0   4-11.4412 45.0219   8
  -3   0  -4-4.42421 18.2593   6
   3   0   4 11.1560 24.5405   6
   3   0   4-6.51923 26.9057   4
   3   0   5 27111.6 895.171   6
   3   0   5 25508.9 966.168   8
  -3   0  -5 28208.8 977.758   8
   3   0   5 26690.1 904.997   4
   3   0   6 30.2269 41.5311   6
  -3   0  -6 28.8193 52.2829   8
   3   0   6 14.9654 54.2988   8
   3   0   7 40433.9 1303.66   6
  -3   0  -7 38843.7 1340.87   3
  -3   0  -7 38820.4 1384.35   8
  -3   0  -7 39548.6 1271.21   7
   3   0   7 39115.1 1395.77   8
   3   0   8-9.68574 39.9746   6
  -3   0  -8 25.4871 35.0633   4
  -3   0  -8 26.2673 41.6674   3
  -3   0  -8 13.1401 32.1878   7
   3   0   8-37.1048 54.1421   8
  -3   0  -8-17.1233 58.3540   8
  -3   0  -9 62425.8 1980.04   7
   3   0   9 61678.0 2147.33   8
  -3   0  -9 60767.9 2076.31   3
   3   0   9 62910.8 2034.28   6
  -3   0  -9 63855.7 2132.83   8
  -3   0  -9 64913.9 2016.69   4
  -3   0 -10-6.47622 28.4927   7
   3   0  10-11.9436 49.2928   6
  -3   0 -10 15.5858 49.4468   3
  -3   0 -10 9.93256 47.8697   4
  -3   0 -10-19.6681 69.2243   8
   3   0  10-22.3030 67.9816   8
   3   0  11 9915.50 533.250   8
  -3   0 -11 10048.3 477.161   3
  -3   0 -11 9389.02 364.556   7
   3   0  11 10210.8 444.499   6
  -3   0 -11 9799.27 504.931   8
  -3   0 -11 9732.87 414.706   4
   3   0  12-14.3301 63.0457   6
  -3   0 -12-11.3486 53.7745   4
  -3   0 -12 18.1354 57.5353   3
  -3   0 -12-22.1478 75.4766   8
   3   0  12 78.6653 72.9622   8
   3   0  13 234.092 79.2876   6
  -3   0 -13 251.838 88.9316   3
  -3   0 -13 289.848 73.2896   4
  -3   0 -13 350.586 105.168   8
   3   0  13 197.424 111.269   8
   3   0  14-50.4954 78.3839   6
  -3   0 -14-41.1734 72.4733   3
  -3   0 -14-25.5951 52.8387   4
  -3   0 -14-97.8596 93.8454   8
   3   0  14-30.2596 99.6355   8
   3   0  15 325.892 97.8216   6
  -3   0 -15 580.283 99.5376   4
  -3   0 -15 435.972 112.638   3
  -3   0 -15 483.233 133.069   8
   3   0  15 387.496 139.837   8
   3   0  16-19.3841 83.5581   6
  -3   0 -16-14.1339 68.1178   4
  -3   0 -16 68.7537 90.1834   3
   3   0  16-34.3380 104.665   8
   3   0  17 7397.20 425.788   6
  -3   0 -17 7052.18 373.454   4
  -3   0 -17 7148.78 441.611   3
   3   0  17 7932.93 540.454   8
  -3   0 -18-24.8219 97.6973   3
   3   0  18-114.913 130.553   8
  -3   0 -19 6702.99 438.127   3
   3   0  19 6232.98 511.135   8
  -3   0 -20 52.2127 97.4709   3
  -3   0 -21 451.424 140.849   3
   3   1 -22 5189.83 303.617   4
   3  -1 -22 5260.44 286.151   4
  -3   1  22 5190.09 474.262   8
   3   1 -21 98.6422 70.1618   4
   3  -1 -21 47.5214 64.4623   4
  -3   1  21-39.2379 146.490   8
   3   1 -20 454.302 91.3876   4
   3  -1 -20 368.321 81.2189   4
  -3   1  20 221.367 134.353   8
  -3  -1  20 413.209 91.5918   7
  -3   1  19 9198.68 370.825   7
  -3  -1  19 9262.05 422.196   7
  -3   1  19 10158.3 608.460   8
   3   1 -19 8829.06 422.000   4
   3  -1 -19 9332.81 407.463   4
   3   1 -18 89.4892 70.4328   8
   3  -1 -18 107.036 65.9313   4
  -3   1  18-81.1182 79.8045   6
  -3   1  18 64.6841 98.5839   8
  -3  -1  18 12.9980 58.3223   7
  -3   1  18 25.8473 40.8317   7
   3   1 -18-12.9259 60.1878   4
  -3  -1  17 4771.03 271.715   7
  -3   1  17 4803.99 239.305   7
   3  -1 -17 4764.30 250.111   4
   3   1 -17 4926.29 270.712   4
  -3   1  17 4355.91 366.554   8
   3   1 -17 4640.65 296.028   8
  -3   1  16 4257.24 230.973   7
  -3  -1  16 4846.81 269.900   7
  -3   1  16 4447.63 352.272   8
   3   1 -16 4893.36 292.619   8
   3  -1 -16 5122.83 250.928   4
   3   1 -15 1476.42 149.474   8
  -3   1  15 1020.96 166.625   8
  -3   1  15 1332.00 110.355   7
  -3  -1  15 1232.59 126.746   7
  -3  -1  15 1356.91 159.030   6
   3  -1 -15 1324.36 113.749   4
  -3   1  14 511.336 119.716   8
   3   1 -14 327.300 83.7254   8
  -3  -1  14 204.145 75.1542   6
   3  -1 -14 312.292 61.2506   4
  -3   1  14 386.942 60.5991   7
  -3  -1  14 465.097 78.6286   7
   3   1 -13 9694.18 443.565   8
  -3   1  13 8888.11 498.338   8
   3  -1 -13 10856.0 402.395   4
  -3  -1  13 10223.9 430.677   7
  -3  -1  13 10316.8 465.743   6
  -3   1  13 9851.77 396.675   7
  -3   1  12 7106.43 405.558   8
   3   1 -12 7881.38 361.322   8
   3  -1 -12 7444.20 309.040   4
  -3  -1  12 7705.46 365.466   6
  -3  -1  12 7505.82 339.397   7
   3   1 -11 8046.81 357.906   8
  -3   1  11 7423.82 398.556   8
  -3  -1  11 8164.08 365.950   6
  -3  -1  11 7357.08 337.440   7
  -3   1  10 629.378 98.3069   8
   3   1 -10 766.533 89.0338   8
  -3  -1  10 703.664 87.7298   6
   3   1  -9 58493.1 1915.36   8
  -3   1   9 58712.7 1973.73   8
  -3  -1   9 62571.8 1928.95   6
   3   1  -8 27438.3 926.137   8
  -3   1   8 26656.1 965.278   8
  -3  -1   8 28513.1 935.029   6
   3   1  -7 19447.6 649.914   8
  -3   1   7 20101.0 691.029   8
  -3  -1   7 20577.4 665.674   6
   3   1  -6 10849.1 375.626   8
  -3   1   6 10031.4 397.485   8
   3   1  -6 10379.6 375.626   5
  -3   1   5 4386.21 189.894   8
   3   1  -5 4195.14 175.686   5
  -3   1   4 388.486 42.7985   8
   3   1  -4 485.949 26.9970   1
   3  -1  -4 338.422 33.5830   1
  -3   1   4 423.378 43.4662   5
   3   1  -4 548.416 49.2844   5
   3   1  -3 36999.1 1147.71   1
   3  -1  -3 39169.8 1172.46   1
  -3  -1   3 37322.7 1144.59   1
   3   1  -3 37018.0 1205.54   5
  -3   1   3 37927.2 1182.74   5
   3  -1  -2 3854.68 173.497   2
   3   1  -2 3743.11 182.332   5
  -3   1   2 3643.41 174.162   5
   3  -1  -2 3501.19 149.711   1
  -3   1   1 140682. 4172.70   3
  -3   1   1 137710. 4148.03   4
   3  -1  -1 138020. 4185.40   2
   3   1  -1 138775. 4176.01   2
  -3   1   1 137513. 4183.55   2
   3   1  -1 130016. 4182.37   5
  -3   1   1 135318. 4189.82   5
   3  -1  -1 134746. 4165.58   1
   3   1   0 19859.0 658.671   3
  -3   1   0 20131.5 661.407   3
   3  -1   0 19505.2 664.381   3
  -3   1   0 20026.6 641.634   4
   3  -1   0 20679.0 679.235   2
  -3   1   0 20823.4 674.100   2
   3   1   0 20177.7 658.939   2
   3   1   0 19887.2 673.883   5
  -3   1   0 20030.0 675.243   5
  -3   1   0 18900.8 646.796   1
  -3   1  -1 6796.36 259.059   4
  -3   1  -1 7298.24 282.000   3
   3  -1   1 6904.60 283.683   3
   3   1   1 6847.12 269.435   3
   3   1   1 7372.56 263.106   4
  -3   1  -1 6620.54 283.463   5
  -3   1  -1 6854.33 284.503   2
   3  -1   1 7411.59 297.535   2
   3   1   1 7181.25 277.155   2
   3  -1   2 95353.3 2936.31   4
  -3   1  -2 95188.8 2928.68   4
  -3   1  -2 94073.8 2976.83   8
   3   1   2 98102.1 2947.85   3
  -3   1  -2 96500.8 2958.92   3
   3   1   2 97140.8 2927.79   4
   3  -1   2 94419.2 2964.04   3
  -3   1  -2 96227.2 2931.23   6
   3   1   2 96522.8 2899.40   6
  -3   1  -2 93296.9 2968.32   5
   3  -1   2 96124.5 2977.12   2
   3   1   2 89122.3 2948.82   2
  -3   1  -2 91701.5 2964.78   2
   3   1   3 3888.74 153.022   6
  -3   1  -3 3447.47 167.691   6
   3  -1   3 3831.76 176.014   6
  -3   1  -3 3961.17 198.008   3
   3   1   3 3712.20 185.028   3
   3   1   3 3654.88 167.644   4
  -3   1  -3 3490.98 167.971   4
  -3   1  -3 3547.18 204.262   8
  -3   1  -4 5094.23 272.476   8
   3   1   4 5368.28 277.515   8
   3   1   4 5351.38 248.631   3
   3  -1   4 5765.07 240.957   6
  -3   1  -4 5229.38 226.874   6
   3   1   4 5612.75 214.867   6
  -3   1  -4 4956.67 227.649   4
   3   1   4 5127.70 227.417   4
  -3  -1  -4 5816.99 266.755   2
  -3   1  -5 30990.3 1051.65   6
   3  -1   5 32632.0 1071.59   6
   3   1   5 32879.4 1040.88   6
  -3  -1  -5 32464.4 1081.67   3
   3   1   5 33714.1 1140.57   8
  -3   1  -5 31438.4 1127.24   8
   3   1   5 31641.8 1058.47   4
   3   1   6 7309.87 296.789   6
   3  -1   6 7347.77 320.521   6
  -3   1  -6 7383.44 302.190   6
  -3  -1  -6 7444.72 329.048   3
  -3   1  -6 7574.32 312.033   7
   3   1   6 7188.70 372.876   8
  -3   1  -6 6824.83 362.011   8
   3   1   6 7366.02 312.411   4
  -3   1  -7 10588.7 504.809   8
   3   1   7 11813.4 530.555   8
  -3   1  -7 11402.0 442.322   7
  -3  -1  -7 11239.4 399.843   7
  -3  -1  -7 11761.8 435.328   4
  -3  -1  -7 11813.3 473.570   3
   3  -1   7 11998.6 463.810   6
   3   1   7 11656.4 438.767   6
  -3   1  -7 11170.0 433.446   6
   3   1   7 10984.1 447.978   4
   3  -1   8 11271.3 457.633   6
   3   1   8 10707.7 429.892   6
  -3  -1  -8 10602.8 421.488   4
  -3   1  -8 10517.3 481.801   3
  -3  -1  -8 10196.9 460.531   3
  -3   1  -8 12097.8 530.232   8
  -3   1  -8 11424.2 434.076   7
  -3  -1  -8 11118.5 385.793   7
   3   1   8 10143.6 512.076   8
   3  -1   9 463.832 84.7459   6
  -3   1  -9 396.992 66.2651   7
   3   1   9 421.458 73.3451   6
  -3  -1  -9 480.293 69.5510   4
  -3  -1  -9 461.303 86.2312   3
  -3   1  -9 666.723 100.191   3
  -3   1  -9 311.553 69.1875   4
   3   1   9 489.820 105.536   8
  -3   1  -9 440.693 95.1248   8
  -3  -1  -9 426.859 46.2255   7
  -3   1 -10 2846.12 170.453   7
   3   1  10 3167.51 264.760   8
  -3  -1 -10 3109.88 216.137   3
  -3   1 -10 2862.57 224.595   3
  -3  -1 -10 3166.60 183.455   4
   3   1  10 3060.56 192.240   6
  -3  -1 -10 2949.96 131.388   7
   3  -1  10 3000.21 202.773   6
  -3   1 -10 2979.34 240.312   8
  -3   1 -10 2910.92 188.473   4
   3   1  11 14331.2 704.284   8
  -3  -1 -11 15649.6 582.034   4
  -3   1 -11 14216.4 650.700   3
  -3  -1 -11 15530.5 640.419   3
  -3   1 -11 14941.8 561.747   7
   3   1  11 15090.2 599.327   6
   3  -1  11 14893.3 620.334   6
  -3   1 -11 16263.9 698.721   8
  -3   1 -11 15713.2 599.052   4
   3  -1  12 873.961 127.743   6
   3   1  12 899.816 118.032   6
  -3   1 -12 914.313 91.0871   7
  -3   1 -12 781.993 132.408   3
  -3  -1 -12 824.209 100.220   4
  -3   1 -12 1011.55 115.887   4
  -3  -1 -12 900.885 132.999   3
  -3   1 -12 728.414 139.737   8
   3   1  12 629.416 140.838   8
   3   1  13 2683.86 274.201   8
  -3  -1 -13 2880.33 191.403   4
  -3   1 -13 2695.69 238.563   3
  -3  -1 -13 2826.65 225.446   3
   3   1  13 2836.01 212.119   6
   3  -1  13 2543.06 214.617   6
  -3   1 -13 2757.42 254.943   8
  -3   1 -13 3205.07 210.134   4
   3   1  14 2116.60 252.883   8
  -3  -1 -14 1656.42 185.001   3
  -3  -1 -14 1978.77 160.504   4
  -3   1 -14 1776.30 202.142   3
   3  -1  14 1896.98 189.539   6
   3   1  14 1962.78 180.681   6
  -3   1 -14 1457.72 194.435   8
  -3   1 -14 1902.39 167.809   4
   3   1  15 966.286 143.586   6
   3  -1  15 969.820 147.614   6
  -3   1 -15 960.767 124.399   4
  -3  -1 -15 1000.72 117.212   4
  -3   1 -15 961.691 162.327   3
  -3  -1 -15 848.539 139.418   3
  -3   1 -15 1038.36 167.645   8
   3   1  15 645.923 170.460   8
   3   1  16 6308.77 376.751   6
   3  -1  16 6788.38 397.233   6
  -3  -1 -16 7102.55 348.334   4
  -3  -1 -16 6437.59 397.020   3
  -3   1 -16 6886.21 427.954   3
   3   1  16 7048.69 495.780   8
  -3   1 -16 6157.23 343.947   4
   3   1  17 3601.13 357.961   8
  -3   1 -17 2782.79 277.353   3
  -3  -1 -17 3305.42 229.431   4
  -3  -1 -17 3465.83 281.491   3
   3   1  17 3025.95 257.037   6
  -3  -1 -18 4328.40 322.607   3
  -3   1 -18 3779.20 326.392   3
   3   1  18 3605.77 379.389   8
  -3  -1 -19 2004.53 239.161   3
  -3   1 -19 2543.69 274.954   3
   3   1  19 2451.80 319.832   8
  -3   1 -20 358.919 145.968   3
  -3  -1 -20 196.520 114.640   3
  -3  -1 -21 5129.54 386.625   3
  -3   1 -21 5716.33 420.539   3
   3  -2 -24 3069.02 274.101   3
   3  -2 -22 33.4649 71.4566   4
  -3  -2  22-82.6018 202.338   8
   3  -2 -21 282.066 74.4610   4
  -3   2  21 196.073 133.926   8
   3   2 -21 355.522 95.2970   4
   3  -2 -20 3232.36 204.241   4
  -3   2  20 3765.29 378.105   8
  -3  -2  20 3287.39 236.517   7
   3   2 -20 3353.24 234.506   4
   3  -2 -19 2472.37 168.338   4
  -3   2  19 1869.55 267.967   8
  -3  -2  19 2261.23 190.544   7
   3   2 -19 2495.10 195.326   4
   3   2 -18 11442.1 529.486   8
  -3   2  18 10847.7 638.761   8
   3  -2 -18 11424.4 452.042   4
  -3   2  18 11528.1 547.522   6
   3   2 -18 10903.1 487.577   4
  -3  -2  18 10728.5 495.800   7
  -3   2  18 11100.8 409.719   7
   3   2 -17 4717.11 295.840   8
  -3   2  17 4640.92 376.484   8
  -3  -2  17 4193.62 271.391   7
  -3   2  17 4659.59 213.456   7
  -3   2  17 4047.75 288.000   6
   3  -2 -17 4779.44 236.506   4
  -3  -2  16 10401.0 466.044   7
  -3   2  16 9964.95 388.977   7
  -3   2  16 8588.57 539.457   8
   3   2 -16 9963.31 472.288   8
   3  -2 -16 10398.3 406.021   4
  -3  -2  16 10502.5 513.192   6
  -3   2  15 384.642 121.953   8
   3   2 -15 467.509 89.6241   8
   3  -2 -15 383.293 61.2891   4
  -3  -2  15 336.796 82.5664   7
  -3   2  15 252.443 54.1106   7
  -3  -2  15 412.532 101.591   6
   3   2 -14 338.242 66.9113   8
  -3   2  14 279.970 94.1680   8
   3  -2 -14 129.184 43.9504   4
  -3  -2  14 67.0055 51.5683   7
  -3   2  14 105.552 40.3440   7
  -3  -2  14 99.0736 71.3010   6
   3   2 -13 10228.1 451.957   8
  -3   2  13 9657.55 513.460   8
   3  -2 -13 10422.7 387.127   4
  -3  -2  13 10163.2 473.187   6
  -3  -2  13 9892.71 444.495   7
  -3   2  12 12770.9 610.409   8
   3   2 -12 13864.1 554.324   8
   3  -2 -12 13679.0 486.491   4
  -3  -2  12 14119.1 575.975   6
  -3  -2  12 14023.2 556.362   7
  -3   2  11 6728.90 375.341   8
   3   2 -11 7096.99 329.797   8
   3  -2 -11 7269.90 276.063   4
  -3  -2  11 7376.92 349.124   6
  -3  -2  11 6728.75 331.306   7
  -3   2  10 36674.1 1312.70   8
   3   2 -10 37288.9 1250.47   8
   3  -2 -10 37809.7 1185.08   4
  -3  -2  10 35919.9 1260.85   7
  -3  -2  10 39059.6 1277.65   6
  -3   2   9 35447.4 1299.80   8
   3   2  -9 40555.0 1260.44   8
   3  -2  -9 38170.8 1189.74   4
  -3  -2   9 37739.0 1269.19   7
  -3  -2   9 36859.3 1269.16   6
  -3   2   8 12238.9 524.031   8
   3   2  -8 13493.9 491.535   8
   3  -2  -8 13687.6 437.783   4
  -3  -2   8 13004.8 505.882   6
   3   2  -7 2807.80 140.895   8
  -3   2   7 2338.75 156.575   8
   3  -2  -7 2569.84 101.410   4
   3   2  -7 2735.91 142.123   5
  -3  -2   7 2697.55 152.741   6
   3   2  -6 34726.7 1077.42   8
  -3   2   6 34253.3 1110.36   8
   3   2  -6 32418.4 1077.56   5
  -3  -2   6 33703.1 1100.58   6
  -3   2   5 4403.10 188.898   8
   3   2  -5 4105.39 170.638   5
  -3  -2   5 3843.73 181.079   6
   3  -2  -4 38559.1 1222.12   1
  -3  -2   4 38048.2 1232.45   6
  -3   2   4 39703.9 1229.08   8
   3   2  -4 39050.2 1232.66   5
  -3   2   4 40024.4 1230.60   5
  -3  -2   3 426.820 41.1129   6
   3   2  -3 492.029 59.0522   5
  -3   2   3 545.708 46.8615   5
   3  -2  -3 406.915 43.3044   1
   3  -2  -3 419.902 41.9423   3
   3  -2  -2 220515. 7122.04   1
  -3   2   2 236113. 7093.92   4
  -3   2   2 228876. 7141.09   5
  -3  -2   2 247244. 7104.73   6
   3   2  -2 231212. 7095.48   6
   3   2  -2 240049. 7154.92   5
  -3   2   2 236387. 7118.25   3
  -3   2   1 44364.2 1473.43   1
   3  -2  -1 50232.2 1484.91   1
   3   2  -1 47698.4 1478.05   2
  -3   2   1 46816.7 1477.92   3
  -3   2   1 47617.6 1459.72   4
  -3   2   1 46958.7 1494.10   5
   3   2  -1 47270.5 1489.43   5
  -3   2   1 47028.1 1495.53   2
   3  -2   0 148622. 4447.76   1
  -3   2   0 138728. 4438.33   1
  -3   2   0 146605. 4454.84   3
  -3   2   0 147674. 4431.95   4
   3   2   0 147802. 4459.25   5
  -3   2   0 150869. 4460.16   5
   3  -2   0 148055. 4473.15   2
   3   2   0 147616. 4432.63   2
  -3   2   0 145734. 4466.45   2
  -3  -2   0 138596. 4429.98   2
  -3   2  -1 7115.13 268.022   1
  -3   2  -1 6721.21 261.611   4
  -3   2  -1 6883.10 283.359   3
   3   2   1 6798.42 263.550   3
  -3   2  -1 6972.71 282.597   5
   3  -2   1 6776.94 297.317   2
  -3  -2  -1 6701.55 257.166   2
  -3   2  -1 6717.83 287.333   2
   3   2   1 7137.26 265.229   2
  -3   2  -2 17306.1 563.742   4
  -3   2  -2 15971.8 594.004   8
  -3   2  -2 16721.2 589.720   3
   3   2   2 15947.9 559.583   3
  -3   2  -2 16846.7 574.457   6
  -3   2  -2 15895.1 585.434   5
   3   2   2 15519.6 562.080   2
  -3   2  -2 16312.6 596.528   2
  -3  -2  -2 16294.4 556.086   2
  -3   2  -3 313.349 56.2953   8
  -3  -2  -3 247.008 41.9865   3
   3   2   3 272.479 46.2244   3
   3   2   3 248.631 39.8682   4
  -3   2  -3 253.931 52.8137   3
  -3   2  -3 169.013 41.7204   6
  -3   2  -3 211.081 39.2837   4
  -3   2  -3 226.781 61.9318   2
  -3  -2  -3 240.672 42.6626   2
  -3   2  -4 113473. 3549.53   8
  -3  -2  -4 112547. 3486.99   3
   3   2   4 114481. 3478.40   4
  -3   2  -4 109952. 3531.97   3
   3   2   4 112299. 3501.65   3
  -3   2  -4 112544. 3500.70   6
  -3   2  -4 113095. 3492.72   4
  -3   2  -4 116829. 3561.83   2
  -3  -2  -4 111596. 3506.84   2
  -3   2  -5 2390.78 143.266   4
   3   2   5 2048.26 126.300   4
   3   2   5 2372.25 174.054   8
  -3   2  -5 2297.36 172.098   8
  -3   2  -5 1884.18 140.640   7
  -3   2  -5 2024.24 156.085   3
  -3  -2  -5 2231.39 139.375   3
  -3   2  -5 2326.69 145.514   6
   3  -2   5 2258.16 149.622   6
   3   2   5 2328.77 116.635   6
  -3  -2  -5 2438.14 156.511   2
   3   2   6 52500.6 1690.36   8
  -3   2  -6 49614.3 1617.33   7
  -3   2  -6 49980.9 1675.98   8
  -3  -2  -6 48507.1 1606.47   3
   3  -2   6 51291.6 1625.22   6
  -3   2  -6 50984.1 1606.67   6
   3   2   6 49325.1 1566.18   6
  -3   2  -6 47258.0 1601.26   4
   3   2   6 48672.7 1590.64   4
  -3   2  -7 4075.82 228.561   7
   3   2   7 4222.70 279.466   8
  -3  -2  -7 4499.99 235.028   3
  -3  -2  -7 4723.12 217.922   4
   3   2   7 4512.78 207.802   6
   3  -2   7 4659.01 248.179   6
  -3   2  -7 4365.02 226.886   6
  -3   2  -7 4936.64 290.557   8
   3   2   7 4392.82 223.738   4
  -3   2  -8 3381.79 206.054   7
  -3  -2  -8 3524.03 134.613   7
   3   2   8 3591.41 259.645   8
  -3  -2  -8 3343.86 185.838   4
  -3  -2  -8 3551.90 211.706   3
   3   2   8 3813.04 190.302   6
   3  -2   8 4128.46 232.956   6
  -3   2  -8 4103.57 211.467   6
  -3   2  -8 3471.98 247.426   8
   3   2   8 3459.74 199.214   4
  -3   2  -9-18.2267 62.1162   8
   3   2   9 20.3875 64.6823   8
  -3  -2  -9 86.5070 43.0622   4
  -3  -2  -9 24.0663 46.1552   3
  -3   2  -9 10.8645 45.8500   7
   3  -2   9 13.0298 44.4068   6
  -3   2  -9-10.0464 39.5368   6
   3   2   9 17.8764 39.3276   6
   3   2   9 42.4857 46.7323   4
  -3   2 -10 4526.07 250.370   7
   3   2  10 4878.99 334.922   8
  -3  -2 -10 4611.10 266.625   3
  -3  -2 -10 5189.30 247.710   4
   3  -2  10 4334.71 272.818   6
   3   2  10 4771.77 248.466   6
  -3   2 -10 4783.96 314.939   8
  -3   2 -10 5133.50 266.826   4
  -3   2 -11-20.6655 74.9735   8
   3   2  11 24.2419 90.4984   8
  -3  -2 -11-9.97737 47.2776   4
  -3   2 -11-19.5624 73.0291   3
  -3  -2 -11-14.2128 58.6582   3
  -3   2 -11-21.9977 45.3942   7
   3  -2  11 30.4609 64.2710   6
   3   2  11 11.3718 46.9333   6
  -3   2 -11-12.3826 58.6745   4
   3   2  12 12106.4 620.522   8
  -3   2 -12 11007.6 560.064   3
  -3  -2 -12 11617.7 470.115   4
  -3  -2 -12 11042.7 509.120   3
   3  -2  12 11376.8 524.066   6
   3   2  12 11245.8 488.671   6
  -3   2 -12 11728.8 473.455   7
  -3   2 -12 11768.9 579.263   8
  -3   2 -12 11935.1 499.971   4
   3   2  13 986.922 175.760   8
  -3  -2 -13 917.447 130.933   3
  -3  -2 -13 989.478 114.215   4
  -3   2 -13 807.083 143.432   3
   3  -2  13 789.108 131.880   6
  -3   2 -13 903.576 104.164   7
   3   2  13 777.127 115.760   6
  -3   2 -13 738.161 141.739   8
  -3   2 -13 1140.32 127.921   4
   3   2  14 6016.47 434.157   8
  -3  -2 -14 6627.33 318.298   4
  -3   2 -14 6510.51 409.514   3
  -3  -2 -14 6283.60 357.570   3
   3  -2  14 5972.52 361.853   6
   3   2  14 5992.44 333.406   6
  -3   2 -14 5900.18 394.637   8
  -3   2 -14 5455.60 318.823   4
   3   2  15 32.9198 73.8578   6
   3  -2  15 39.8722 82.2857   6
  -3  -2 -15 129.813 83.2110   3
  -3   2 -15 59.7662 63.0607   4
  -3   2 -15 50.0403 82.3809   3
  -3  -2 -15 76.6686 61.5927   4
  -3   2 -15-151.164 119.385   8
   3   2  15 129.017 98.3192   8
   3  -2  16 3465.42 280.539   6
   3   2  16 3348.40 258.363   6
  -3  -2 -16 3842.63 280.279   3
  -3  -2 -16 4002.32 245.374   4
  -3   2 -16 3374.84 307.649   3
  -3   2 -16 3915.26 257.507   4
   3   2  16 3154.30 336.165   8
   3   2  17 1453.06 178.313   6
   3   2  17 1088.72 220.041   8
  -3   2 -17 1412.60 207.898   3
  -3  -2 -17 1348.75 146.055   4
  -3  -2 -17 1128.21 161.079   3
   3   2  18 1300.49 245.583   8
  -3  -2 -18 1365.68 185.871   3
  -3   2 -18 1088.15 192.277   3
   3   2  19 842.420 227.701   8
  -3  -2 -19 1016.14 166.099   3
  -3   2 -19 854.795 175.887   3
  -3   2 -20 2426.81 285.474   3
  -3  -2 -20 3754.73 298.425   3
  -3  -2 -21 256.537 106.908   3
  -3  -2 -22 3192.71 293.055   3
   3  -3 -24 1784.08 209.317   3
   3  -3 -23 716.830 138.931   3
  -3   3  21 3530.19 377.919   8
  -3  -3  21 3348.84 367.481   8
  -3  -3  21 3407.29 254.350   7
   3   3 -20 1930.65 184.156   4
  -3  -3  20 2457.53 310.997   8
  -3  -3  20 2745.27 224.279   7
  -3   3  20 2809.92 328.200   8
   3  -3 -20 2386.27 164.501   4
   3  -3 -19 3292.81 192.477   4
  -3  -3  19 3476.20 255.274   7
  -3   3  19 3602.49 352.508   8
  -3  -3  19 2923.49 324.419   8
   3  -3 -18 8.68895 45.2312   4
   3   3 -18-34.9091 79.8044   8
   3  -3 -18-17.4733 78.3966   8
  -3   3  18-32.4036 110.427   8
  -3  -3  18 16.8880 71.2656   7
  -3  -3  18 160.617 119.920   8
  -3  -3  17 2624.48 245.332   6
   3  -3 -17 2310.98 148.822   4
   3  -3 -17 2181.09 197.819   8
  -3   3  17 2142.62 261.660   8
   3   3 -17 2178.60 198.163   8
  -3  -3  17 2214.67 258.314   8
  -3   3  17 2472.42 120.488   7
  -3  -3  17 2356.41 203.843   7
  -3  -3  16 9609.01 494.555   6
   3  -3 -16 9281.51 371.334   4
  -3  -3  16 8749.62 531.706   8
  -3   3  16 9659.82 554.272   8
   3  -3 -16 9593.70 454.054   8
   3   3 -16 9759.70 455.742   8
  -3   3  16 9249.13 346.903   7
  -3  -3  16 9481.04 458.043   7
  -3  -3  15 188.585 83.3202   6
  -3   3  15 235.004 47.1230   7
  -3  -3  15 253.371 81.6071   7
  -3  -3  15 356.566 102.981   8
  -3   3  15 385.342 121.968   8
   3   3 -15 311.801 79.8357   8
   3  -3 -15 400.901 91.7743   8
   3  -3 -15 187.836 50.3152   4
  -3  -3  14 9554.98 468.225   6
   3  -3 -14 9094.93 355.745   4
   3  -3 -14 9189.01 430.969   8
  -3  -3  14 9109.98 505.715   8
   3   3 -14 10176.4 443.279   8
  -3   3  14 9186.27 511.992   8
  -3  -3  14 9442.93 447.554   7
  -3   3  13 127.927 67.6877   8
  -3  -3  13 63.4073 74.4311   8
   3  -3 -13 167.144 59.9147   8
   3   3 -13 128.375 54.2292   8
   3  -3 -13 44.8321 30.8934   4
  -3  -3  13 63.9989 64.5621   6
  -3  -3  13 72.6584 66.4868   7
   3  -3 -12 979.462 107.281   8
  -3  -3  12 592.163 112.515   8
   3   3 -12 869.639 99.6063   8
  -3   3  12 752.338 122.138   8
   3  -3 -12 713.771 62.4359   4
  -3  -3  12 761.800 112.437   6
  -3  -3  12 662.159 98.2182   7
  -3   3  11 21645.3 836.137   8
   3  -3 -11 21757.2 764.280   8
   3   3 -11 20872.1 759.309   8
  -3  -3  11 20050.0 823.023   8
   3  -3 -11 20403.6 681.257   4
  -3  -3  11 21427.6 794.195   6
  -3  -3  11 20852.3 790.207   7
   3  -3 -10 6033.18 279.676   8
  -3   3  10 5742.00 319.424   8
  -3  -3  10 5924.03 323.403   8
   3   3 -10 5234.33 268.594   8
   3  -3 -10 5968.80 215.692   4
  -3  -3  10 5444.01 293.440   6
  -3  -3  10 5315.22 291.819   7
  -3   3   9 70325.4 2280.21   8
   3  -3  -9 70487.1 2221.03   8
   3   3  -9 71388.9 2220.32   8
  -3  -3   9 68188.3 2276.57   8
   3  -3  -9 69290.3 2143.26   4
  -3  -3   9 69889.3 2260.36   7
  -3  -3   9 72549.8 2256.36   6
   3  -3  -8 245.107 46.9463   8
   3   3  -8 275.669 48.9193   8
  -3  -3   8 165.618 54.4571   8
  -3   3   8 189.650 60.8373   8
  -3  -3   8 165.293 52.4200   6
  -3  -3   8 185.671 53.0122   7
  -3  -3   7 3807.63 206.744   8
  -3   3   7 3364.14 198.237   8
   3  -3  -7 4179.93 180.131   8
   3   3  -7 3736.95 174.295   8
   3   3  -7 3676.93 174.487   5
   3  -3  -7 3631.57 173.897   5
  -3  -3   7 3933.87 216.311   7
  -3  -3   7 3653.16 198.915   6
   3  -3  -6 23728.6 747.562   8
   3   3  -6 23264.0 746.218   8
  -3  -3   6 21969.9 774.678   8
  -3   3   6 22548.0 776.520   8
   3  -3  -6 21528.4 742.704   5
   3   3  -6 23120.7 746.612   5
  -3  -3   6 22770.3 781.362   6
   3  -3  -5 3225.15 142.727   1
  -3  -3   5 3214.18 162.797   6
  -3  -3   5 2891.89 149.298   8
  -3   3   5 2930.90 151.039   8
   3  -3  -5 3149.94 140.578   5
   3   3  -5 3181.19 141.260   5
   3  -3  -4 16152.7 499.981   3
   3  -3  -4 14592.7 511.784   1
  -3  -3   4 14504.5 527.078   6
   3   3  -4 14666.6 518.381   6
  -3  -3   4 15256.9 508.541   8
  -3   3   4 15464.1 509.949   8
   3   3  -4 14865.6 515.895   5
  -3   3   4 15118.5 508.872   5
  -3  -3   4 15154.3 510.501   5
   3  -3  -4 15694.0 519.990   5
  -3  -3   3 73936.9 2212.90   6
   3   3  -3 73965.5 2206.11   6
   3  -3  -3 71077.5 2234.51   5
  -3  -3   3 67737.7 2194.85   5
  -3   3   3 71424.6 2194.31   5
   3   3  -3 67338.5 2230.61   5
   3  -3  -3 70677.9 2210.83   1
  -3   3   3 71954.0 2203.03   1
   3  -3  -3 73093.5 2193.77   3
  -3   3   2 47250.2 1547.39   1
   3  -3  -2 48816.4 1559.73   1
   3  -3  -2 48827.0 1549.59   3
  -3   3   2 49657.4 1543.89   3
  -3   3   2 51194.8 1562.31   5
  -3  -3   2 51732.6 1565.47   5
   3   3  -2 48239.4 1538.76   6
   3  -3  -2 52758.1 1575.09   5
   3   3  -2 50182.4 1573.77   5
  -3   3   2 49100.9 1566.98   2
  -3   3   1 51168.7 1611.57   2
   3   3  -1 51549.4 1571.45   6
  -3  -3   1 48396.4 1600.97   5
   3  -3  -1 51817.0 1599.07   5
   3   3  -1 49579.9 1597.20   5
  -3   3   1 53263.8 1606.12   5
  -3   3   1 53096.1 1598.04   1
   3  -3  -1 48260.1 1600.79   1
   3  -3  -1 49135.3 1602.52   3
  -3   3   1 51853.1 1595.06   3
  -3   3   0 6826.40 284.159   2
   3   3   0 7041.46 247.651   2
  -3   3   0 6355.74 270.129   5
   3  -3   0 7102.19 277.640   5
  -3  -3   0 6838.28 274.526   5
   3   3   0 6559.46 272.242   5
  -3   3   0 6930.14 268.426   1
   3  -3   0 7316.64 277.596   1
  -3   3   0 6775.74 277.726   3
  -3   3  -1 3111.57 166.621   2
   3   3   1 2911.60 129.688   2
  -3  -3  -1 3081.20 126.523   2
  -3   3  -1 2931.45 160.446   3
  -3   3  -1 2836.90 150.163   5
  -3  -3  -1 2542.65 147.222   5
   3  -3   1 2764.43 145.992   1
  -3   3  -1 2638.12 140.407   1
  -3  -3  -2 18240.2 606.473   2
  -3   3  -2 18631.4 669.561   2
  -3   3  -2 18235.0 656.091   8
  -3  -3  -2 18512.0 657.800   8
  -3   3  -2 18118.5 661.749   3
   3   3   2 18946.2 619.987   3
  -3   3  -2 18595.1 648.618   5
  -3  -3  -2 17679.1 645.934   5
  -3   3  -2 18137.0 627.334   1
  -3   3  -3 29425.2 997.099   8
  -3  -3  -3 27974.1 993.695   8
  -3   3  -3 29615.1 1001.10   3
   3   3   3 29211.0 951.750   3
  -3   3  -3 28738.0 982.310   6
  -3  -3  -3 29088.4 944.719   2
  -3   3  -3 30442.9 1017.99   2
  -3   3  -3 28206.1 954.473   1
  -3   3  -4 7049.98 307.321   6
   3   3   4 6763.59 282.826   3
  -3  -3  -4 6611.65 271.782   3
   3   3   4 6438.90 271.755   4
  -3   3  -4 6798.35 335.993   2
  -3  -3  -4 6772.04 283.533   2
  -3   3  -4 7515.41 326.080   7
  -3   3  -4 6872.06 324.855   8
  -3  -3  -4 6070.36 315.493   8
  -3   3  -5 16176.7 619.289   6
   3   3   5 16538.1 599.500   3
   3   3   5 16895.6 586.406   4
  -3  -3  -5 15920.3 582.379   3
  -3   3  -5 17814.4 677.036   2
  -3  -3  -5 16625.3 610.314   2
  -3   3  -5 16674.3 633.070   7
   3   3   5 16858.7 656.891   8
   3  -3   5 16964.6 656.889   8
  -3   3  -5 16546.8 651.584   8
  -3  -3  -5 17300.1 659.929   8
  -3   3  -6 8170.60 349.018   6
   3  -3   6 7658.65 354.086   6
  -3  -3  -6 7477.24 317.368   3
   3   3   6 7099.92 308.932   4
  -3  -3  -6 7537.01 376.936   8
   3  -3   6 8119.19 389.910   8
  -3   3  -6 7976.61 382.047   8
   3   3   6 7162.07 374.279   8
  -3   3  -6 7695.16 355.940   7
   3  -3   7-12.2553 47.0068   6
  -3   3  -7 21.5022 37.8431   6
  -3  -3  -7 52.1148 39.7157   3
   3   3   7-8.18900 36.7446   4
  -3   3  -7 62.0754 51.4991   4
   3   3   7-16.6008 58.4305   8
  -3   3  -7 23.9437 40.8015   7
   3  -3   7 16.5213 58.1509   8
  -3   3  -7 15.4369 50.8255   8
  -3  -3  -7 31.3498 56.8699   8
  -3   3  -8 8964.55 401.280   7
   3   3   8 8650.54 447.917   8
   3  -3   8 8855.48 452.822   8
  -3  -3  -8 9476.30 380.079   3
  -3   3  -8 8402.99 382.587   6
   3  -3   8 8604.61 406.179   6
  -3   3  -8 8650.46 436.093   8
  -3  -3  -8 9040.63 443.980   8
   3   3   8 8220.49 363.657   4
  -3  -3  -9 1882.15 188.306   8
  -3   3  -9 2411.01 203.138   8
   3  -3   9 2057.50 200.367   8
   3   3   9 1891.16 193.741   8
  -3   3  -9 2140.58 166.155   7
  -3  -3  -9 2213.96 157.126   3
  -3   3  -9 2169.02 157.987   6
   3  -3   9 2180.75 177.326   6
   3   3   9 2066.59 137.011   6
   3   3   9 1873.30 143.565   4
  -3  -3 -10 26365.3 1086.79   8
  -3   3 -10 29250.4 1104.77   8
  -3   3 -10 28939.0 1036.23   7
   3   3  10 29130.2 1136.76   8
   3  -3  10 28168.3 1128.18   8
  -3  -3 -10 28546.6 1020.52   3
   3  -3  10 29428.5 1064.73   6
  -3   3 -10 29334.8 1022.89   6
   3   3  10 30193.9 997.123   6
   3   3  10 29542.8 1017.15   4
  -3   3 -11 470.393 103.685   8
  -3  -3 -11 394.387 108.348   8
   3   3  11 193.282 100.031   8
   3  -3  11 407.976 113.995   8
  -3  -3 -11 281.939 72.6435   3
   3  -3  11 195.663 88.8005   6
  -3   3 -11 131.690 61.8324   7
   3   3  11 191.224 61.8145   6
  -3   3 -11 322.541 77.5964   6
  -3   3 -11 397.249 88.3272   4
   3  -3  12 3531.12 304.836   8
   3   3  12 3396.38 299.514   8
  -3  -3 -12 3478.96 232.951   3
   3  -3  12 3763.55 262.948   6
  -3   3 -12 3727.98 231.676   7
   3   3  12 3650.43 222.892   6
  -3  -3 -12 3923.82 299.839   8
  -3   3 -12 3690.13 285.835   8
  -3   3 -12 3636.58 239.519   4
   3  -3  13 7547.89 478.736   8
   3   3  13 7881.52 487.016   8
  -3  -3 -13 7425.55 379.834   3
  -3   3 -13 7565.17 363.297   7
   3  -3  13 7066.22 406.136   6
   3   3  13 7484.07 366.509   6
  -3  -3 -13 8006.08 457.218   8
  -3   3 -13 7289.31 438.761   8
  -3   3 -13 7360.25 376.448   4
   3   3  14 30.1267 106.105   8
   3  -3  14 90.0572 105.727   8
  -3   3 -14 151.598 91.7464   3
  -3  -3 -14 158.309 71.1334   3
  -3   3 -14 217.894 73.1925   7
   3  -3  14 256.027 94.9951   6
   3   3  14 72.3608 63.7884   6
  -3   3 -14 71.5118 104.944   8
  -3  -3 -14 193.533 104.353   8
  -3   3 -14 90.4311 73.9401   4
   3   3  15 5147.21 411.600   8
   3  -3  15 5131.67 408.591   8
  -3  -3 -15 5422.02 318.088   3
  -3   3 -15 5603.66 392.875   3
   3  -3  15 4593.63 332.356   6
   3   3  15 5464.78 314.541   6
  -3  -3 -15 4434.13 355.122   8
  -3   3 -15 5486.30 381.548   8
  -3   3 -15 5382.32 313.755   4
   3  -3  16 2667.98 254.657   6
   3   3  16 2835.23 230.288   6
  -3  -3 -16 2922.74 234.536   3
  -3   3 -16 3210.80 300.144   3
   3   3  16 3176.97 332.619   8
   3  -3  16 2794.34 316.609   8
   3   3  17 313.633 108.904   6
  -3   3 -17-28.5818 123.212   3
  -3  -3 -17 55.9091 76.9250   3
   3   3  17-72.3850 168.518   8
   3  -3  17 36.0758 145.472   8
  -3   3 -18 850.753 182.803   3
  -3  -3 -18 993.084 161.288   3
   3  -3  18 1024.82 225.747   8
   3   3  18 799.295 208.300   8
  -3   3 -19 1165.59 203.073   3
  -3  -3 -19 1131.73 171.087   3
   3  -3  19 1473.81 275.794   8
   3   3  19 798.818 222.030   8
  -3   3 -20 1143.84 200.610   3
  -3  -3 -20 956.776 160.454   3
  -3  -3 -21 1045.99 173.994   3
  -3  -3 -22 543.574 136.268   3
   3  -4 -23 4547.30 312.961   3
   3  -4 -22 165.382 97.1411   3
   3  -4 -21 3609.28 267.670   3
  -3   4  21 3532.58 388.407   8
  -3  -4  21 4076.32 396.437   8
  -3  -4  21 3241.29 263.514   7
  -3  -4  20 19.0999 82.3466   7
  -3   4  20 73.8872 134.038   8
  -3  -4  20 73.0592 115.902   8
  -3  -4  19-34.3208 131.636   8
  -3  -4  19 38.1426 71.1979   7
  -3   4  19-103.980 121.992   8
  -3  -4  18 128.296 123.042   8
  -3  -4  18 93.7363 85.7502   7
  -3   4  18 32.4243 121.069   8
   3   4 -17 2233.72 193.296   8
   3  -4 -17 1663.41 171.910   8
  -3  -4  17 2112.08 220.727   6
  -3   4  17 2088.85 253.416   8
  -3  -4  17 1720.64 190.592   7
  -3  -4  17 1586.12 227.456   8
   3   4 -16 494.028 99.4348   8
   3  -4 -16 571.100 100.338   8
  -3  -4  16 275.744 102.748   6
  -3   4  16 303.602 37.9124   7
  -3   4  16 364.348 130.903   8
  -3  -4  16 360.234 119.896   8
  -3  -4  16 308.897 93.7989   7
  -3   4  15 10232.2 558.750   8
   3  -4 -15 11328.9 478.112   8
  -3  -4  15 10063.9 556.537   8
   3   4 -15 11016.0 475.343   8
  -3   4  15 9546.58 358.720   7
  -3  -4  15 10652.1 518.671   6
  -3  -4  15 9836.87 488.222   7
  -3   4  14 566.904 116.165   8
  -3  -4  14 513.776 113.007   8
   3   4 -14 379.199 76.0452   8
   3  -4 -14 298.285 75.1905   8
  -3  -4  14 201.600 84.4060   6
  -3  -4  14 239.464 89.6151   7
  -3   4  13 28233.3 1151.08   8
  -3  -4  13 31969.5 1173.14   8
   3  -4 -13 30187.5 1067.38   8
   3   4 -13 29489.8 1062.69   8
  -3  -4  13 31984.7 1127.52   6
  -3  -4  13 29957.1 1109.48   7
  -3  -4  12 229.765 75.3679   8
   3  -4 -12 115.169 47.5682   8
  -3   4  12 77.5681 53.9906   8
   3   4 -12 80.1646 36.3800   8
  -3  -4  12-46.9148 60.0083   6
  -3  -4  12-15.6743 61.7076   7
  -3   4  11 1652.77 167.027   8
  -3  -4  11 1543.76 161.386   8
   3  -4 -11 1594.09 131.905   8
   3   4 -11 1799.70 137.250   8
  -3  -4  11 1552.87 154.140   7
  -3  -4  11 1492.40 148.743   6
   3   4 -10 764.164 84.4125   8
   3  -4 -10 669.560 78.2472   8
  -3   4  10 737.202 105.860   8
  -3  -4  10 757.030 111.805   8
  -3  -4  10 643.522 96.1508   6
  -3  -4  10 582.520 96.6428   7
   3  -4  -9 27370.6 863.000   8
  -3  -4   9 24315.7 912.943   8
  -3   4   9 23839.6 911.173   8
   3   4  -9 24463.6 851.298   8
  -3  -4   9 24599.6 916.086   7
  -3  -4   9 24605.7 898.359   6
   3  -4  -8 106.245 38.3789   8
   3   4  -8 98.5582 35.2379   8
  -3  -4   8 157.514 56.9139   8
  -3   4   8 22.8653 37.7058   8
   3  -4  -8 74.1763 33.6387   5
   3   4  -8 142.140 38.6617   5
  -3  -4   8-10.8618 40.6098   6
  -3  -4   8 38.2200 51.4190   7
   3   4  -7 47884.3 1470.24   1
  -3  -4   7 45925.8 1555.15   8
   3   4  -7 50351.3 1510.24   8
  -3   4   7 44819.5 1552.88   8
   3  -4  -7 46843.5 1506.64   8
   3   4  -7 48354.8 1510.58   5
   3  -4  -7 47302.1 1509.66   5
  -3  -4   7 48674.3 1567.79   6
   3   4  -6 1004.28 49.3265   1
   3   4  -6 1077.02 92.5641   6
  -3  -4   6 1087.85 99.0149   6
  -3  -4   6 1109.71 91.4416   8
  -3   4   6 777.305 82.5050   8
   3   4  -6 1104.60 74.4863   5
   3  -4  -6 1128.65 74.1919   5
   3  -4  -5 26504.8 842.720   3
   3  -4  -5 26908.0 877.520   1
   3   4  -5 27524.7 901.264   6
  -3  -4   5 27032.6 912.543   6
  -3  -4   5 25361.3 935.520   7
  -3  -4   5 27085.7 884.972   8
  -3   4   5 26993.4 886.807   8
   3  -4  -5 26593.5 866.382   5
   3   4  -5 27853.1 867.352   5
  -3  -4   4 23630.0 784.280   8
  -3   4   4 25057.1 786.598   8
   3  -4  -4 23522.2 770.890   3
   3   4  -4 23905.5 798.583   5
   3  -4  -4 25106.8 803.265   5
  -3   4   4 24119.5 785.566   5
  -3  -4   4 24987.4 789.313   5
   3   4  -4 24531.5 814.580   6
  -3  -4   4 23507.3 851.942   7
  -3  -4   4 23924.4 820.328   6
   3  -4  -4 24864.9 825.266   2
   3  -4  -4 24419.0 799.713   1
   3  -4  -3 2038.20 114.727   1
  -3   4   3 1928.09 106.436   1
  -3  -4   3 1958.76 76.1656   1
  -3   4   3 2017.28 94.6950   3
   3  -4  -3 1848.54 99.4858   3
  -3  -4   3 1835.36 94.7429   5
  -3   4   3 2106.57 96.7631   5
   3   4  -3 1786.12 109.594   6
  -3  -4   3 2081.34 142.853   7
   3   4  -3 1717.01 117.422   5
   3  -4  -3 1873.19 120.433   5
   3  -4  -3 1778.47 115.098   2
  -3   4   2 19158.3 651.117   1
   3  -4  -2 19794.3 667.541   1
  -3   4   2 18723.9 640.976   3
  -3  -4   2 20007.9 652.142   5
  -3   4   2 19438.1 646.955   5
   3   4  -2 19739.0 653.617   6
   3  -4  -2 20489.8 661.836   5
   3   4  -2 19726.2 662.192   5
   3  -4  -2 19260.9 671.720   2
  -3   4   2 19152.7 665.547   2
  -3   4   1 8401.17 336.566   2
   3  -4  -1 8064.72 342.347   2
   3   4  -1 8730.10 321.215   5
  -3   4   1 8693.55 325.561   5
   3  -4  -1 8395.65 317.829   5
  -3  -4   1 8780.52 326.195   5
   3  -4  -1 8609.82 335.224   1
  -3   4   1 8782.19 326.279   1
  -3   4   1 8454.15 324.260   3
  -3   4   0 4569.74 216.226   2
   3   4   0 4367.63 170.076   2
   3   4   0 4755.57 203.326   5
   3  -4   0 4503.88 201.570   5
  -3   4   0 4497.65 199.851   5
  -3  -4   0 4576.51 201.833   5
  -3   4   0 4721.87 204.323   1
  -3   4   0 4538.94 211.924   3
   3   4   1 112849. 3448.11   2
  -3   4  -1 110999. 3517.15   2
  -3   4  -1 113351. 3516.75   3
  -3   4  -1 113819. 3490.65   5
  -3  -4  -1 116817. 3493.71   5
  -3   4  -1 111027. 3488.81   1
  -3  -4  -2 9.71566 18.0232   2
   3   4   2 31.3933 28.0046   3
  -3   4  -2-10.0135 38.4065   2
  -3  -4  -2 8.47826 35.7776   8
  -3   4  -2 16.8086 28.6412   8
  -3   4  -2-9.77995 38.4850   3
  -3  -4  -2 7.47843 31.5584   5
  -3   4  -2-7.50401 31.6664   5
  -3   4  -2-13.1261 30.5582   1
  -3   4  -3 28847.3 994.868   2
  -3  -4  -3 27512.6 900.036   2
  -3   4  -3 28453.6 995.124   7
  -3  -4  -3 27257.0 967.352   8
  -3   4  -3 28490.8 969.820   8
   3   4   3 28916.0 919.110   3
  -3   4  -3 27463.8 972.411   6
  -3  -4  -3 26943.8 955.159   5
  -3   4  -3 28626.5 936.718   1
  -3  -4  -4 5562.25 274.727   8
  -3   4  -4 5262.94 278.017   7
  -3   4  -4 4972.53 263.396   8
   3   4   4 4777.75 220.401   3
  -3  -4  -4 4819.29 206.290   7
  -3   4  -4 4812.43 255.604   6
  -3   4  -4 5147.09 281.416   2
  -3  -4  -4 4723.62 211.908   2
  -3   4  -4 5095.59 231.991   1
  -3  -4  -5 3361.58 211.492   8
  -3   4  -5 2963.26 201.107   8
  -3   4  -5 3001.67 204.226   7
  -3  -4  -5 3143.33 159.109   3
   3   4   5 3167.56 164.565   4
   3   4   5 2889.27 164.234   3
  -3  -4  -5 3301.17 144.262   7
  -3   4  -5 3087.38 195.920   6
  -3  -4  -5 2937.70 164.363   2
  -3   4  -5 2880.33 215.061   2
  -3   4  -5 3093.65 172.870   1
   3  -4   6 8101.82 404.641   8
   3   4   6 8114.43 404.172   8
  -3   4  -6 8506.88 398.105   7
  -3  -4  -6 8442.54 336.533   3
   3   4   6 8614.08 342.409   4
  -3  -4  -6 8544.77 299.284   7
  -3   4  -6 8488.73 385.494   6
  -3  -4  -6 8785.47 362.593   2
  -3  -4  -6 8678.12 408.495   8
  -3   4  -6 8510.08 404.154   8
  -3  -4  -7 5397.39 191.229   7
   3   4   7 5467.64 319.545   8
  -3   4  -7 5663.56 306.654   7
   3  -4   7 5013.36 310.063   8
  -3  -4  -7 5753.51 252.231   3
  -3   4  -7 5620.80 292.018   6
  -3  -4  -7 5648.83 318.362   8
  -3   4  -7 5516.86 313.376   8
   3   4   7 5433.66 252.867   4
   3   4   8 1411.25 158.646   8
   3  -4   8 1272.24 154.958   8
  -3   4  -8 1486.55 145.308   7
  -3  -4  -8 1546.97 115.501   3
  -3   4  -8 1277.58 132.030   6
  -3  -4  -8 1430.98 153.964   8
  -3   4  -8 1405.28 150.706   8
   3   4   8 1312.56 110.704   4
  -3   4  -9 9911.41 471.706   7
   3   4   9 10290.6 522.818   8
   3  -4   9 10730.4 527.618   8
  -3  -4  -9 10292.5 427.590   3
  -3   4  -9 11001.9 469.370   6
   3  -4   9 10836.4 491.536   6
  -3  -4  -9 10718.3 513.083   8
  -3   4  -9 11149.4 514.691   8
   3   4   9 10836.5 435.473   4
  -3   4 -10 8396.60 415.984   7
   3   4  10 8595.18 472.096   8
   3  -4  10 8471.44 470.564   8
  -3  -4 -10 8411.20 375.164   3
   3  -4  10 8626.39 431.603   6
  -3   4 -10 8802.39 406.132   6
  -3  -4 -10 9448.21 468.424   8
  -3   4 -10 8372.21 447.128   8
   3   4  10 8579.18 380.461   4
  -3  -4 -11 22590.3 967.889   8
  -3   4 -11 24107.3 975.905   8
   3   4  11 23642.4 1011.53   8
   3  -4  11 25121.5 1022.08   8
  -3  -4 -11 24508.5 884.414   3
  -3   4 -11 25098.1 931.414   7
  -3   4 -11 26899.1 925.146   6
   3  -4  11 24185.5 950.749   6
   3   4  11 25227.9 873.441   6
   3   4  11 24962.1 893.624   4
  -3   4 -12 3985.69 303.030   8
  -3  -4 -12 3534.75 291.060   8
   3   4  12 4505.65 342.949   8
   3  -4  12 4206.43 331.768   8
  -3  -4 -12 4010.15 239.428   3
  -3   4 -12 3958.81 260.596   7
   3  -4  12 3675.12 276.221   6
  -3   4 -12 4126.90 253.683   6
   3   4  12 4120.53 233.082   6
  -3   4 -12 4235.26 261.754   4
  -3  -4 -13 91.4098 87.6672   8
  -3   4 -13 67.5848 76.7943   8
   3   4  13 168.426 95.6790   8
   3  -4  13 83.3990 91.5428   8
  -3  -4 -13-13.2370 62.7486   3
   3  -4  13 39.3258 79.3059   6
  -3   4 -13 15.2639 68.5078   7
   3   4  13 112.811 59.4217   6
  -3   4 -13 75.6937 70.5094   4
  -3   4 -14-23.6120 105.942   8
  -3  -4 -14 24.0185 103.538   8
   3   4  14-90.1362 112.166   8
   3  -4  14 178.671 117.182   8
  -3  -4 -14-56.5857 75.7193   3
   3  -4  14-20.7909 95.0619   6
  -3   4 -14 90.9876 66.7216   7
   3   4  14 111.008 66.8789   6
  -3   4 -14 62.6323 70.2566   4
   3   4  15 13962.5 742.206   8
   3  -4  15 13326.2 726.453   8
  -3   4 -15 14244.0 711.160   3
  -3  -4 -15 14271.0 596.162   3
   3  -4  15 14381.9 660.996   6
   3   4  15 14091.4 595.481   6
  -3  -4 -15 14096.6 686.869   8
  -3   4 -15 13437.1 672.578   8
  -3   4 -15 13338.8 595.597   4
   3   4  16 1293.13 222.805   8
   3  -4  16 913.607 200.578   8
  -3  -4 -16 1349.74 155.767   3
  -3   4 -16 1075.63 191.208   3
   3   4  16 1123.78 151.680   6
   3  -4  17 10496.5 657.277   8
   3   4  17 10493.0 658.020   8
  -3   4 -17 11231.0 631.804   3
  -3  -4 -17 11908.1 530.331   3
   3   4  17 11113.4 529.940   6
  -3   4 -18 612.157 166.379   3
  -3  -4 -18 384.288 111.370   3
   3   4  18 492.242 173.467   8
   3  -4  18 113.138 128.983   8
  -3  -4 -19 652.009 131.269   3
  -3   4 -19 559.535 176.476   3
   3  -4  19 791.447 210.041   8
   3   4  19 1151.36 237.925   8
  -3  -4 -20-18.7738 90.4812   3
  -3  -4 -21 289.183 103.552   3
   3  -5 -22 2366.83 206.630   3
   3  -5 -21 61.7769 78.0756   3
  -3  -5  21-38.5217 185.657   8
  -3   5  21 117.295 149.964   8
  -3  -5  21 42.0568 80.6625   7
   3  -5 -20 4511.52 281.902   3
  -3   5  20 4547.71 423.840   8
  -3  -5  20 4626.08 421.893   8
  -3  -5  20 4569.65 326.586   7
   3  -5 -19 4704.34 270.053   3
  -3  -5  19 4075.41 383.079   8
  -3   5  19 3511.25 377.205   8
  -3  -5  19 4444.39 324.077   7
  -3  -5  18-64.0219 132.129   8
  -3  -5  18 207.519 111.088   7
  -3   5  18 259.803 142.891   8
  -3  -5  17 5435.62 355.969   7
   3   5 -17 6340.55 338.089   8
  -3   5  17 5298.46 406.846   8
   3  -5 -17 5370.87 320.257   8
  -3  -5  17 5967.00 424.480   8
  -3  -5  16 442.066 117.681   6
  -3  -5  16 678.544 127.541   7
  -3  -5  16 666.621 147.428   8
  -3   5  16 449.722 136.315   8
   3   5 -16 390.787 102.718   8
   3  -5 -16 511.160 100.157   8
  -3  -5  15 2957.98 258.411   6
  -3  -5  15 3527.49 268.863   7
  -3  -5  15 3659.13 302.023   8
   3  -5 -15 3948.56 242.342   8
  -3   5  15 3521.79 302.647   8
   3   5 -15 3417.55 229.808   8
  -3  -5  14 13545.0 618.280   6
  -3  -5  14 13880.8 620.778   7
  -3   5  14 12407.1 641.294   8
   3  -5 -14 14622.4 569.049   8
   3   5 -14 13510.3 558.053   8
  -3  -5  14 12492.7 639.426   8
  -3  -5  13 22121.8 852.910   6
  -3  -5  13 20242.4 839.981   7
   3  -5 -13 20767.2 779.507   8
  -3   5  13 20135.1 867.179   8
   3   5 -13 21655.2 782.931   8
  -3  -5  13 20737.7 872.838   8
  -3  -5  12 3112.10 233.364   6
  -3  -5  12 3213.06 245.047   7
  -3  -5  12 3156.69 245.060   8
  -3   5  12 3585.79 260.914   8
   3   5 -12 3391.41 204.011   8
   3  -5 -12 3325.68 202.966   8
  -3  -5  11 31700.2 1160.04   6
  -3  -5  11 31192.0 1178.03   7
  -3   5  11 31403.4 1181.09   8
  -3  -5  11 32891.3 1184.47   8
   3   5 -11 32592.6 1098.75   8
   3  -5 -11 33468.4 1108.28   8
  -3  -5  10 168.374 60.3010   8
   3   5 -10 112.071 38.7847   8
   3  -5 -10 96.5499 38.7218   8
  -3   5  10 109.152 53.2165   8
  -3  -5  10 64.5983 65.1818   7
  -3  -5  10 28.4968 50.2307   6
   3   5  -9 16141.5 533.863   1
   3  -5  -9 16672.7 576.234   8
   3   5  -9 16310.6 572.933   8
  -3   5   9 15387.8 633.696   8
  -3  -5   9 15778.1 635.128   8
   3  -5  -9 14375.9 577.862   5
   3   5  -9 15726.0 573.029   5
  -3  -5   9 16005.5 634.763   6
  -3  -5   9 16556.0 662.410   7
   3   5  -8 23014.0 763.438   1
  -3  -5   8 24852.7 874.986   6
  -3  -5   8 24050.7 902.439   7
   3   5  -8 23661.0 847.181   6
   3   5  -8 24898.6 802.472   8
  -3   5   8 23564.9 863.778   8
  -3  -5   8 24109.0 864.317   8
   3  -5  -8 24324.5 803.724   8
   3  -5  -8 23546.5 801.178   5
   3   5  -8 24578.3 804.134   5
   3  -5  -7 2877.60 105.646   3
   3   5  -7 2720.21 112.860   1
   3   5  -7 2802.68 175.549   6
  -3  -5   7 2572.88 177.549   6
  -3  -5   7 2602.65 168.922   8
  -3   5   7 2582.51 167.884   8
   3   5  -7 3075.26 142.525   8
   3  -5  -7 2718.64 138.050   8
  -3   5   7 2696.87 99.1477   4
   3   5  -7 2829.85 140.136   5
   3  -5  -7 2604.61 136.682   5
   3  -5  -6 295.068 26.6844   3
   3   5  -6 304.470 25.2711   1
   3  -5  -6 315.741 47.4012   1
  -3  -5   6 223.994 60.7386   6
   3   5  -6 308.342 59.8304   6
  -3  -5   6 208.321 51.1121   8
  -3   5   6 213.297 45.9005   8
   3  -5  -6 325.470 42.8204   5
   3   5  -6 348.040 42.9509   5
   3  -5  -5 8.05245 15.1299   3
  -3  -5   5 12.4924 46.6380   7
   3   5  -5-8.48772 34.2276   6
   3  -5  -5 6.11703 28.4847   1
   3  -5  -5 73.2321 39.2180   2
  -3  -5   5 12.0112 26.4257   8
  -3   5   5 36.9088 27.0675   8
   3   5  -5 18.9372 25.3434   5
   3  -5  -5 18.4350 25.0026   5
  -3   5   4 8327.26 303.896   8
  -3  -5   4 8781.96 306.898   8
  -3  -5   4 7963.09 276.206   1
   3  -5  -4 8468.55 323.858   1
   3   5  -4 7953.09 336.682   6
  -3  -5   4 8209.95 376.012   7
   3  -5  -4 8035.05 322.390   5
   3   5  -4 8357.90 323.089   5
   3  -5  -4 8111.32 330.050   2
   3  -5  -3 12957.3 482.949   2
  -3   5   3 14090.7 444.428   8
  -3   5   3 13369.8 447.243   3
  -3   5   3 12544.0 439.738   5
  -3  -5   3 13641.3 445.591   5
   3   5  -3 13791.2 490.410   6
  -3  -5   3 13368.4 530.628   7
   3   5  -3 12977.8 481.487   5
   3  -5  -3 13546.2 485.854   5
  -3  -5   3 13024.6 431.876   1
   3  -5  -3 13026.2 482.497   1
  -3   5   2 20696.6 696.126   1
   3  -5  -2 19684.8 711.446   1
  -3   5   2 20137.1 685.026   3
  -3   5   2 21601.3 674.035   5
  -3  -5   2 21088.0 677.800   5
  -3  -5   2 20242.7 749.179   7
   3   5  -2 21079.7 708.674   6
   3  -5  -2 20678.1 690.178   5
   3   5  -2 20080.5 691.371   5
   3  -5  -2 21455.6 722.335   2
  -3   5   2 20549.1 708.253   2
  -3   5   1 24268.4 841.062   2
   3  -5  -1 25923.9 860.971   2
  -3  -5   1 26335.9 880.066   7
  -3   5   1 24955.3 832.693   3
  -3   5   1 25046.9 820.853   5
   3  -5  -1 24779.4 816.562   5
  -3  -5   1 25803.9 825.344   5
   3   5  -1 24342.6 816.546   5
  -3   5   1 24037.7 825.807   1
  -3   5   0 10401.0 394.652   2
   3  -5   0 10197.3 411.777   2
   3   5   0 9782.73 327.413   2
  -3   5   0 10071.9 392.943   3
  -3  -5   0 10104.0 406.470   7
   3   5   0 9722.37 367.079   5
  -3  -5   0 9566.42 364.738   5
  -3   5   0 9666.04 363.899   5
  -3   5   0 10071.5 377.778   1
   3   5   1 10005.0 331.336   2
  -3   5  -1 9280.27 402.394   2
  -3  -5  -1 9722.76 385.163   8
  -3   5  -1 10360.4 388.921   8
  -3   5  -1 9992.69 410.539   3
  -3  -5  -1 10475.7 407.127   7
  -3  -5  -1 10024.7 380.453   5
  -3   5  -1 10140.7 378.025   5
  -3   5  -1 10378.2 387.532   1
  -3   5  -2 31438.5 1064.58   2
  -3   5  -2 31601.4 1100.18   7
  -3  -5  -2 30424.4 1035.55   8
  -3   5  -2 30168.3 1035.05   8
  -3  -5  -2 31036.7 1033.12   7
  -3   5  -2 30393.6 1023.32   5
  -3  -5  -2 31560.0 1026.26   5
  -3   5  -2 30829.4 1023.09   1
  -3   5  -3 21049.7 767.616   2
  -3  -5  -3 20583.8 655.427   2
  -3   5  -3 20253.4 733.206   8
  -3   5  -3 19894.9 778.425   7
  -3  -5  -3 20570.9 736.018   8
   3   5   3 19938.9 683.882   3
  -3  -5  -3 21260.1 711.260   7
  -3  -5  -3 19574.7 719.245   5
  -3   5  -3 19735.5 722.791   5
  -3   5  -3 21001.7 712.144   1
  -3  -5  -4 2250.25 161.848   8
  -3   5  -4 2044.47 174.007   7
  -3   5  -4 2221.33 158.223   8
   3   5   4 2117.48 124.109   3
  -3  -5  -4 2063.64 126.786   7
  -3   5  -4 1834.07 153.595   6
  -3  -5  -4 2272.44 112.967   2
  -3   5  -4 2372.48 178.851   2
  -3   5  -4 2009.74 134.454   1
  -3   5  -5 8043.34 364.027   8
  -3  -5  -5 7150.96 292.790   7
  -3  -5  -5 7861.03 365.035   8
  -3   5  -5 7303.19 376.131   7
   3   5   5 8116.01 314.238   3
  -3   5  -5 7386.70 361.589   6
  -3   5  -5 7931.62 389.742   2
  -3  -5  -5 7254.47 296.232   2
  -3   5  -5 7354.75 321.407   1
  -3  -5  -6 1660.94 147.592   8
  -3   5  -6 1370.95 136.965   8
   3   5   6 1609.19 149.942   8
  -3   5  -6 1797.99 161.740   7
  -3  -5  -6 1482.57 90.9097   7
   3   5   6 1469.88 110.299   3
   3   5   6 1483.97 109.504   4
  -3   5  -6 1369.20 134.936   6
  -3  -5  -6 1636.95 117.155   2
  -3   5  -6 1272.75 151.602   2
  -3   5  -6 1412.95 115.457   1
  -3   5  -7 1832.78 165.327   8
  -3  -5  -7 1615.00 158.592   8
   3   5   7 1773.91 170.552   8
   3  -5   7 1715.47 166.687   8
  -3  -5  -7 1836.70 93.3424   7
  -3   5  -7 1734.84 166.015   7
   3   5   7 1871.90 127.177   4
  -3  -5  -7 1925.51 122.217   3
  -3   5  -7 1841.56 160.624   6
  -3  -5  -7 2022.54 140.521   2
  -3   5  -7 1803.36 137.851   1
   3   5   8 16483.9 707.341   8
   3  -5   8 16865.2 709.679   8
  -3   5  -8 16820.5 692.164   7
  -3  -5  -8 16952.8 601.282   3
  -3   5  -8 17282.7 677.901   6
  -3  -5  -8 16993.0 701.130   8
  -3   5  -8 16998.5 694.671   8
   3   5   8 16045.5 609.777   4
   3   5   9 6522.12 376.835   8
   3  -5   9 6370.23 373.604   8
  -3   5  -9 5621.31 337.374   7
  -3  -5  -9 6274.98 280.703   3
  -3   5  -9 6720.63 341.323   6
  -3   5  -9 5610.11 342.002   8
  -3  -5  -9 6167.53 355.180   8
   3   5   9 6119.20 288.629   4
   3   5  10 19637.0 818.621   8
   3  -5  10 19252.0 813.737   8
  -3   5 -10 18902.1 765.637   7
  -3  -5 -10 19264.0 682.407   3
  -3   5 -10 19157.3 744.026   6
  -3  -5 -10 16257.2 759.139   8
  -3   5 -10 18529.1 776.858   8
   3   5  10 19136.1 698.222   4
   3  -5  11 2028.84 216.969   8
   3   5  11 1604.90 202.200   8
  -3  -5 -11 1750.97 139.566   3
  -3   5 -11 2192.46 190.660   7
  -3   5 -11 1604.58 165.687   6
  -3  -5 -11 2349.77 215.983   8
  -3   5 -11 1711.71 185.497   8
   3   5  11 1916.68 154.097   4
   3   5  12 5781.08 410.728   8
   3  -5  12 5900.89 411.738   8
  -3  -5 -12 6430.55 316.003   3
  -3   5 -12 6833.28 360.665   6
   3  -5  12 6416.93 385.520   6
  -3   5 -12 7070.31 376.960   7
  -3  -5 -12 7678.09 422.937   8
  -3   5 -12 6865.13 404.917   8
   3   5  12 7259.34 343.558   4
  -3  -5 -13 15042.7 684.480   8
  -3   5 -13 16003.5 690.199   8
   3  -5  13 13933.2 705.647   8
   3   5  13 13005.1 694.065   8
  -3  -5 -13 14275.7 568.590   3
  -3   5 -13 13758.2 621.110   7
   3  -5  13 14358.9 659.755   6
   3   5  13 14339.7 574.369   6
  -3   5 -13 14772.3 612.976   6
  -3   5 -13 13687.4 604.170   4
  -3  -5 -14 635.684 141.577   8
  -3   5 -14 601.489 136.140   8
   3  -5  14 472.927 141.133   8
  -3  -5 -14 747.552 105.446   3
   3  -5  14 435.548 122.432   6
  -3   5 -14 312.101 100.391   7
   3   5  14 652.429 108.143   6
  -3   5 -14 563.447 110.185   4
  -3   5 -15 2181.11 205.770   7
   3   5  15 2169.24 185.909   6
  -3  -5 -15 2214.09 180.464   3
   3   5  15 2069.53 269.085   8
   3  -5  15 1832.85 249.221   8
  -3   5 -15 2068.39 230.089   8
  -3  -5 -15 2259.11 245.246   8
   3   5  16 5237.03 435.668   8
   3  -5  16 4866.16 418.813   8
  -3   5 -16 5546.10 416.530   3
  -3  -5 -16 5388.46 304.072   3
   3   5  16 5648.02 323.397   6
   3  -5  17 1528.18 252.123   8
   3   5  17 1463.39 247.247   8
  -3  -5 -17 1685.66 172.780   3
   3   5  17 1962.25 200.729   6
  -3   5 -18 888.362 188.363   3
  -3  -5 -18 1269.75 153.791   3
   3   5  18 1201.79 236.199   8
   3  -5  18 1198.57 240.145   8
  -3  -5 -19 209.605 87.6621   3
   3   5  19 118.184 143.048   8
   3  -5  19 274.536 165.611   8
  -3  -5 -20 16.7330 77.9108   3
   3  -6 -21 184.898 70.3274   3
  -3  -6  21-114.546 161.139   8
  -3   6  21 38.8922 145.207   8
  -3  -6  21 114.921 108.932   7
   3  -6 -20 7928.99 369.772   3
  -3   6  20 9000.44 588.989   8
  -3  -6  20 8008.96 559.859   8
  -3  -6  20 7390.64 457.985   7
   3  -6 -19 966.545 116.342   3
  -3  -6  19 820.335 154.082   7
  -3  -6  19 954.233 207.579   8
  -3   6  19 1214.69 230.321   8
   3  -6 -18 11430.5 474.120   3
  -3   6  18 12583.8 686.235   8
  -3  -6  18 12114.5 597.032   7
  -3  -6  18 11629.4 662.136   8
   3  -6 -17 1258.16 117.962   3
  -3   6  17 1606.60 229.692   8
  -3  -6  17 1161.49 194.759   8
  -3  -6  17 1301.86 180.128   7
   3   6 -17 1250.98 144.658   8
   3  -6 -17 1390.55 152.790   8
  -3  -6  16 2346.23 238.756   6
   3  -6 -16 2037.78 144.060   3
  -3  -6  16 2452.92 232.777   7
  -3  -6  16 1912.55 238.568   8
  -3   6  16 1914.39 235.587   8
   3   6 -16 2683.93 196.643   8
   3  -6 -16 2467.78 193.445   8
  -3  -6  15 64.8346 85.0794   6
   3  -6 -15 30.7938 40.1529   3
  -3  -6  15 128.140 100.879   8
  -3   6  15 130.438 72.6322   8
  -3  -6  15 21.2974 67.6134   7
  -3   6  15 87.1763 29.0702   7
   3   6 -15 205.017 65.9187   8
   3  -6 -15 68.5853 61.5945   8
  -3  -6  14 1258.21 170.938   6
   3  -6 -14 1277.98 100.582   3
  -3  -6  14 1528.98 194.380   8
  -3  -6  14 1223.75 169.640   7
  -3   6  14 1650.27 203.013   8
  -3   6  14 1451.79 99.6319   7
   3   6 -14 1513.24 141.692   8
   3  -6 -14 1546.59 141.017   8
  -3  -6  13 246.523 97.6137   6
   3  -6 -13 191.342 44.1617   3
  -3  -6  13 322.754 102.268   7
  -3   6  13 325.513 106.607   8
  -3  -6  13 192.942 90.8086   8
   3   6 -13 429.485 83.9736   8
   3  -6 -13 327.924 74.7280   8
  -3  -6  12 7351.98 408.538   7
  -3  -6  12 6821.45 384.258   6
  -3   6  12 6644.44 393.013   8
   3   6 -12 7592.72 331.079   8
  -3  -6  12 6663.03 388.853   8
   3  -6 -12 6870.86 323.828   8
   3   6 -12 6923.55 289.265   1
  -3  -6  11 66.0214 69.8228   6
  -3  -6  11 94.4798 79.8892   7
   3   6 -11 122.819 36.3550   1
   3   6 -11 231.234 58.8925   8
  -3  -6  11 243.026 76.5287   8
   3  -6 -11 207.917 48.7361   8
  -3   6  11 211.749 74.6240   8
  -3   6  10 4988.17 293.125   8
  -3  -6  10 4851.91 290.670   8
   3  -6 -10 4509.69 229.735   8
   3   6 -10 5178.14 236.408   8
  -3  -6  10 4618.07 303.452   7
  -3  -6  10 4843.34 292.243   6
   3   6 -10 4227.89 257.852   6
   3   6 -10 4835.33 201.424   1
   3  -6 -10 4880.55 171.160   3
   3   6 -10 4612.07 230.963   5
   3  -6 -10 5011.50 235.753   5
   3   6  -9 45.3305 24.1359   1
  -3   6   9 165.469 52.9249   8
   3  -6  -9 90.7886 32.5781   8
   3   6  -9 150.507 37.1616   8
  -3  -6   9 94.8538 47.7349   8
  -3  -6   9 52.2454 57.3710   7
  -3  -6   9 43.1030 53.6737   6
   3   6  -9 48.8969 48.1447   6
  -3   6   9 38.5058 17.4487   4
   3   6  -9 71.7827 32.2687   5
   3  -6  -9 85.4095 37.1048   5
   3   6  -8 10031.1 434.866   6
  -3  -6   8 9813.08 447.955   6
   3   6  -8 9903.11 342.111   1
  -3  -6   8 9767.03 430.193   8
   3  -6  -8 10628.9 375.621   8
   3   6  -8 10467.9 373.217   8
  -3   6   8 10019.8 433.495   8
   3  -6  -8 10034.0 374.033   5
   3   6  -8 10191.1 374.764   5
  -3   6   8 9592.69 326.136   4
   3   6  -7 12647.3 499.309   6
  -3  -6   7 11713.0 504.608   6
   3   6  -7 12177.5 400.781   1
  -3   6   7 11980.2 483.643   8
  -3  -6   7 12088.2 481.951   8
   3  -6  -7 12466.7 430.765   5
[truncated: 1,422,082 more chars]
