# Supplementary material for: (Nitrito-κ2O:O′)bis­[tris­(4-fluoro­phen­yl)phosphine-κP]silver(I)
Source: IUCrdata. 2025 Apr 8;10(Pt 4):x250296. doi: 10.1107/S2414314625002962 (PMC12054751; doi:10.1107/S2414314625002962)
Supplement: Supplementary file 3 [file x-10-x250296-Isup4.hkl]

data_I                                                                          
_shelx_title ' kp24_lt_auto_a.res in P2(1)/n'                                   
_shelx_refln_list_code          4                                               
_shelx_F_calc_maximum      372.12                                               
_exptl_crystal_F_000      1576.00                                               
_reflns_d_resolution_high  0.6889                                               
                                                                                
loop_                                                                           
 _space_group_symop_operation_xyz                                               
 'x, y, z'                                                                      
 '-x+1/2, y+1/2, -z+1/2'                                                        
 '-x, -y, -z'                                                                   
 'x-1/2, -y-1/2, z-1/2'                                                         
                                                                                
_cell_length_a    14.3478                                                       
_cell_length_b    13.5179                                                       
_cell_length_c    17.9803                                                       
_cell_angle_alpha  90.000                                                       
_cell_angle_beta  111.215                                                       
_cell_angle_gamma  90.000                                                       
                                                                                
_shelx_F_squared_multiplier     1.000                                           
                                                                                
loop_                                                                           
 _refln_index_h                                                                 
 _refln_index_k                                                                 
 _refln_index_l                                                                 
 _refln_F_squared_calc                                                          
 _refln_F_squared_meas                                                          
 _refln_F_squared_sigma                                                         
 _refln_observed_status                                                         
   2   0   0      52419.93      49972.81       574.09 o                         
   4   0   0        115.60        138.44        10.10 o                         
   6   0   0        284.95        198.29        13.66 o                         
   8   0   0      10243.99      10146.37       133.65 o                         
  10   0   0         37.11         37.33         6.94 o                         
  12   0   0        105.60         97.66         9.97 o                         
  14   0   0       2274.18       2208.01        51.77 o                         
  16   0   0       1858.52       1788.61        78.92 o                         
   2   1   0        462.94        489.06         8.15 o                         
   3   1   0       6607.20       6582.46        69.00 o                         
   4   1   0       1651.97       1585.03        23.69 o                         
   5   1   0       1783.18       1891.99        28.69 o                         
   6   1   0      11138.47      11028.21       115.67 o                         
   7   1   0       2734.13       3082.26        42.31 o                         
   8   1   0      13601.52      13676.56       139.13 o                         
   9   1   0         50.36         86.33         6.75 o                         
  10   1   0       5886.63       5973.13        64.59 o                         
  11   1   0       2708.11       2661.13        41.04 o                         
  12   1   0         85.39         70.47         7.64 o                         
  13   1   0       2667.34       2657.74        42.45 o                         
  14   1   0        119.35         91.03        10.40 o                         
  15   1   0        552.81        514.68        21.93 o                         
  16   1   0        120.64         97.12        20.09 o                         
  17   1   0        113.82        127.83        23.76 o                         
   0   2   0       2543.62       2449.13       147.29 o                         
   1   2   0       4277.35       4409.46        58.71 o                         
   2   2   0       5675.15       5882.58        76.82 o                         
   3   2   0      48367.73      48080.53       462.97 o                         
   4   2   0       7419.12       7656.85        81.60 o                         
   5   2   0      16905.27      16579.18       177.90 o                         
   6   2   0       4097.06       4292.68        52.60 o                         
   7   2   0       3221.89       2983.14        41.20 o                         
   8   2   0         30.27         19.33         5.27 o                         
   9   2   0       6092.49       5926.22        78.32 o                         
  10   2   0       4653.05       4782.79        72.43 o                         
  11   2   0       7865.29       7741.97        94.63 o                         
  12   2   0       1174.44       1122.48        27.51 o                         
  13   2   0        934.19        959.09        24.45 o                         
  14   2   0        219.83        199.10        13.68 o                         
  15   2   0         70.54         59.03        11.60 o                         
  16   2   0        263.77        303.62        35.56 o                         
  17   2   0        123.49        112.56        54.36 o                         
   1   3   0       3159.37       3317.88        44.97 o                         
   2   3   0      35117.38      34879.79       357.13 o                         
   3   3   0       2008.42       2261.38        29.80 o                         
   4   3   0      18377.27      18582.96       186.74 o                         
   5   3   0      16536.08      17517.78       187.46 o                         
   6   3   0       1506.92       1511.26        23.80 o                         
   7   3   0       1715.33       1887.84        28.96 o                         
   8   3   0       4766.72       4705.49        58.06 o                         
   9   3   0        157.19        198.86        10.72 o                         
  10   3   0       2519.88       2507.93        46.45 o                         
  11   3   0       1057.58       1092.17        37.58 o                         
  12   3   0        210.38        244.14        15.05 o                         
  13   3   0        574.13        530.26        20.39 o                         
  14   3   0        445.23        402.61        23.04 o                         
  15   3   0        651.25        697.39        27.38 o                         
  16   3   0        544.76        545.79        35.55 o                         
  17   3   0        221.53        195.75        57.72 o                         
   0   4   0      15040.25      14758.89       328.80 o                         
   1   4   0        238.16        224.57        11.12 o                         
   2   4   0      27056.97      25974.74       284.27 o                         
   3   4   0       1458.19       1500.15        23.23 o                         
   4   4   0      36034.26      35676.29       367.86 o                         
   5   4   0        686.50        798.90        14.25 o                         
   6   4   0       9844.81       9765.32       101.62 o                         
   7   4   0        208.40        240.57         9.91 o                         
   8   4   0          1.23          4.57         5.19 o                         
   9   4   0        506.59        484.98        15.05 o                         
  10   4   0       1005.24        976.15        24.81 o                         
  11   4   0        401.18        392.79        17.29 o                         
  12   4   0        371.31        350.89        18.51 o                         
  13   4   0         19.29         18.19        10.56 o                         
  14   4   0       1455.50       1546.95        45.65 o                         
  15   4   0        139.26        122.61        18.90 o                         
  16   4   0       1031.22       1053.86        55.39 o                         
  17   4   0          9.05         10.47        37.98 o                         
  18   4   0        322.05        335.14        65.98 o                         
   1   5   0        528.04        537.05        13.38 o                         
   2   5   0       3702.97       3563.01        53.29 o                         
   3   5   0       3481.15       3269.27        41.24 o                         
   4   5   0       3548.53       3348.50        43.74 o                         
   5   5   0        393.51        326.23        10.31 o                         
   6   5   0       6645.49       6555.53        71.08 o                         
   7   5   0        334.55        323.34        11.33 o                         
   8   5   0        324.18        331.13        12.99 o                         
   9   5   0        103.68         75.85         8.63 o                         
  10   5   0       1618.61       1606.16        34.85 o                         
  11   5   0       1113.29       1015.11        27.88 o                         
  12   5   0       3251.78       3398.93        57.86 o                         
  13   5   0        505.70        494.47        22.52 o                         
  14   5   0        625.50        545.77        31.49 o                         
  15   5   0        374.29        366.45        24.89 o                         
  16   5   0         25.61         25.06        18.42 o                         
  17   5   0        315.57        441.03        72.34 o                         
   0   6   0      15301.25      16065.14       297.55 o                         
   1   6   0        255.96        340.29        10.14 o                         
   2   6   0       1220.73       1513.34        24.37 o                         
   3   6   0        170.47        118.33         5.61 o                         
   4   6   0        541.61        517.06        18.66 o                         
   5   6   0       9709.34       9086.75       127.77 o                         
   6   6   0         98.06         79.86         5.94 o                         
   7   6   0       6481.76       6690.06        81.90 o                         
   8   6   0        422.13        388.79        13.94 o                         
   9   6   0       1874.81       1979.71        37.70 o                         
  10   6   0         59.17         77.37        10.06 o                         
  11   6   0       4989.60       5096.48        86.76 o                         
  12   6   0        825.78        806.83        25.55 o                         
  13   6   0       3231.23       3257.26        78.58 o                         
  14   6   0         10.84         -5.91        17.37 o                         
  15   6   0        371.19        375.02        28.17 o                         
  16   6   0          0.01        -10.37        15.86 o                         
   1   7   0        866.44        780.24        20.00 o                         
   2   7   0        169.74        192.83         6.45 o                         
   3   7   0        410.15        349.38        10.36 o                         
   4   7   0       2754.15       2703.89        40.00 o                         
   5   7   0        461.84        448.29        13.53 o                         
   6   7   0       5407.82       5367.67        73.39 o                         
   7   7   0          0.97          5.13         5.11 o                         
   8   7   0       3837.25       3993.79        57.36 o                         
   9   7   0        437.76        399.90        15.33 o                         
  10   7   0       1340.12       1315.01        29.51 o                         
  11   7   0        146.48        148.76        12.47 o                         
  12   7   0       1184.93       1181.31        34.26 o                         
  13   7   0        645.86        686.55        31.19 o                         
  14   7   0        199.93        202.27        24.14 o                         
  15   7   0        982.49       1044.99        48.68 o                         
  16   7   0          0.54        -30.94        30.94 o                         
   0   8   0      22034.73      22158.13       435.03 o                         
   1   8   0        652.19        656.65        17.30 o                         
   2   8   0       9902.66       9532.08       128.54 o                         
   3   8   0        836.28        966.88        20.14 o                         
   4   8   0       5692.99       5762.71        70.61 o                         
   5   8   0        140.94        157.77         7.58 o                         
   6   8   0        380.32        333.48        12.70 o                         
   7   8   0        267.70        246.43        11.86 o                         
   8   8   0          4.44          8.47         5.12 o                         
   9   8   0        428.07        408.03        15.63 o                         
  10   8   0        522.50        513.70        24.66 o                         
  11   8   0          2.46         -1.34         8.25 o                         
  12   8   0         17.67         18.37         9.76 o                         
  13   8   0         55.97         52.98        10.78 o                         
  14   8   0       2788.31       2780.74        67.33 o                         
  15   8   0         61.95         69.33        30.12 o                         
  16   8   0       2285.31       2187.80        86.50 o                         
   1   9   0       2925.10       2682.31        44.29 o                         
   2   9   0         49.10         69.46         8.87 o                         
   3   9   0       5281.12       5539.66        68.09 o                         
   4   9   0         18.32         21.96         4.80 o                         
   5   9   0       3962.87       4196.28        56.55 o                         
   6   9   0       8133.13       7948.17        90.79 o                         
   7   9   0        203.45        223.61         9.84 o                         
   8   9   0       4470.60       4669.05        67.25 o                         
   9   9   0       1046.56       1022.27        19.13 o                         
  10   9   0       2047.24       2070.75        34.05 o                         
  11   9   0         86.86         83.23         9.64 o                         
  12   9   0         37.89         34.00        10.09 o                         
  13   9   0        223.08        212.90        20.35 o                         
  14   9   0          0.49         -9.13        17.86 o                         
  15   9   0       1777.30       1783.29       118.70 o                         
  16   9   0         15.30         -7.72        35.29 o                         
   0  10   0       3565.62       3389.39        87.13 o                         
   1  10   0         30.96         24.50         5.45 o                         
   2  10   0         66.39         64.02         8.98 o                         
   3  10   0         28.91         29.21         2.34 o                         
   4  10   0       3233.33       3206.27        40.87 o                         
   5  10   0       5595.51       5709.89        72.04 o                         
   6  10   0        142.49        158.53        10.18 o                         
   7  10   0       1848.38       1870.06        31.26 o                         
   8  10   0        260.51        263.40        11.82 o                         
   9  10   0       2367.08       2316.88        34.93 o                         
  10  10   0         28.79         27.78         8.81 o                         
  11  10   0        791.99        857.19        27.35 o                         
  12  10   0        404.96        344.40        20.01 o                         
  13  10   0        872.03        739.00        45.92 o                         
  14  10   0         15.36         17.94        18.43 o                         
  15  10   0         29.14         45.29        24.78 o                         
  16  10   0          5.87          8.36        32.89 o                         
   1  11   0       2293.19       2198.50        39.92 o                         
   2  11   0       1505.05       1280.87        38.67 o                         
   3  11   0        262.14        282.30        15.71 o                         
   4  11   0       1205.54       1260.00        24.63 o                         
   5  11   0       2357.34       2310.40        41.31 o                         
   6  11   0         52.49         32.48         6.69 o                         
   7  11   0        441.84        428.90        14.53 o                         
   8  11   0        321.27        302.95        12.18 o                         
   9  11   0        109.85         89.24         8.47 o                         
  10  11   0        452.28        476.53        18.47 o                         
  11  11   0        734.32        711.99        27.93 o                         
  12  11   0       1647.03       1738.59        61.80 o                         
  13  11   0        586.56        679.53        43.89 o                         
  14  11   0        912.41        872.80        54.36 o                         
  15  11   0         31.87         34.71        27.50 o                         
   0  12   0       5254.19       5021.27       134.99 o                         
   1  12   0       2736.21       2581.99        56.71 o                         
   2  12   0       3046.27       3073.15        70.91 o                         
   3  12   0        218.77        244.91        15.56 o                         
   4  12   0        755.69        744.30        29.56 o                         
   5  12   0         71.48         61.11         5.08 o                         
   6  12   0        199.90        218.16        10.47 o                         
   7  12   0        564.15        543.49        18.60 o                         
   8  12   0        315.05        311.41        14.60 o                         
   9  12   0        581.51        505.17        16.30 o                         
  10  12   0       1370.67       1359.20        53.90 o                         
  11  12   0         50.28         45.02        12.11 o                         
  12  12   0       1019.76        956.30        43.27 o                         
  13  12   0        761.38        914.64        61.36 o                         
  14  12   0         66.63          7.59        36.58 o                         
  15  12   0         79.81        152.43        46.52 o                         
   1  13   0       1976.93       1979.77        48.33 o                         
   2  13   0       1297.76       1347.50        39.10 o                         
   3  13   0       2060.15       2148.42        48.04 o                         
   4  13   0       2673.68       2762.95        57.59 o                         
   5  13   0        143.11        149.15        14.40 o                         
   6  13   0        851.88        839.72        17.96 o                         
   7  13   0        672.53        656.45        21.76 o                         
   8  13   0        633.44        607.76        18.57 o                         
   9  13   0        154.24        165.23        11.38 o                         
  10  13   0       1420.22       1491.73        34.54 o                         
  11  13   0        151.88        104.40        25.77 o                         
  12  13   0        135.14        110.54        62.85 o                         
  13  13   0         14.16        -13.80        23.62 o                         
   0  14   0        311.68        272.96        32.04 o                         
   1  14   0        916.36        951.13        40.09 o                         
   2  14   0        171.80        155.07        16.79 o                         
   3  14   0       3141.05       3264.38        64.78 o                         
   4  14   0          3.04         -0.25        10.44 o                         
   5  14   0        196.27        199.32        16.10 o                         
   6  14   0         12.88         13.15         9.95 o                         
   7  14   0        221.34        188.08        12.12 o                         
   8  14   0        380.97        355.29        15.51 o                         
   9  14   0       2559.06       2795.75        56.89 o                         
  10  14   0         14.20         -2.88        17.00 o                         
  11  14   0        878.08        882.99        51.69 o                         
  12  14   0          0.35         -6.97        30.67 o                         
   1  15   0       1174.34       1244.58        73.94 o                         
   2  15   0        584.88        625.90        32.04 o                         
   3  15   0        567.35        524.84        31.95 o                         
   4  15   0         83.33         61.97        12.69 o                         
   5  15   0        499.88        493.40        41.07 o                         
   6  15   0        472.14        491.06        26.05 o                         
   7  15   0        581.91        614.78        36.56 o                         
   8  15   0       1303.88       1315.18        41.52 o                         
   9  15   0        122.11        142.31        43.26 o                         
  10  15   0        334.26        380.28        40.36 o                         
   0  16   0       2597.27       2834.04       142.25 o                         
   1  16   0         10.50         37.97        19.39 o                         
   2  16   0       1097.83       1174.31        44.56 o                         
   3  16   0        144.64        156.16        19.10 o                         
   4  16   0        118.78        104.71        16.36 o                         
   5  16   0         95.53        109.58        18.61 o                         
   6  16   0         10.60         11.77        16.42 o                         
   7  16   0        108.62         82.89        18.67 o                         
   8  16   0          6.62         11.28        22.44 o                         
   1  17   0       1688.63       1668.68        66.91 o                         
   2  17   0          2.23         10.21        17.95 o                         
   3  17   0        321.84        338.98        35.55 o                         
   4  17   0        276.38        307.18        28.97 o                         
   5  17   0         17.64         10.51        18.02 o                         
   6  17   0        982.77       1056.12        56.83 o                         
   7  17   0        103.99        103.23        23.26 o                         
   0  18   0         23.19         37.64        31.73 o                         
   1  18   0         23.72         15.86        23.79 o                         
   2  18   0          6.96         31.14        19.94 o                         
   3  18   0         24.73         58.67        24.08 o                         
   4  18   0          9.48         37.93        23.19 o                         
   5  18   0        676.58        706.79        49.36 o                         
   6  18   0        148.16        128.72        37.43 o                         
   1  19   0        299.16        332.87        52.14 o                         
   2  19   0        255.58        323.07        53.35 o                         
 -17   0   1       2537.50       2604.60       119.43 o                         
 -15   0   1       1279.15       1239.36        34.87 o                         
 -13   0   1       2353.65       2355.49        47.46 o                         
 -11   0   1       5855.36       5788.98        82.32 o                         
  -9   0   1       6385.95       6513.13        94.45 o                         
  -7   0   1       4528.31       4615.78        73.21 o                         
  -5   0   1      10355.19      10489.11       175.55 o                         
  -3   0   1       2659.40       2590.91        43.58 o                         
   3   0   1       8431.30       8960.99       109.38 o                         
   5   0   1        455.10        482.79        14.72 o                         
   7   0   1      24896.14      24983.45       303.57 o                         
   9   0   1       5473.73       5243.41        93.41 o                         
  11   0   1       1848.05       1816.84        38.56 o                         
  13   0   1       1012.37        964.47        32.75 o                         
  15   0   1       1074.13       1043.12        80.68 o                         
  17   0   1        198.84        204.47        61.11 o                         
 -17   1   1         15.21         -4.97        20.04 o                         
 -16   1   1        453.82        511.57        32.53 o                         
 -15   1   1        161.09        162.19        12.81 o                         
 -14   1   1        484.60        432.50        17.97 o                         
 -13   1   1          7.67         19.21         7.27 o                         
 -12   1   1        109.80        108.57         7.54 o                         
 -11   1   1        128.54        132.78        10.41 o                         
 -10   1   1       2274.44       2213.64        33.10 o                         
  -9   1   1      15423.90      15085.80       158.85 o                         
  -8   1   1        927.90        888.55        21.84 o                         
  -7   1   1       8125.25       8082.62       101.37 o                         
  -6   1   1       3948.42       4227.03        84.83 o                         
  -5   1   1        260.43        364.51        11.92 o                         
  -4   1   1      40321.88      40139.24       465.07 o                         
  -3   1   1      46126.44      44970.16       485.74 o                         
  -2   1   1        944.20        973.66        14.21 o                         
   1   1   1      10104.67       9752.54       205.21 o                         
   2   1   1      20492.02      20172.60       221.22 o                         
   3   1   1       2390.81       2315.94        30.39 o                         
   4   1   1      17291.45      17560.84       166.75 o                         
   5   1   1       1035.37       1012.41        16.34 o                         
   6   1   1        173.53        160.54         6.34 o                         
   7   1   1       6816.82       6836.77        74.56 o                         
   8   1   1       1079.81       1001.67        19.60 o                         
   9   1   1       5861.38       5822.41        67.65 o                         
  10   1   1        142.85        129.67         7.73 o                         
  11   1   1       2626.67       2636.44        40.91 o                         
  12   1   1        369.10        329.67        14.70 o                         
  13   1   1        348.05        318.91        13.55 o                         
  14   1   1        840.09        831.95        24.23 o                         
  15   1   1        481.27        539.53        36.72 o                         
  16   1   1         16.04          0.98        19.50 o                         
  17   1   1        474.75        548.60        86.90 o                         
 -17   2   1         19.39         -3.07        22.64 o                         
 -16   2   1        149.12        110.61        19.90 o                         
 -15   2   1        424.43        367.99        19.74 o                         
 -14   2   1          5.01         -4.45         9.02 o                         
 -13   2   1        141.43        134.84         9.90 o                         
 -12   2   1       2538.88       2520.96        44.87 o                         
 -11   2   1       2235.72       2126.24        42.15 o                         
 -10   2   1       5351.33       5205.28        76.31 o                         
  -9   2   1        411.89        512.06        18.62 o                         
  -8   2   1       7644.85       7557.15        92.69 o                         
  -7   2   1       8476.07       9004.00       105.14 o                         
  -6   2   1        465.96        256.23         9.16 o                         
  -5   2   1       7508.54       7317.91        88.92 o                         
  -4   2   1      52505.02      51473.29       526.17 o                         
  -3   2   1      15306.14      15561.36       172.35 o                         
  -2   2   1       8084.59       8154.68       106.30 o                         
  -1   2   1          0.48         20.34         4.16 o                         
   0   2   1      11608.53      11400.02       268.96 o                         
   1   2   1       6003.18       6120.54        89.69 o                         
   2   2   1       4414.93       4631.10        64.35 o                         
   3   2   1       2216.61       2261.84        29.95 o                         
   4   2   1      14722.65      14609.57       148.69 o                         
   5   2   1        750.03        736.79        15.08 o                         
   6   2   1       5382.05       5549.36        65.67 o                         
   7   2   1         47.17         53.06         5.72 o                         
   8   2   1       3699.53       3682.46        56.12 o                         
   9   2   1        575.79        542.19        16.73 o                         
  10   2   1      10293.90      10201.13       123.13 o                         
  11   2   1          1.26          0.56         8.90 o                         
  12   2   1       2479.75       2559.09        64.03 o                         
  13   2   1        166.68        165.45        11.97 o                         
  14   2   1        285.03        257.73        18.25 o                         
  15   2   1        494.70        468.97        32.84 o                         
  16   2   1        235.35        235.60        29.01 o                         
 -18   3   1         90.81        139.92        54.45 o                         
 -17   3   1         22.03        -14.09        25.68 o                         
 -16   3   1        382.60        322.43        25.95 o                         
 -15   3   1        775.95        773.56        28.59 o                         
 -14   3   1       2118.15       2009.04        42.96 o                         
 -13   3   1        298.84        255.07        14.42 o                         
 -12   3   1       3050.57       3050.00        47.96 o                         
 -11   3   1        133.11        133.06         9.68 o                         
 -10   3   1        437.35        466.70        15.55 o                         
  -9   3   1       4931.21       4859.64        58.47 o                         
  -8   3   1       1044.71       1145.75        26.46 o                         
  -7   3   1       5232.19       4953.19        58.47 o                         
  -6   3   1       2543.75       2479.28        36.57 o                         
  -5   3   1       9384.92       9316.56        99.42 o                         
  -4   3   1          4.04          4.64         2.27 o                         
  -3   3   1      17346.38      16739.96       171.40 o                         
  -2   3   1       6335.76       6119.98        70.89 o                         
  -1   3   1       7488.05       7714.71       107.77 o                         
   0   3   1      46645.61      46467.43       710.33 o                         
   1   3   1         84.86         99.02         5.27 o                         
   2   3   1      17271.24      16867.63       210.36 o                         
   3   3   1       1033.89        942.75        19.49 o                         
   4   3   1       7988.77       8191.46        92.11 o                         
   5   3   1        218.74        252.78         8.64 o                         
   6   3   1       1594.07       1398.34        23.80 o                         
   7   3   1       1884.72       1997.16        33.63 o                         
   8   3   1       2578.19       2516.05        38.57 o                         
   9   3   1       4360.73       4517.32        64.23 o                         
  10   3   1        723.87        823.83        21.02 o                         
  11   3   1       4629.59       4622.04        68.36 o                         
  12   3   1          1.58         -3.86        10.06 o                         
  13   3   1       1237.93       1239.32        35.28 o                         
  14   3   1        203.02        184.83        17.67 o                         
  15   3   1         61.57         26.14        13.71 o                         
  16   3   1        739.45        741.11        41.34 o                         
 -18   4   1         13.12         56.05        39.49 o                         
 -17   4   1         90.78        114.86        51.27 o                         
 -16   4   1        340.26        316.28        20.31 o                         
 -15   4   1       3649.27       3747.81        78.45 o                         
 -14   4   1         15.89         12.00        10.84 o                         
 -13   4   1       4284.37       4389.99        69.80 o                         
 -12   4   1         24.21         15.51         9.26 o                         
 -11   4   1       4724.04       4705.72        66.91 o                         
 -10   4   1         71.60         77.43         8.95 o                         
  -9   4   1       1434.08       1371.26        26.97 o                         
  -8   4   1        269.69        225.18        13.30 o                         
  -7   4   1        735.91        887.80        19.82 o                         
  -6   4   1       1324.99       1378.61        28.23 o                         
  -5   4   1         63.96        100.31         4.85 o                         
  -4   4   1       1142.20       1257.78        18.35 o                         
  -3   4   1       2517.72       2815.54        35.99 o                         
  -2   4   1       9344.71       9840.47       105.31 o                         
  -1   4   1       4032.38       3868.32        62.14 o                         
   0   4   1      28342.94      28503.96       396.35 o                         
   1   4   1      58062.32      57902.38       802.15 o                         
   2   4   1       3703.63       3954.75        50.59 o                         
   3   4   1      37672.66      37241.21       469.13 o                         
   4   4   1       2365.53       2623.22        41.06 o                         
   5   4   1       7180.75       6935.40        81.45 o                         
   6   4   1       4232.83       4133.68        56.26 o                         
   7   4   1       7257.79       7124.90        82.71 o                         
   8   4   1       1901.14       1875.89        32.06 o                         
   9   4   1        251.23        263.48        11.44 o                         
  10   4   1        324.10        267.68        12.93 o                         
  11   4   1        135.70        126.48        10.28 o                         
  12   4   1          1.08          3.93         9.03 o                         
  13   4   1          9.19          6.31        11.46 o                         
  14   4   1        617.16        599.60        32.13 o                         
  15   4   1        735.07        654.50        37.52 o                         
  16   4   1          0.02          8.42        20.08 o                         
 -18   5   1        152.24        182.79        57.81 o                         
 -17   5   1        180.66        159.79        49.16 o                         
 -16   5   1        109.01         87.09        14.99 o                         
 -15   5   1         60.01         54.73        12.89 o                         
 -14   5   1       1045.51        982.00        60.48 o                         
 -13   5   1       1129.87       1184.89        34.10 o                         
 -12   5   1        464.95        453.64        21.99 o                         
 -11   5   1       2092.71       1846.72        33.38 o                         
 -10   5   1        706.21        627.53        22.87 o                         
  -9   5   1        836.71        816.21        20.16 o                         
  -8   5   1          0.53          0.34         5.25 o                         
  -7   5   1       3325.97       3599.67        45.66 o                         
  -6   5   1        278.38        247.67         7.75 o                         
  -5   5   1      46746.29      47710.06       425.31 o                         
  -4   5   1       4853.09       4768.99        55.02 o                         
  -3   5   1       8382.37       8243.52        91.56 o                         
  -2   5   1       6752.77       6807.14        79.48 o                         
  -1   5   1         20.00         14.73         3.86 o                         
   0   5   1      17631.78      17538.58       225.54 o                         
   1   5   1       2353.61       2228.75        28.83 o                         
   2   5   1      16332.51      15636.93       176.76 o                         
   3   5   1       3068.18       3308.22        42.07 o                         
   4   5   1      10892.48      10490.08       133.29 o                         
   5   5   1        923.78       1134.07        26.18 o                         
   6   5   1       6182.64       6666.17        85.99 o                         
   7   5   1       1329.42       1321.87        27.21 o                         
   8   5   1        208.67        191.04        10.76 o                         
   9   5   1       1736.53       1767.62        41.61 o                         
  10   5   1         92.28        108.76        10.83 o                         
  11   5   1        871.49        924.37        29.29 o                         
  12   5   1         41.58         19.64         8.95 o                         
  13   5   1       3205.78       3243.84        65.98 o                         
  14   5   1        125.63        169.65        20.84 o                         
  15   5   1        474.40        457.83        29.71 o                         
  16   5   1         93.91         60.94        34.72 o                         
 -17   6   1         51.64         28.65        37.58 o                         
 -16   6   1         46.47         16.18        13.52 o                         
 -15   6   1          9.46         10.21        15.27 o                         
 -14   6   1        526.52        489.92        39.91 o                         
 -13   6   1          8.46         -0.16        16.70 o                         
 -12   6   1       3753.65       3619.47        61.39 o                         
 -11   6   1         50.59         60.04        10.46 o                         
 -10   6   1       2683.61       2695.08        45.51 o                         
  -9   6   1          5.20         13.35         6.70 o                         
  -8   6   1       2672.58       2752.70        41.04 o                         
  -7   6   1        590.24        619.73        13.26 o                         
  -6   6   1       8303.58       7819.68        79.87 o                         
  -5   6   1         40.85         41.85         4.62 o                         
  -4   6   1      19876.47      19528.76       196.92 o                         
  -3   6   1        551.90        552.62        12.11 o                         
  -2   6   1        711.32        665.11        11.25 o                         
  -1   6   1       1331.96       1226.48        34.10 o                         
   0   6   1        338.20        289.44        13.92 o                         
   1   6   1       3245.57       3427.86        40.93 o                         
   2   6   1       2128.97       2043.92        28.77 o                         
   3   6   1        315.62        304.90        10.12 o                         
   4   6   1        805.23        809.98        19.01 o                         
   5   6   1        247.88        328.41        12.78 o                         
   6   6   1       4805.03       4743.84        62.36 o                         
   7   6   1          0.40          4.13         3.89 o                         
   8   6   1       4286.00       4432.61        65.17 o                         
   9   6   1       1849.62       1658.19        34.07 o                         
  10   6   1       1639.63       1654.66        38.17 o                         
  11   6   1        103.61         90.16        12.91 o                         
  12   6   1       2670.30       2813.83        52.03 o                         
  13   6   1          8.04          4.76        10.81 o                         
  14   6   1       1255.07       1295.19        48.15 o                         
  15   6   1         11.90         28.91        19.89 o                         
  16   6   1         88.33         57.78        32.24 o                         
 -16   7   1        164.36        156.23        23.28 o                         
 -15   7   1        240.31        240.84        26.14 o                         
 -14   7   1       1076.41       1066.32        55.93 o                         
 -13   7   1        603.76        559.54        35.62 o                         
 -12   7   1        604.47        577.68        29.11 o                         
 -11   7   1        688.53        763.81        24.44 o                         
 -10   7   1        562.44        579.78        20.12 o                         
  -9   7   1       1067.90        990.54        22.60 o                         
  -8   7   1         30.95         31.41         4.51 o                         
  -7   7   1       5869.31       5816.40        63.82 o                         
  -6   7   1        462.55        524.08        14.21 o                         
  -5   7   1        584.54        471.35        11.51 o                         
  -4   7   1      12089.69      12474.33       130.10 o                         
  -3   7   1        175.71        220.95         8.00 o                         
  -2   7   1      24524.53      24891.16       261.06 o                         
  -1   7   1         71.05        114.07         7.35 o                         
   0   7   1        124.27         69.93         6.10 o                         
   1   7   1        239.11        162.91         8.88 o                         
   2   7   1       6127.72       5820.43        71.18 o                         
   3   7   1        435.45        462.62        12.07 o                         
   4   7   1       6144.95       5921.65        73.51 o                         
   5   7   1       2308.08       2311.05        35.16 o                         
   6   7   1       7510.01       7387.09        86.04 o                         
   7   7   1       4167.00       4273.87        52.64 o                         
   8   7   1         16.23         34.82         7.12 o                         
   9   7   1       1069.38       1094.68        24.70 o                         
  10   7   1         52.54         56.18         8.56 o                         
  11   7   1        196.69        188.03        12.78 o                         
  12   7   1          5.07          4.15         8.75 o                         
  13   7   1        784.75        788.19        28.53 o                         
  14   7   1        207.36        213.16        22.35 o                         
  15   7   1       1454.30       1543.54        80.36 o                         
 -16   8   1          6.12        -16.47        24.22 o                         
 -15   8   1       2444.31       2568.50        72.41 o                         
 -14   8   1        148.10        137.23        22.46 o                         
 -13   8   1        848.82        807.69        34.20 o                         
 -12   8   1        735.87        736.99        26.63 o                         
 -11   8   1         13.33          7.65         8.66 o                         
 -10   8   1        151.59        122.09        10.62 o                         
  -9   8   1       1754.68       1864.14        36.54 o                         
  -8   8   1       1492.47       1517.17        26.53 o                         
  -7   8   1       1664.59       1707.69        28.26 o                         
  -6   8   1        118.58        139.53         8.16 o                         
  -5   8   1         77.72         96.13         7.25 o                         
  -4   8   1         65.07         74.41         5.82 o                         
  -3   8   1      14322.73      14844.88       199.60 o                         
  -2   8   1        550.18        584.41        15.97 o                         
  -1   8   1       6129.40       5808.60        80.96 o                         
   0   8   1        597.82        700.00        17.33 o                         
   1   8   1       3866.51       3824.64        61.73 o                         
   2   8   1       3839.17       3743.78        49.77 o                         
   3   8   1       1259.00       1126.50        21.25 o                         
   4   8   1       3697.65       3930.53        50.51 o                         
   5   8   1       7921.74       7888.26        91.08 o                         
   6   8   1        412.41        360.23        13.87 o                         
   7   8   1       3081.86       3207.95        46.40 o                         
   8   8   1        104.70         93.98         6.89 o                         
   9   8   1       1100.72       1090.83        24.60 o                         
  10   8   1        498.90        428.88        16.14 o                         
  11   8   1         14.31          8.98         8.64 o                         
  12   8   1        362.22        321.95        17.04 o                         
  13   8   1        658.60        658.11        33.65 o                         
  14   8   1        379.97        419.39        33.90 o                         
  15   8   1       1610.77       1533.60       113.01 o                         
 -16   9   1        506.32        483.39        41.77 o                         
 -15   9   1        205.56        155.15        39.20 o                         
 -14   9   1       1848.21       2028.16        68.94 o                         
 -13   9   1        258.64        259.50        23.13 o                         
 -12   9   1        422.07        405.77        20.08 o                         
 -11   9   1        129.26        149.72        12.58 o                         
 -10   9   1        231.98        222.57        12.29 o                         
  -9   9   1       3915.27       4035.81        53.57 o                         
  -8   9   1        160.98        146.75         8.83 o                         
  -7   9   1       4694.62       4766.57        63.57 o                         
  -6   9   1       1571.76       1539.87        27.29 o                         
  -5   9   1       4130.04       4068.91        56.63 o                         
  -4   9   1       1687.28       1741.32        23.49 o                         
  -3   9   1       4614.43       4742.11        52.13 o                         
  -2   9   1       4626.23       4424.03        65.87 o                         
  -1   9   1       5050.06       4929.90        87.11 o                         
   0   9   1       3390.20       3449.15        54.05 o                         
   1   9   1       2478.74       2387.61        49.73 o                         
   2   9   1        194.34        208.31        12.03 o                         
   3   9   1        188.92        204.96         8.28 o                         
   4   9   1       4849.81       4795.82        61.80 o                         
   5   9   1       1075.15       1036.37        21.68 o                         
   6   9   1        184.98        177.42        10.36 o                         
   7   9   1        210.25        231.44        11.16 o                         
   8   9   1        207.40        201.64        10.23 o                         
   9   9   1       2461.09       2400.49        40.61 o                         
  10   9   1        151.07        146.16        13.93 o                         
  11   9   1        390.81        355.87        18.27 o                         
  12   9   1          3.78         -6.40        10.52 o                         
  13   9   1        229.12        200.17        26.09 o                         
  14   9   1        183.29        151.65        37.54 o                         
  15   9   1         92.31        107.41        27.64 o                         
 -16  10   1        289.72        277.71        45.36 o                         
 -15  10   1          6.05          3.23        23.50 o                         
 -14  10   1         13.51          0.31        30.15 o                         
 -13  10   1         46.55         40.17        12.83 o                         
 -12  10   1       1619.42       1650.29        39.62 o                         
 -11  10   1        206.31        171.70        15.81 o                         
 -10  10   1        891.31        916.18        23.32 o                         
  -9  10   1        100.00         91.20         7.98 o                         
  -8  10   1       3963.43       3987.24        50.89 o                         
  -7  10   1          4.29          3.48         5.57 o                         
  -6  10   1       2301.74       2305.24        33.64 o                         
  -5  10   1       3724.61       3836.08        72.57 o                         
  -4  10   1       5644.49       5542.00        69.15 o                         
  -3  10   1          7.05          4.54         4.14 o                         
  -2  10   1       1845.23       1832.41        34.79 o                         
  -1  10   1        247.81        213.75        10.60 o                         
   0  10   1        407.86        372.44        19.52 o                         
   1  10   1       2002.23       1996.96        42.56 o                         
   2  10   1         34.03         35.71         9.21 o                         
   3  10   1        179.50        152.82         9.12 o                         
   4  10   1        328.47        294.07        11.31 o                         
   5  10   1       1174.28       1151.95        23.95 o                         
   6  10   1       6720.23       6889.71        83.97 o                         
   7  10   1          4.62          8.37         7.09 o                         
   8  10   1       2949.73       2978.26        52.22 o                         
   9  10   1        279.46        287.61        12.31 o                         
  10  10   1       1732.63       1886.41        58.24 o                         
  11  10   1          5.24         17.95        10.20 o                         
  12  10   1       1729.02       1636.51        44.71 o                         
  13  10   1        936.09        957.02        41.70 o                         
  14  10   1        923.67        938.98        47.93 o                         
  15  10   1        157.54        147.97        29.26 o                         
 -15  11   1          5.46        -13.88        26.53 o                         
 -14  11   1        502.64        575.72        51.22 o                         
 -13  11   1        767.65        764.59        39.80 o                         
 -12  11   1        159.76        166.39        18.97 o                         
 -11  11   1        732.69        683.21        23.82 o                         
 -10  11   1       1337.97       1395.39        33.04 o                         
  -9  11   1         40.02         34.52         7.63 o                         
  -8  11   1        468.02        431.71        13.99 o                         
  -7  11   1         69.99         63.17         7.40 o                         
  -6  11   1         23.94         24.29         5.49 o                         
  -5  11   1       2799.07       2942.46        37.75 o                         
  -4  11   1        144.19        121.82         5.45 o                         
  -3  11   1       3840.88       3937.24        76.38 o                         
  -2  11   1        408.71        397.28        15.25 o                         
  -1  11   1       2064.20       1992.65        37.90 o                         
   0  11   1       3885.12       3758.54       112.12 o                         
   1  11   1       3272.86       3255.40        61.13 o                         
   2  11   1      11058.66      10943.41       195.27 o                         
   3  11   1       1380.18       1325.29        34.95 o                         
   4  11   1        146.45        177.34         9.47 o                         
   5  11   1        752.54        758.75        18.47 o                         
   6  11   1        154.51        136.58         9.36 o                         
   7  11   1        650.99        597.63        18.32 o                         
   8  11   1        747.17        722.23        18.26 o                         
   9  11   1       1723.43       1633.46        30.17 o                         
  10  11   1         96.09         82.85        11.06 o                         
  11  11   1       1846.30       1916.05        43.66 o                         
  12  11   1        570.72        533.91        24.62 o                         
  13  11   1       1137.63       1031.70        49.01 o                         
  14  11   1        256.06        291.03        34.76 o                         
  15  11   1        137.09        179.21        53.42 o                         
 -15  12   1        165.52        167.05        46.36 o                         
 -14  12   1         73.88        102.86        35.83 o                         
 -13  12   1       1016.45        973.04        43.47 o                         
 -12  12   1        348.03        344.29        29.50 o                         
 -11  12   1       2294.50       2357.13        62.17 o                         
 -10  12   1          8.64         10.70         6.92 o                         
  -9  12   1        777.78        724.90        20.31 o                         
  -8  12   1        238.81        210.95        11.00 o                         
  -7  12   1         63.97         86.84         7.12 o                         
  -6  12   1       1309.95       1365.29        26.46 o                         
  -5  12   1         46.00         34.17         4.53 o                         
  -4  12   1        507.61        500.48        20.94 o                         
  -3  12   1        137.45        160.86        13.34 o                         
  -2  12   1        301.93        320.05        19.89 o                         
  -1  12   1       2319.31       2439.66        49.87 o                         
   0  12   1         46.90         35.97        12.83 o                         
   1  12   1       4396.61       4375.86       108.11 o                         
   2  12   1        478.22        536.09        23.55 o                         
   3  12   1       2145.86       2227.55        53.19 o                         
   4  12   1        982.26        875.30        29.05 o                         
   5  12   1       2399.46       2428.36        34.42 o                         
   6  12   1          2.88         10.49         7.56 o                         
   7  12   1       1500.86       1540.15        45.67 o                         
   8  12   1        117.63        105.15         9.17 o                         
   9  12   1        345.13        334.72        13.83 o                         
  10  12   1         34.50         30.68         6.58 o                         
  11  12   1        284.01        263.73        24.84 o                         
  12  12   1        302.63        283.18        25.83 o                         
  13  12   1        236.16        220.18        36.12 o                         
  14  12   1         48.80         74.24        40.48 o                         
 -14  13   1        339.88        304.55        46.97 o                         
 -13  13   1          1.28        -23.37        23.37 o                         
 -12  13   1        635.63        648.04        56.23 o                         
 -11  13   1        187.39        159.77        21.44 o                         
 -10  13   1          3.25          3.27         7.95 o                         
  -9  13   1        332.33        368.72        15.84 o                         
  -8  13   1         13.88         10.28         6.33 o                         
  -7  13   1        499.61        497.62        16.38 o                         
  -6  13   1          3.00          2.44         4.74 o                         
  -5  13   1       3624.73       3622.36        64.07 o                         
  -4  13   1        146.16        178.27        17.36 o                         
  -3  13   1       1039.36       1046.54        36.21 o                         
  -2  13   1        299.80        326.61        19.86 o                         
  -1  13   1        945.64        967.60        35.10 o                         
   0  13   1       1733.94       1743.35        44.11 o                         
   1  13   1         33.03         32.72        10.45 o                         
   2  13   1       1280.65       1318.74        42.42 o                         
   3  13   1        149.59        161.45        14.54 o                         
   4  13   1       3501.70       3558.62        68.98 o                         
   5  13   1        645.94        609.69        15.09 o                         
   6  13   1        177.16        181.28         8.45 o                         
   7  13   1         48.07         34.02         6.76 o                         
   8  13   1        746.21        773.30        20.72 o                         
   9  13   1        664.15        656.58        20.56 o                         
  10  13   1        308.53        325.11        29.10 o                         
  11  13   1       1716.92       1825.67        94.80 o                         
  12  13   1         15.78          8.43        23.84 o                         
  13  13   1        524.78        591.22        68.66 o                         
 -12  14   1         28.56         58.66        34.93 o                         
 -11  14   1         25.55         13.45        13.14 o                         
 -10  14   1        932.19        975.51        52.72 o                         
  -9  14   1         65.26         41.95         9.61 o                         
  -8  14   1       1452.30       1425.89        27.26 o                         
  -7  14   1        296.09        260.51        11.75 o                         
  -6  14   1       1631.61       1731.39        40.60 o                         
  -5  14   1         17.88          5.01        10.59 o                         
  -4  14   1       1548.84       1564.74        41.82 o                         
  -3  14   1         91.94         63.11        12.72 o                         
  -2  14   1       3672.42       3808.58        87.09 o                         
  -1  14   1        512.21        458.65        28.41 o                         
   0  14   1        611.00        583.53        24.35 o                         
   1  14   1         19.38         15.00        10.68 o                         
   2  14   1       2375.36       2364.41        66.23 o                         
   3  14   1          1.58          3.11        10.53 o                         
   4  14   1        157.29        141.17        14.48 o                         
   5  14   1        223.95        248.20        17.67 o                         
   6  14   1         34.70         33.58         4.83 o                         
   7  14   1        111.96        121.11         9.10 o                         
   8  14   1       1363.40       1332.69        33.99 o                         
   9  14   1        185.57        166.09        24.45 o                         
  10  14   1       2729.92       2728.58        97.11 o                         
  11  14   1        181.59        199.09        45.94 o                         
  12  14   1        865.17       1041.28        93.00 o                         
  -9  15   1        782.01        964.10        44.65 o                         
  -8  15   1        208.28        195.87        17.45 o                         
  -7  15   1       1690.30       1664.28        47.23 o                         
  -6  15   1        279.55        279.35        20.10 o                         
  -5  15   1        189.23        182.24        20.31 o                         
  -4  15   1          7.45         -3.22        12.09 o                         
  -3  15   1        113.61         99.97        15.59 o                         
  -2  15   1         98.89        111.27        16.11 o                         
  -1  15   1        849.00       1016.59        47.79 o                         
   0  15   1       2012.26       2115.75        64.57 o                         
   1  15   1        480.23        478.12        34.21 o                         
   2  15   1       1098.64       1129.63        46.58 o                         
   3  15   1        289.58        262.29        19.04 o                         
   4  15   1        255.93        235.99        18.82 o                         
   5  15   1        340.72        311.48        21.59 o                         
   6  15   1        822.89        825.62        30.45 o                         
   7  15   1         60.11         40.71        15.12 o                         
   8  15   1         12.87         24.09        14.24 o                         
   9  15   1        303.39        287.98        32.97 o                         
  10  15   1        690.93        698.41       102.39 o                         
  -8  16   1        237.06        318.14        30.08 o                         
  -7  16   1         10.72         11.60        15.30 o                         
  -6  16   1        196.78        186.69        21.16 o                         
  -5  16   1          0.18        -10.99        15.44 o                         
  -4  16   1        679.10        740.58        37.47 o                         
  -3  16   1        592.72        622.35        59.71 o                         
  -2  16   1         13.88         20.43        18.64 o                         
  -1  16   1       2545.45       2725.87        91.14 o                         
   0  16   1        219.70        254.12        36.83 o                         
   1  16   1       2150.70       2471.33        82.20 o                         
   2  16   1        130.63        102.36        18.35 o                         
   3  16   1        660.80        721.31        52.69 o                         
   4  16   1          0.97          2.80        15.53 o                         
   5  16   1        493.82        477.17        27.11 o                         
   6  16   1         89.45        129.69        23.32 o                         
   7  16   1        277.53        267.77        29.42 o                         
   8  16   1          8.30         19.69        24.51 o                         
  -7  17   1        252.57        277.92        46.42 o                         
  -6  17   1         31.47         12.08        17.62 o                         
  -5  17   1        329.52        355.01        30.31 o                         
  -4  17   1         85.56         79.77        17.67 o                         
  -3  17   1        423.09        419.04        30.73 o                         
  -2  17   1        523.45        558.16        34.71 o                         
  -1  17   1          9.21         17.51        17.90 o                         
   0  17   1       2121.31       2113.57       116.41 o                         
   1  17   1         57.74         68.19        21.76 o                         
   2  17   1        679.44        722.08        44.61 o                         
   3  17   1         30.51         11.28        21.24 o                         
   4  17   1          1.00          8.45        28.54 o                         
   5  17   1        297.83        294.53        28.86 o                         
   6  17   1        141.78        188.55        29.69 o                         
   7  17   1        649.70        659.76        61.85 o                         
  -6  18   1        658.96        485.30        62.18 o                         
  -5  18   1        154.38        134.21        43.21 o                         
  -4  18   1        194.20        203.32        30.95 o                         
  -3  18   1          1.65          5.44        19.89 o                         
  -2  18   1        434.24        395.82        34.93 o                         
  -1  18   1         52.17         50.88        20.59 o                         
   0  18   1        213.09        227.36        34.06 o                         
   1  18   1         33.22         42.09        25.64 o                         
   2  18   1        204.81        258.25        33.81 o                         
   3  18   1         25.96         -5.68        23.50 o                         
   4  18   1         94.65        109.61        28.01 o                         
   5  18   1         10.70          6.26        22.99 o                         
  -5  19   1       1131.28       1173.23       101.88 o                         
  -2  19   1        696.64        711.56        69.20 o                         
  -1  19   1        145.73        171.16        43.75 o                         
   0  19   1        311.36        273.20        51.62 o                         
   1  19   1        268.32        219.61        37.25 o                         
   2  19   1         20.46         12.31        33.39 o                         
   3  19   1         33.39         52.82        31.87 o                         
 -18   0   2        710.76        696.92        78.64 o                         
 -16   0   2       1451.71       1566.81        70.94 o                         
 -14   0   2        311.61        294.55        15.42 o                         
 -12   0   2       3341.44       3319.66        72.28 o                         
 -10   0   2      10622.01      10655.36       184.47 o                         
  -8   0   2       5996.32       5617.27        87.76 o                         
  -6   0   2       1962.85       1852.50        34.91 o                         
  -4   0   2       1156.86       1127.73        33.84 o                         
  -2   0   2        748.47        793.61        19.37 o                         
   2   0   2        397.34        457.92        12.02 o                         
   4   0   2        605.80        506.05        16.76 o                         
   6   0   2       9682.80       9654.45       165.90 o                         
   8   0   2      23564.06      23008.63       335.27 o                         
  10   0   2       1628.46       1606.24        41.72 o                         
  12   0   2        493.58        470.76        18.63 o                         
  14   0   2       1458.07       1343.31        65.03 o                         
  16   0   2          3.69        -17.39        33.45 o                         
 -18   1   2        231.80        262.11        52.43 o                         
 -17   1   2        498.49        495.71        42.43 o                         
 -16   1   2        456.46        443.54        25.71 o                         
 -15   1   2        387.16        360.97        21.79 o                         
 -14   1   2        187.26        170.40        11.22 o                         
 -13   1   2        720.09        714.19        25.54 o                         
 -12   1   2        460.85        452.09        14.20 o                         
 -11   1   2        770.56        732.04        17.62 o                         
 -10   1   2       3734.75       3682.66        54.05 o                         
  -9   1   2       3547.74       3217.47        47.41 o                         
  -8   1   2       7348.23       7196.55       103.63 o                         
  -7   1   2       1290.17       1172.57        23.41 o                         
  -6   1   2       2201.23       1916.64        33.49 o                         
  -5   1   2       8471.10       8857.90       112.76 o                         
  -4   1   2        361.15        314.52         9.45 o                         
  -3   1   2       1197.82       1209.07        27.72 o                         
  -2   1   2      10245.94      10339.96       182.49 o                         
  -1   1   2        279.47        249.39         6.76 o                         
   0   1   2      18030.16      17500.09       220.54 o                         
   1   1   2      33436.11      33090.33       452.33 o                         
   2   1   2       1495.90       1471.83        23.69 o                         
   3   1   2      32131.91      31251.09       269.06 o                         
   4   1   2       1917.47       1979.27        25.67 o                         
   5   1   2       4445.87       4422.27        50.04 o                         
   6   1   2       5410.17       5758.93        63.70 o                         
   7   1   2       2155.76       2111.82        31.55 o                         
   8   1   2       1745.58       1775.14        30.96 o                         
   9   1   2       4366.31       4236.82        58.10 o                         
  10   1   2       2515.99       2494.98        38.90 o                         
  11   1   2        204.54        219.22        12.35 o                         
  12   1   2        220.19        222.94        12.08 o                         
  13   1   2        230.00        232.56        13.10 o                         
  14   1   2       1116.34       1205.26        34.03 o                         
  15   1   2         98.29         57.13        24.15 o                         
  16   1   2        758.18        787.24        64.68 o                         
 -18   2   2          0.10         36.29        45.17 o                         
 -17   2   2        910.44        825.60        41.67 o                         
 -16   2   2         14.65         -4.77        14.04 o                         
 -15   2   2        170.74        160.77        13.34 o                         
 -14   2   2        144.87        127.77        10.71 o                         
 -13   2   2        188.85        196.72        15.86 o                         
 -12   2   2        679.47        673.51        20.92 o                         
 -11   2   2        119.51         99.67         9.03 o                         
 -10   2   2        320.18        357.30        13.87 o                         
  -9   2   2       3739.52       3742.39        57.88 o                         
  -8   2   2       2010.79       2117.93        38.71 o                         
  -7   2   2      18404.58      17689.27       218.47 o                         
  -6   2   2        692.18        668.72        14.91 o                         
  -5   2   2      42600.04      41730.80       430.71 o                         
  -4   2   2      16663.46      17156.48       190.64 o                         
  -3   2   2      77986.17      77198.27       885.31 o                         
  -2   2   2      13480.91      13192.62       212.75 o                         
  -1   2   2      11435.65      11283.33       157.15 o                         
   0   2   2       2357.25       2462.68        34.08 o                         
   1   2   2        589.31        515.17        12.03 o                         
   2   2   2       6339.10       6245.49        94.33 o                         
   3   2   2       5266.93       5373.31        63.08 o                         
   4   2   2        538.94        601.88        13.03 o                         
   5   2   2          5.52          1.56         2.94 o                         
   6   2   2       3159.71       2991.07        39.05 o                         
   7   2   2          4.81          9.43         5.04 o                         
   8   2   2       1419.95       1382.76        24.78 o                         
   9   2   2        132.41        133.41         8.79 o                         
  10   2   2        127.93        114.76         9.75 o                         
  11   2   2       6875.40       7016.42        84.60 o                         
  12   2   2          4.94          3.22         8.70 o                         
  13   2   2       2895.96       2952.56        52.02 o                         
  14   2   2        339.96        323.22        20.86 o                         
  15   2   2        342.80        317.53        46.24 o                         
  16   2   2         14.73         -6.54        28.13 o                         
 -18   3   2        625.25        699.95        96.41 o                         
 -17   3   2        182.06        181.18        23.91 o                         
 -16   3   2        246.71        219.39        16.98 o                         
 -15   3   2        103.48        128.64        14.24 o                         
 -14   3   2        119.00        137.66        12.69 o                         
 -13   3   2       3605.65       3523.69        51.96 o                         
 -12   3   2        149.15        197.56        13.72 o                         
 -11   3   2       1044.61       1147.56        24.27 o                         
 -10   3   2        727.49        731.39        21.46 o                         
  -9   3   2       1212.21       1166.41        24.42 o                         
  -8   3   2      23157.32      23522.31       229.54 o                         
  -7   3   2       2088.26       1697.56        26.07 o                         
  -6   3   2      14109.34      13602.96       141.84 o                         
  -5   3   2       3259.45       3392.08        41.68 o                         
  -4   3   2         58.54         31.84         2.95 o                         
  -3   3   2      16130.91      16389.82       162.13 o                         
  -2   3   2       4778.70       5181.77        53.65 o                         
  -1   3   2      43571.25      43473.88       441.20 o                         
   0   3   2        419.70        403.41         9.20 o                         
   1   3   2       4914.19       5194.69        58.28 o                         
   2   3   2        162.85        164.02         6.68 o                         
   3   3   2       6183.10       6038.55        70.50 o                         
   4   3   2         17.10          9.61         3.38 o                         
   5   3   2      18671.78      18110.62       176.22 o                         
   6   3   2        259.54        257.54         9.95 o                         
   7   3   2       5202.56       4954.38        56.57 o                         
   8   3   2       1868.19       1958.63        31.35 o                         
   9   3   2         32.12         29.39         6.36 o                         
  10   3   2       7626.45       7579.09        98.20 o                         
  11   3   2        120.98        101.37        10.63 o                         
  12   3   2       4780.74       4933.76        67.61 o                         
  13   3   2         23.82         14.49        10.59 o                         
  14   3   2         55.30         72.71        15.32 o                         
  15   3   2         78.23         95.97        17.73 o                         
  16   3   2         86.34         46.03        33.60 o                         
 -18   4   2        158.55        168.23        56.91 o                         
 -17   4   2         40.14         31.94        20.67 o                         
 -16   4   2       1251.58       1202.88        36.81 o                         
 -15   4   2        401.17        377.21        23.84 o                         
 -14   4   2       4741.87       4856.52        86.10 o                         
 -13   4   2          4.17          1.66         8.31 o                         
 -12   4   2       5058.13       5023.98        67.90 o                         
 -11   4   2        521.79        446.02        17.03 o                         
 -10   4   2       1171.01       1089.77        30.99 o                         
  -9   4   2        186.02        247.57        13.62 o                         
  -8   4   2       9190.37       9410.02       111.58 o                         
  -7   4   2        693.94        689.49        16.01 o                         
  -6   4   2        806.56        879.38        21.35 o                         
  -5   4   2       1369.75       1690.85        24.40 o                         
  -4   4   2          0.50         11.67         2.91 o                         
  -3   4   2       6367.66       6434.96        68.38 o                         
  -2   4   2       3443.64       3549.53        41.38 o                         
  -1   4   2      12671.97      13572.01       141.80 o                         
   0   4   2      17810.73      18004.66       178.06 o                         
   1   4   2          2.98          3.74         2.54 o                         
   2   4   2       6174.19       5802.53        69.58 o                         
   3   4   2          1.58          1.68         3.17 o                         
   4   4   2      10489.49       9709.78       103.43 o                         
   5   4   2       3254.48       3420.63        42.23 o                         
   6   4   2       6215.22       6030.99        68.63 o                         
   7   4   2         33.92         25.41         5.36 o                         
   8   4   2       2038.92       2002.68        30.44 o                         
   9   4   2        809.00        854.81        20.12 o                         
  10   4   2        960.63        925.18        22.02 o                         
  11   4   2         24.18         27.38         7.60 o                         
  12   4   2          7.63          7.12         9.16 o                         
  13   4   2          2.53         -1.06        12.44 o                         
  14   4   2        175.66        135.28        29.41 o                         
  15   4   2        459.84        418.84        33.76 o                         
 -18   5   2        112.90        107.86        47.57 o                         
 -17   5   2        314.03        335.75        96.26 o                         
 -16   5   2        419.33        331.05        20.65 o                         
 -15   5   2        697.13        702.13        40.58 o                         
 -14   5   2        763.13        738.68        30.30 o                         
 -13   5   2       1754.70       1729.53        35.33 o                         
 -12   5   2          1.64          4.31         9.32 o                         
 -11   5   2       4575.71       4698.23        69.82 o                         
 -10   5   2         41.63         48.04         6.65 o                         
  -9   5   2       1799.21       1759.15        32.83 o                         
  -8   5   2         67.59         79.83         6.84 o                         
  -7   5   2       4519.80       4405.57        53.36 o                         
  -6   5   2       1205.07       1029.05        16.36 o                         
  -5   5   2       6551.99       7032.76        70.97 o                         
  -4   5   2       8865.63       8397.70        89.41 o                         
  -3   5   2       6682.70       6807.13        69.49 o                         
  -2   5   2      10243.26      10342.72        99.04 o                         
  -1   5   2        913.91        835.81        14.03 o                         
   0   5   2        131.63        119.56         3.85 o                         
   1   5   2       6797.52       6766.82        77.81 o                         
   2   5   2        211.81        195.93         7.78 o                         
   3   5   2      10697.41      10176.32       121.20 o                         
   4   5   2       7713.21       7774.14        90.33 o                         
   5   5   2       8384.19       8563.10        90.18 o                         
   6   5   2       3243.04       3636.67        45.81 o                         
   7   5   2       1784.68       1890.99        29.80 o                         
   8   5   2       3921.71       3949.52        51.67 o                         
   9   5   2       1956.51       2011.08        30.68 o                         
  10   5   2       2836.64       2927.85        43.18 o                         
  11   5   2        106.17        116.89         9.78 o                         
  12   5   2       1962.22       1957.48        39.86 o                         
  13   5   2         64.86         45.58        17.02 o                         
  14   5   2        386.67        418.30        34.70 o                         
  15   5   2        156.88         91.55        21.65 o                         
 -18   6   2         97.75        113.12        51.30 o                         
 -17   6   2         83.81         57.41        42.13 o                         
 -16   6   2        326.71        328.44        26.93 o                         
 -15   6   2        387.39        373.15        25.20 o                         
 -14   6   2        341.89        349.75        34.93 o                         
 -13   6   2        258.71        213.94        17.54 o                         
 -12   6   2        435.81        437.17        19.24 o                         
 -11   6   2        127.01        145.93        10.73 o                         
 -10   6   2       2293.20       2257.35        36.85 o                         
  -9   6   2         30.65         31.80         6.44 o                         
  -8   6   2        494.62        442.43        13.24 o                         
  -7   6   2       3368.06       3259.34        39.68 o                         
  -6   6   2        235.92        253.14         8.39 o                         
  -5   6   2      22350.89      21456.66       216.42 o                         
  -4   6   2      13884.80      14496.93       148.40 o                         
  -3   6   2      45167.34      45452.58       439.72 o                         
  -2   6   2        622.46        598.12        10.49 o                         
  -1   6   2       9494.98       9495.92       148.47 o                         
   0   6   2       2318.44       2512.84        32.77 o                         
   1   6   2          3.86         15.30         3.16 o                         
   2   6   2        114.84         83.42         5.32 o                         
   3   6   2       3240.35       3122.90        42.77 o                         
   4   6   2       1519.93       1466.18        26.43 o                         
   5   6   2          1.91          2.81         4.59 o                         
   6   6   2          2.56          8.96         5.55 o                         
   7   6   2       3177.44       3366.82        47.35 o                         
   8   6   2        297.20        286.65        12.22 o                         
   9   6   2       5233.41       5152.70        68.54 o                         
  10   6   2         12.01          0.37         6.79 o                         
  11   6   2       2360.29       2415.68        42.29 o                         
  12   6   2        121.00         88.87        11.44 o                         
  13   6   2       1277.51       1190.84        57.23 o                         
  14   6   2        461.50        396.26        28.58 o                         
  15   6   2        683.51        721.29        72.35 o                         
 -16   7   2        432.84        404.39        29.71 o                         
 -15   7   2        302.21        243.71        25.99 o                         
 -14   7   2        282.62        221.18        26.37 o                         
 -13   7   2       4298.72       4128.56        92.52 o                         
 -12   7   2       1821.45       1875.09        38.51 o                         
 -11   7   2       2693.09       2627.19        44.16 o                         
 -10   7   2       1855.82       1846.21        35.62 o                         
  -9   7   2        884.07        953.41        22.03 o                         
  -8   7   2       2065.06       2001.37        31.84 o                         
  -7   7   2       2559.59       2618.73        34.07 o                         
  -6   7   2        108.13        146.36         6.89 o                         
  -5   7   2       1388.66       1287.90        21.91 o                         
  -4   7   2       6424.41       6410.78        71.40 o                         
  -3   7   2       2866.84       2923.22        35.72 o                         
  -2   7   2       9406.99       9024.07        93.90 o                         
  -1   7   2          9.98         36.76         6.22 o                         
   0   7   2       6927.50       7170.81       102.59 o                         
   1   7   2       2016.54       2027.07        26.76 o                         
   2   7   2        904.48        948.41        17.63 o                         
   3   7   2       9883.34      10184.80       115.60 o                         
   4   7   2        316.71        384.38        15.46 o                         
   5   7   2       7773.12       7910.42        90.96 o                         
   6   7   2       1073.69       1049.50        23.19 o                         
   7   7   2         77.57        113.97         8.78 o                         
   8   7   2       3194.08       3171.17        50.11 o                         
   9   7   2        484.71        447.84        18.33 o                         
  10   7   2        830.28        781.41        29.14 o                         
  11   7   2          0.18         -3.61         7.90 o                         
  12   7   2         99.53         82.93        11.07 o                         
  13   7   2         52.29         27.67        14.84 o                         
  14   7   2       1950.20       1935.13        58.91 o                         
  15   7   2        176.53        153.93        28.38 o                         
 -16   8   2        489.14        399.11        65.28 o                         
 -15   8   2        114.01        102.47        23.40 o                         
 -14   8   2        328.55        299.48        45.06 o                         
 -13   8   2         13.61          8.19        12.00 o                         
 -12   8   2        740.54        734.80        26.53 o                         
 -11   8   2        543.87        545.49        19.57 o                         
 -10   8   2       3147.13       3181.06        51.05 o                         
  -9   8   2       1008.88       1027.80        21.89 o                         
  -8   8   2       3298.02       3250.36        41.18 o                         
  -7   8   2       1511.81       1456.43        26.28 o                         
  -6   8   2       3635.38       3681.49        45.42 o                         
  -5   8   2         11.10         23.93         4.43 o                         
  -4   8   2        655.32        638.76        12.30 o                         
  -3   8   2        112.22         93.32         6.74 o                         
  -2   8   2       4900.71       4920.26        58.75 o                         
  -1   8   2         39.07         31.72         6.73 o                         
   0   8   2       3026.70       2943.73        68.47 o                         
   1   8   2        342.07        350.60        10.50 o                         
   2   8   2       1496.55       1394.76        22.64 o                         
   3   8   2          1.14          2.31         4.05 o                         
   4   8   2       5122.00       5085.91        62.94 o                         
   5   8   2        149.69        172.67         9.42 o                         
   6   8   2      14856.37      14998.96       161.56 o                         
   7   8   2        475.53        515.69        15.36 o                         
   8   8   2       7646.11       7710.71        87.22 o                         
   9   8   2        143.89        136.14        10.75 o                         
  10   8   2        455.93        427.59        16.90 o                         
  11   8   2        248.03        210.73        14.51 o                         
  12   8   2          1.98          7.07         9.92 o                         
  13   8   2         48.94         35.97        15.81 o                         
  14   8   2          1.13        -14.65        17.31 o                         
  15   8   2          0.55         -8.07        24.65 o                         
 -16   9   2        499.16        459.83        50.68 o                         
 -15   9   2        801.90        767.21        62.25 o                         
 -14   9   2        930.95        928.07        45.41 o                         
 -13   9   2       1528.29       1565.42        47.30 o                         
 -12   9   2         22.46         19.46        10.04 o                         
 -11   9   2        532.62        502.58        19.50 o                         
 -10   9   2       1927.24       1884.77        35.81 o                         
  -9   9   2         26.53         42.10         6.10 o                         
  -8   9   2       1296.11       1285.25        23.13 o                         
  -7   9   2       3072.46       3098.97        40.78 o                         
  -6   9   2        141.34        156.22         7.85 o                         
  -5   9   2       9199.73       9222.04        92.02 o                         
  -4   9   2         94.81        110.70         5.80 o                         
  -3   9   2       2614.30       2545.72        35.80 o                         
  -2   9   2       5026.34       5036.01        81.38 o                         
  -1   9   2       4629.33       4516.83        80.47 o                         
   0   9   2       2759.49       2606.92        53.37 o                         
   1   9   2        827.15        907.96        23.40 o                         
   2   9   2       3820.43       3944.46        51.59 o                         
   3   9   2       1091.39       1099.76        20.90 o                         
   4   9   2        362.17        326.02        11.40 o                         
   5   9   2       6005.67       5995.46        73.88 o                         
   6   9   2       2773.06       2865.61        43.42 o                         
   7   9   2       2736.58       2833.29        51.69 o                         
   8   9   2       1040.03       1055.91        25.15 o                         
   9   9   2        530.66        487.07        16.97 o                         
  10   9   2         25.41         24.22         8.68 o                         
  11   9   2        232.30        193.89        14.16 o                         
  12   9   2        451.66        413.36        21.71 o                         
  13   9   2        374.83        335.70        30.15 o                         
  14   9   2       1455.37       1512.60        60.95 o                         
  15   9   2          0.51        -24.11        25.40 o                         
 -16  10   2         86.28         73.98        30.93 o                         
 -15  10   2        386.93        492.79        49.58 o                         
 -14  10   2        136.80        109.25        25.23 o                         
 -13  10   2        133.75         95.13        15.29 o                         
 -12  10   2        492.80        449.77        20.94 o                         
 -11  10   2        637.02        599.92        20.43 o                         
 -10  10   2         38.53         55.56         8.97 o                         
  -9  10   2        222.93        253.20        14.04 o                         
  -8  10   2       2303.54       2247.10        34.80 o                         
  -7  10   2       4553.17       4599.63        63.03 o                         
  -6  10   2       1070.97       1100.33        19.36 o                         
  -5  10   2      13073.91      13183.98       128.10 o                         
  -4  10   2       1886.48       1905.30        28.03 o                         
  -3  10   2       3729.44       3752.51        58.46 o                         
  -2  10   2        338.05        306.60        16.48 o                         
  -1  10   2       6140.93       6211.60        98.12 o                         
   0  10   2         12.37         26.45         8.81 o                         
   1  10   2       5265.13       5419.97       102.55 o                         
   2  10   2         39.34         27.82         3.60 o                         
   3  10   2        448.22        489.52        12.91 o                         
   4  10   2        217.21        201.36         9.45 o                         
   5  10   2        147.38        128.69         8.81 o                         
   6  10   2        308.76        310.21        12.96 o                         
   7  10   2          2.04         13.01         6.67 o                         
   8  10   2        716.09        647.69        17.11 o                         
   9  10   2       1307.42       1308.05        28.01 o                         
  10  10   2        319.98        285.50        15.95 o                         
  11  10   2       1211.85       1168.38        32.58 o                         
  12  10   2        495.28        503.83        22.72 o                         
  13  10   2       1879.54       1918.32        92.29 o                         
  14  10   2        708.69        614.94        46.74 o                         
  15  10   2       1078.55       1158.93        63.52 o                         
 -15  11   2        441.14        384.84        43.23 o                         
 -14  11   2          1.91         -6.95        23.97 o                         
 -13  11   2         74.49         41.36        15.64 o                         
 -12  11   2         88.85         76.93        12.71 o                         
 -11  11   2       1300.87       1240.34        29.09 o                         
 -10  11   2        258.45        258.60        13.88 o                         
  -9  11   2       4181.38       4192.85        58.43 o                         
  -8  11   2        793.96        771.29        25.56 o                         
  -7  11   2        946.14        940.90        16.97 o                         
  -6  11   2       1921.65       1987.52        32.29 o                         
  -5  11   2        453.31        465.21        10.34 o                         
  -4  11   2      10857.92      10649.44       102.49 o                         
  -3  11   2         39.32         52.76         8.09 o                         
  -2  11   2       1931.83       2078.35        42.23 o                         
  -1  11   2         83.19        105.01        10.66 o                         
   0  11   2        419.68        396.60        20.28 o                         
   1  11   2       4873.24       4881.39       117.52 o                         
   2  11   2         18.03         24.78        10.19 o                         
   3  11   2       2198.86       2266.95        32.81 o                         
   4  11   2       5579.88       5778.06        72.11 o                         
   5  11   2       1174.26       1311.61        27.14 o                         
   6  11   2         62.04         43.48         7.51 o                         
   7  11   2        258.67        253.96        12.68 o                         
   8  11   2       1406.54       1439.62        26.76 o                         
   9  11   2       1447.91       1405.92        27.76 o                         
  10  11   2       1350.46       1303.50        31.11 o                         
  11  11   2         34.74         25.29        10.79 o                         
  12  11   2        206.78        182.32        20.58 o                         
  13  11   2        285.26        227.99        27.94 o                         
  14  11   2        578.70        637.56        69.08 o                         
 -15  12   2         23.49         51.91        34.29 o                         
 -14  12   2        952.52        938.51        81.87 o                         
 -13  12   2         35.14         37.44        18.47 o                         
 -12  12   2       1484.97       1429.35        49.93 o                         
 -11  12   2        108.40        111.95        13.92 o                         
 -10  12   2        555.98        551.09        22.19 o                         
  -9  12   2          0.07         -2.30         6.94 o                         
  -8  12   2          2.86         22.68         6.03 o                         
  -7  12   2        111.70         94.13         6.92 o                         
  -6  12   2        107.43        116.34         6.96 o                         
  -5  12   2        333.10        339.47         9.33 o                         
  -4  12   2         51.09         74.07        10.65 o                         
  -3  12   2        537.43        503.51        17.74 o                         
  -2  12   2        623.63        670.08        21.45 o                         
  -1  12   2       1474.25       1568.87        40.26 o                         
   0  12   2       3353.90       3361.92        69.01 o                         
   1  12   2        695.77        675.60        26.31 o                         
   2  12   2       5903.61       6019.40       117.60 o                         
   3  12   2        472.83        474.88        20.80 o                         
   4  12   2       5728.49       5850.56        73.79 o                         
   5  12   2        525.28        501.99        14.97 o                         
   6  12   2       2963.84       2944.03        43.88 o                         
   7  12   2        360.06        320.92        13.85 o                         
   8  12   2       1569.34       1562.40        35.32 o                         
   9  12   2          0.11          0.10         7.80 o                         
  10  12   2        708.55        676.35        25.77 o                         
  11  12   2        172.31        123.75        18.32 o                         
  12  12   2         65.38         32.92        18.16 o                         
  13  12   2        126.84        179.66        52.59 o                         
  14  12   2         32.24         -8.71        39.84 o                         
 -14  13   2          2.20        -20.12        31.91 o                         
 -13  13   2        538.83        599.89        58.96 o                         
 -12  13   2        166.87         84.87        23.01 o                         
 -11  13   2        252.95        275.58        24.34 o                         
 -10  13   2        383.22        351.12        13.81 o                         
  -9  13   2        968.55       1010.23        22.36 o                         
  -8  13   2        535.04        560.45        21.20 o                         
  -7  13   2        291.69        293.05        14.72 o                         
  -6  13   2       3506.25       3535.56        45.79 o                         
  -5  13   2        320.52        335.78        18.65 o                         
  -4  13   2       1037.41       1109.97        32.81 o                         
  -3  13   2          9.78         15.73        10.28 o                         
  -2  13   2        122.69        156.14        13.01 o                         
  -1  13   2        313.51        301.01        30.15 o                         
   0  13   2       1448.28       1370.69        39.01 o                         
   1  13   2       1141.51       1125.47        35.35 o                         
   2  13   2        307.57        288.34        20.65 o                         
   3  13   2       2700.64       2836.74        70.72 o                         
   4  13   2          0.02         -1.06         8.98 o                         
   5  13   2        323.05        285.94         9.27 o                         
   6  13   2         46.65         35.57         6.87 o                         
   7  13   2        349.34        339.33        15.72 o                         
   8  13   2          1.58         -1.04         8.06 o                         
   9  13   2       1321.98       1328.21        34.02 o                         
  10  13   2       1780.24       1767.29        62.55 o                         
  11  13   2        570.03        569.11        49.63 o                         
  12  13   2        802.47        792.71        83.53 o                         
  13  13   2         72.20         14.87        36.42 o                         
 -11  14   2          4.53          8.47        11.76 o                         
 -10  14   2        209.47        178.50        13.02 o                         
  -9  14   2        709.54        715.12        25.41 o                         
  -8  14   2          5.20         -1.08         7.72 o                         
  -7  14   2       1355.16       1473.50        30.19 o                         
  -6  14   2         18.23         20.43        11.21 o                         
  -5  14   2       2296.44       2443.55        66.95 o                         
  -4  14   2          0.94          7.32        10.04 o                         
  -3  14   2       2757.37       2825.17        59.40 o                         
  -2  14   2        116.17        102.82         9.53 o                         
  -1  14   2       2513.17       2563.53        57.44 o                         
   0  14   2         17.56         13.61        10.78 o                         
   1  14   2        323.77        334.62        22.17 o                         
   2  14   2         70.63        100.36        15.82 o                         
   3  14   2          0.22         12.61        11.80 o                         
   4  14   2         10.57         20.88        11.39 o                         
   5  14   2        289.77        253.97        18.84 o                         
   6  14   2        482.08        479.96        19.32 o                         
   7  14   2        226.33        188.08        12.33 o                         
   8  14   2        175.98        167.84        16.71 o                         
   9  14   2        702.95        659.36        41.10 o                         
  10  14   2          1.01          4.91        19.16 o                         
  11  14   2       1523.94       1560.27       116.99 o                         
  -9  15   2       1189.07       1229.85        51.10 o                         
  -8  15   2        533.50        558.66        32.19 o                         
  -7  15   2        189.57        187.29        17.10 o                         
  -6  15   2        180.37        194.29        16.99 o                         
  -5  15   2         48.88         48.59        12.10 o                         
  -4  15   2        165.03        122.68        14.55 o                         
  -3  15   2         85.32         70.47        13.17 o                         
  -2  15   2        942.91        914.59        37.29 o                         
  -1  15   2        119.90        134.12        16.13 o                         
   0  15   2       2739.40       2825.49        77.71 o                         
   1  15   2        923.16        903.11        56.69 o                         
   2  15   2        264.35        261.32        21.29 o                         
   3  15   2        681.39        681.86        29.62 o                         
   4  15   2        352.21        310.24        21.26 o                         
   5  15   2        339.85        317.91        21.70 o                         
   6  15   2          5.21          2.39        14.74 o                         
   7  15   2        108.56        132.39        19.77 o                         
   8  15   2         75.32         75.85        17.11 o                         
   9  15   2          3.08          1.48        19.08 o                         
  10  15   2        192.60        260.10        52.62 o                         
  -8  16   2        714.07        776.27        43.47 o                         
  -7  16   2          5.84         -4.21        16.22 o                         
  -6  16   2        142.25        119.20        18.14 o                         
  -5  16   2        104.93         88.88        17.72 o                         
  -4  16   2        920.89       1055.93        44.22 o                         
  -3  16   2        385.01        352.20        27.59 o                         
  -2  16   2        475.37        441.70        30.09 o                         
  -1  16   2        114.45        115.18        19.75 o                         
   0  16   2        256.66        250.24        33.43 o                         
   1  16   2        727.40        687.60        46.81 o                         
   2  16   2       1633.36       1639.29       104.96 o                         
   3  16   2        104.67         90.98        18.09 o                         
   4  16   2        605.53        569.96        32.96 o                         
   5  16   2         59.07         97.65        18.00 o                         
   6  16   2        466.91        520.26        33.64 o                         
   7  16   2        466.13        500.03        32.95 o                         
   8  16   2       1389.67       1365.42        83.53 o                         
   9  16   2         49.64         80.60        30.39 o                         
  -7  17   2          0.19         -6.01        29.44 o                         
  -6  17   2         84.26        108.58        22.46 o                         
  -5  17   2         45.43         39.80        17.66 o                         
  -4  17   2        388.87        392.77        29.08 o                         
  -3  17   2        121.17        128.40        20.79 o                         
  -2  17   2        746.78        730.70        47.35 o                         
  -1  17   2         14.23         12.66        17.02 o                         
   0  17   2         84.61        112.57        22.28 o                         
   1  17   2        323.87        374.47        29.40 o                         
   2  17   2        191.68        189.15        23.20 o                         
   3  17   2         19.99         10.99        21.31 o                         
   4  17   2         37.24         33.60        22.42 o                         
   5  17   2        212.37        279.53        47.44 o                         
   6  17   2        472.47        438.21        39.54 o                         
   7  17   2        524.71        528.94        55.71 o                         
  -6  18   2        345.16        353.59        56.26 o                         
  -5  18   2        577.96        555.94        68.51 o                         
  -4  18   2          3.21          1.90        21.65 o                         
  -3  18   2       1362.45       1626.87        76.59 o                         
  -2  18   2        581.85        572.11        65.35 o                         
  -1  18   2        636.85        657.57        42.68 o                         
   0  18   2         89.37         84.65        26.48 o                         
   1  18   2        262.32        303.71        35.41 o                         
   2  18   2        279.77        268.72        42.69 o                         
   3  18   2          1.23         15.77        21.71 o                         
   4  18   2         68.06         62.08        36.20 o                         
   5  18   2        366.80        363.17        38.99 o                         
  -1  19   2        117.42        122.75        38.52 o                         
   0  19   2        164.75        166.16        43.03 o                         
   1  19   2        182.36        208.75        44.97 o                         
   2  19   2         40.63         19.25        34.35 o                         
   3  19   2         58.22         42.82        32.77 o                         
 -17   0   3       1600.05       1457.66        70.66 o                         
 -15   0   3       1624.41       1573.51        53.05 o                         
 -13   0   3       2832.52       2853.31        66.94 o                         
 -11   0   3       1449.43       1552.89        59.90 o                         
  -9   0   3      19502.10      18281.70       324.28 o                         
  -7   0   3       9822.81       8697.34       151.81 o                         
  -5   0   3      16282.04      16899.09       259.91 o                         
  -3   0   3      29743.67      28830.65       845.32 o                         
  -1   0   3       1418.68       1358.73        52.44 o                         
   1   0   3      69648.52      68706.34      1377.45 o                         
   3   0   3        982.58        833.37        18.09 o                         
   5   0   3      13759.14      13063.96       176.36 o                         
   7   0   3      16271.79      15829.86       217.44 o                         
   9   0   3        517.43        539.71        20.59 o                         
  11   0   3        667.61        651.94        24.76 o                         
  13   0   3        660.24        632.99        34.73 o                         
  15   0   3          0.48        -30.57        30.57 o                         
 -18   1   3         38.47         26.30        22.23 o                         
 -17   1   3       2039.31       2252.04        73.61 o                         
 -16   1   3       1145.56       1220.95        40.35 o                         
 -15   1   3        879.51        841.23        24.83 o                         
 -14   1   3        616.19        579.25        16.19 o                         
 -13   1   3        501.12        473.79        14.95 o                         
 -12   1   3       2774.70       2699.62        45.92 o                         
 -11   1   3          0.16         12.34         6.29 o                         
 -10   1   3       9544.53       9709.37       115.99 o                         
  -9   1   3        572.73        580.19        17.20 o                         
  -8   1   3      20316.95      20482.70       234.20 o                         
  -7   1   3       2348.50       2452.50        40.50 o                         
  -6   1   3      11883.06      12389.33       143.50 o                         
  -5   1   3       6874.12       6573.63        84.25 o                         
  -4   1   3      19481.19      19771.00       274.52 o                         
  -3   1   3      12485.43      12405.54       172.16 o                         
  -2   1   3       9938.83      10097.52       158.03 o                         
  -1   1   3      13440.67      12995.72       202.75 o                         
   0   1   3      13218.52      13198.76       168.67 o                         
   1   1   3       5296.66       5090.62        77.87 o                         
   2   1   3      11239.48      11463.62       130.82 o                         
   3   1   3       1250.73       1217.35        20.40 o                         
   4   1   3      12665.46      12197.35       121.06 o                         
   5   1   3       1801.84       1740.91        25.08 o                         
   6   1   3       5301.01       5241.94        61.25 o                         
   7   1   3        410.92        520.76        14.03 o                         
   8   1   3       3705.91       3713.06        47.43 o                         
   9   1   3        567.79        598.46        18.02 o                         
  10   1   3       8921.44       9048.92       115.13 o                         
  11   1   3        794.67        795.83        21.17 o                         
  12   1   3       1064.18       1085.55        34.45 o                         
  13   1   3       2442.11       2540.54        54.33 o                         
  14   1   3         45.17         32.38        12.80 o                         
  15   1   3       1488.03       1662.76        90.62 o                         
 -18   2   3       1724.88       1820.55       147.91 o                         
 -17   2   3          1.25        -18.05        18.05 o                         
 -16   2   3       1742.70       1746.40        77.20 o                         
 -15   2   3       1126.61       1171.60        34.05 o                         
 -14   2   3        110.88        117.74        10.75 o                         
 -13   2   3         37.31         43.48         8.09 o                         
 -12   2   3        120.26        148.56        10.69 o                         
 -11   2   3         46.55         40.93         6.67 o                         
 -10   2   3       1632.38       1672.64        27.86 o                         
  -9   2   3        188.02        231.96        16.69 o                         
  -8   2   3        203.48        237.93        10.33 o                         
  -7   2   3       4157.15       4553.04        53.98 o                         
  -6   2   3       9395.79       8979.67       134.05 o                         
  -5   2   3       6658.11       7092.07        89.46 o                         
  -4   2   3      36049.03      36161.27       418.16 o                         
  -3   2   3        148.05        150.27         7.92 o                         
  -2   2   3      10810.72      10846.89       171.38 o                         
  -1   2   3      11768.85      11636.31       212.44 o                         
   0   2   3       5311.48       4837.19       108.45 o                         
   1   2   3       2196.80       2321.45        33.51 o                         
   2   2   3        710.54        642.93        15.30 o                         
   3   2   3         87.82         80.06         4.98 o                         
   4   2   3       1398.47       1492.15        21.72 o                         
   5   2   3       1920.89       1925.55        27.03 o                         
   6   2   3       1265.90       1366.82        21.39 o                         
   7   2   3       3407.34       3333.11        44.61 o                         
   8   2   3        391.52        418.12        13.48 o                         
   9   2   3        458.36        459.48        14.88 o                         
  10   2   3       2837.70       2919.00        45.42 o                         
  11   2   3       2220.79       2214.57        39.91 o                         
  12   2   3       6059.10       6170.39        82.75 o                         
  13   2   3        448.27        474.95        30.77 o                         
  14   2   3       3051.22       3167.97        91.43 o                         
  15   2   3        595.25        571.85        73.09 o                         
 -18   3   3          0.17         11.69        43.66 o                         
 -17   3   3        316.22        365.15        25.16 o                         
 -16   3   3        278.97        195.85        16.41 o                         
 -15   3   3          0.81         -1.36        10.64 o                         
 -14   3   3        174.11        179.15        12.12 o                         
 -13   3   3         10.55         15.35         7.73 o                         
 -12   3   3       5737.97       5893.71        71.14 o                         
 -11   3   3       1703.56       1694.50        30.72 o                         
 -10   3   3       4238.71       4346.29        68.55 o                         
  -9   3   3       6010.82       6311.40        82.17 o                         
  -8   3   3        990.23       1085.49        19.33 o                         
  -7   3   3      29236.37      28039.95       298.07 o                         
  -6   3   3       8401.04       8096.70        92.85 o                         
  -5   3   3      11104.32      10411.53       121.56 o                         
  -4   3   3       2106.61       2269.21        29.77 o                         
  -3   3   3      23866.16      23468.98       242.27 o                         
  -2   3   3        156.66        171.40         5.05 o                         
  -1   3   3      25518.09      25476.94       279.69 o                         
   0   3   3        326.83        401.22         9.43 o                         
   1   3   3      16396.77      15980.22       168.86 o                         
   2   3   3       2201.57       2279.24        28.34 o                         
   3   3   3       9849.46       9571.32       113.94 o                         
   4   3   3       2479.42       2310.67        29.71 o                         
   5   3   3       6505.64       6316.32        63.73 o                         
   6   3   3      23339.75      23548.62       210.83 o                         
   7   3   3        810.24        821.43        16.94 o                         
   8   3   3       5497.78       5659.94        63.32 o                         
   9   3   3       1319.71       1349.45        25.60 o                         
  10   3   3        997.74       1051.33        31.70 o                         
  11   3   3        432.10        427.09        15.77 o                         
  12   3   3        110.69        117.73        11.87 o                         
  13   3   3        269.60        285.67        24.49 o                         
  14   3   3         99.48         87.02        16.45 o                         
  15   3   3          1.20         -5.83        22.65 o                         
 -18   4   3          4.89        -11.26        47.50 o                         
 -17   4   3        388.01        346.64        34.94 o                         
 -16   4   3        275.14        244.59        24.43 o                         
 -15   4   3       2593.20       2560.68        60.99 o                         
 -14   4   3          0.71          4.97         9.98 o                         
 -13   4   3       1132.46       1108.36        30.13 o                         
 -12   4   3        229.21        219.20        13.00 o                         
 -11   4   3       2223.01       2181.16        41.58 o                         
 -10   4   3        933.54        959.26        25.66 o                         
  -9   4   3       2176.08       2072.72        39.15 o                         
  -8   4   3       2162.93       2165.69        36.41 o                         
  -7   4   3      10441.27       9984.03       115.44 o                         
  -6   4   3       2863.82       2896.05        43.47 o                         
  -5   4   3       8669.39       8497.74        95.52 o                         
  -4   4   3       1239.38       1232.08        17.47 o                         
  -3   4   3        690.34        633.64        10.68 o                         
  -2   4   3       3147.64       3452.22        39.73 o                         
  -1   4   3       5438.99       5567.33        62.52 o                         
   0   4   3        309.54        281.74         7.53 o                         
   1   4   3      12128.49      11803.45       120.82 o                         
   2   4   3       3238.17       3252.03        44.50 o                         
   3   4   3       9652.74       9236.35       104.77 o                         
   4   4   3       5133.55       5448.92        64.14 o                         
   5   4   3       2419.01       2384.32        33.42 o                         
   6   4   3         13.71         17.64         3.81 o                         
   7   4   3       3978.04       3806.20        45.50 o                         
   8   4   3       2819.02       2810.97        39.11 o                         
   9   4   3       4695.62       4706.98        60.99 o                         
  10   4   3       1388.58       1429.25        36.27 o                         
  11   4   3       1066.02       1123.40        27.23 o                         
  12   4   3       1181.15       1147.27        26.73 o                         
  13   4   3        118.95        129.35        17.51 o                         
  14   4   3          8.31         24.45        17.86 o                         
  15   4   3         45.39         32.77        31.39 o                         
 -18   5   3         65.52        129.44        51.26 o                         
 -17   5   3         98.67         57.15        15.98 o                         
 -16   5   3        336.36        346.76        30.25 o                         
 -15   5   3       1370.47       1472.17        53.10 o                         
 -14   5   3        466.62        504.29        19.84 o                         
 -13   5   3       1584.31       1576.72        35.26 o                         
 -12   5   3       3905.09       3830.68        68.22 o                         
 -11   5   3        276.49        224.75        17.73 o                         
 -10   5   3       1735.56       1819.56        42.74 o                         
  -9   5   3       1421.46       1436.25        28.72 o                         
  -8   5   3        749.45        605.14        15.66 o                         
  -7   5   3       1120.34       1034.52        21.14 o                         
  -6   5   3       4632.74       4544.53        52.08 o                         
  -5   5   3       4204.32       3885.20        46.99 o                         
  -4   5   3       3035.88       3203.64        54.74 o                         
  -3   5   3       4443.55       4380.90        46.31 o                         
  -2   5   3        879.07        944.71        14.72 o                         
  -1   5   3       4915.85       4953.63        48.57 o                         
   0   5   3        107.36         70.98         3.75 o                         
   1   5   3      16884.91      17602.80       161.86 o                         
   2   5   3       4987.12       4860.11        61.80 o                         
   3   5   3       6910.33       6713.74        74.87 o                         
   4   5   3       7682.10       7790.45        83.30 o                         
   5   5   3       4640.85       4312.74        52.23 o                         
   6   5   3       2538.21       2597.84        36.81 o                         
   7   5   3       1593.29       1662.48        24.45 o                         
   8   5   3       2506.26       2525.48        36.65 o                         
   9   5   3       6065.75       5979.83        70.10 o                         
  10   5   3       3602.91       3542.44        52.57 o                         
  11   5   3         18.27         23.24         7.75 o                         
  12   5   3         17.76         11.52         9.89 o                         
  13   5   3          4.79          8.39        13.75 o                         
  14   5   3         50.87         39.74        15.92 o                         
  15   5   3        173.69        156.12        29.08 o                         
 -18   6   3         45.15         82.58        50.63 o                         
 -17   6   3          3.17         -3.74        24.50 o                         
 -16   6   3        244.49        203.30        23.56 o                         
 -15   6   3         11.52          2.83        13.68 o                         
 -14   6   3       1798.78       1725.44        50.97 o                         
 -13   6   3          2.59         11.21        11.03 o                         
 -12   6   3        805.80        827.29        26.69 o                         
 -11   6   3          0.01          4.18         7.48 o                         
 -10   6   3          2.66         17.32         6.85 o                         
  -9   6   3       1228.66       1177.39        23.33 o                         
  -8   6   3       2864.80       2860.78        39.74 o                         
  -7   6   3        800.24        790.45        15.27 o                         
  -6   6   3       4489.77       4469.70        51.61 o                         
  -5   6   3       6119.97       6319.28        68.15 o                         
  -4   6   3      19456.23      19645.47       187.01 o                         
  -3   6   3        239.19        294.89         6.89 o                         
  -2   6   3      10450.63      10258.25       105.75 o                         
  -1   6   3       4966.76       5620.17        61.08 o                         
   0   6   3      10109.40       9934.90       103.37 o                         
   1   6   3       2009.04       2430.69        34.68 o                         
   2   6   3       7965.55       7487.26        86.55 o                         
   3   6   3        862.92        900.03        18.37 o                         
   4   6   3       6409.08       6354.23        69.98 o                         
   5   6   3          0.15         11.48         4.47 o                         
   6   6   3       1166.72       1272.58        24.16 o                         
   7   6   3          1.19         14.94         5.68 o                         
   8   6   3       4618.52       4564.45        58.79 o                         
   9   6   3          1.99          2.20         7.06 o                         
  10   6   3        780.42        819.11        21.71 o                         
  11   6   3        178.97        200.74        12.82 o                         
  12   6   3        753.39        738.05        24.54 o                         
  13   6   3         55.39         48.27        15.45 o                         
  14   6   3       1026.35       1078.56        42.99 o                         
  15   6   3          2.08         -7.17        20.25 o                         
 -17   7   3        518.19        407.57        48.32 o                         
 -16   7   3          6.47         16.91        15.52 o                         
 -15   7   3        243.47        278.45        27.88 o                         
 -14   7   3        438.35        505.27        42.82 o                         
 -13   7   3        187.20        163.23        16.88 o                         
 -12   7   3       1687.54       1772.50        38.30 o                         
 -11   7   3        770.19        746.12        23.31 o                         
 -10   7   3       1983.12       2132.48        44.76 o                         
  -9   7   3        198.38        163.22         9.49 o                         
  -8   7   3        605.71        663.79        18.39 o                         
  -7   7   3       2095.61       2136.13        29.18 o                         
  -6   7   3       3641.83       3509.88        41.36 o                         
  -5   7   3       7693.46       7805.29        82.12 o                         
  -4   7   3       7857.21       7880.37        88.84 o                         
  -3   7   3      15280.88      14939.76       152.00 o                         
  -2   7   3       2081.03       2463.83        32.00 o                         
  -1   7   3      17832.30      17249.73       193.21 o                         
   0   7   3        574.79        575.71        14.05 o                         
   1   7   3       4813.01       4859.43        67.09 o                         
   2   7   3       3630.11       3602.82        47.45 o                         
   3   7   3       1663.64       1628.89        27.00 o                         
   4   7   3       5030.54       5089.16        67.53 o                         
   5   7   3        955.88        955.95        22.01 o                         
   6   7   3       5252.49       5219.31        76.82 o                         
   7   7   3         30.60         54.05         7.57 o                         
   8   7   3       2171.24       2135.33        48.74 o                         
   9   7   3          0.67         -0.30         7.68 o                         
  10   7   3        512.49        483.48        17.11 o                         
  11   7   3        401.82        383.38        17.67 o                         
  12   7   3         95.63         75.18        12.39 o                         
  13   7   3        759.79        770.58        36.43 o                         
  14   7   3          6.67         -9.74        16.69 o                         
  15   7   3        934.51        864.64        52.20 o                         
 -16   8   3          9.77        -23.55        23.55 o                         
 -15   8   3          0.90        -12.37        14.26 o                         
 -14   8   3        345.87        355.74        29.94 o                         
 -13   8   3        546.77        511.66        29.47 o                         
 -12   8   3        113.31        123.40        12.13 o                         
 -11   8   3       5682.51       5829.26        91.30 o                         
 -10   8   3        116.38        146.38        10.18 o                         
  -9   8   3       4812.81       4715.26        58.92 o                         
  -8   8   3        539.48        543.51        13.31 o                         
  -7   8   3       2366.12       2356.47        30.57 o                         
  -6   8   3       1644.74       1683.72        31.92 o                         
  -5   8   3       5695.97       5864.79        66.41 o                         
  -4   8   3          6.51          9.58         3.02 o                         
  -3   8   3        292.40        316.74         8.42 o                         
  -2   8   3        199.58        197.49         6.31 o                         
  -1   8   3         39.70         42.60         4.34 o                         
   0   8   3       3163.78       3331.08        44.70 o                         
   1   8   3       3758.74       4122.96        49.01 o                         
   2   8   3        375.88        347.85        13.31 o                         
   3   8   3       1796.59       1766.53        29.56 o                         
   4   8   3        333.23        318.85        11.14 o                         
   5   8   3      15119.30      15105.62       161.31 o                         
   6   8   3        493.72        494.02        15.97 o                         
   7   8   3       8551.44       8538.39        96.62 o                         
   8   8   3         22.13         18.97         7.04 o                         
   9   8   3       2135.19       2238.76        37.96 o                         
  10   8   3        127.11        105.62         9.87 o                         
  11   8   3         80.87         75.41        11.00 o                         
  12   8   3        105.40         65.53        12.87 o                         
  13   8   3        145.80        108.03        20.21 o                         
  14   8   3         29.87         34.97        18.70 o                         
  15   8   3        464.98        333.66        37.29 o                         
 -16   9   3          1.41        -13.28        28.80 o                         
 -15   9   3        803.00        809.38        78.85 o                         
 -14   9   3        358.94        365.90        29.97 o                         
 -13   9   3        221.21        224.62        18.98 o                         
 -12   9   3        953.26        983.57        29.92 o                         
 -11   9   3        248.89        238.39        17.56 o                         
 -10   9   3        934.24        932.68        21.45 o                         
  -9   9   3         30.65         29.94         5.47 o                         
  -8   9   3       4245.17       4301.26        48.99 o                         
  -7   9   3        142.56        170.59         8.84 o                         
  -6   9   3       2794.21       2913.40        39.18 o                         
  -5   9   3        674.54        675.50        13.26 o                         
  -4   9   3        880.69        774.32        14.84 o                         
  -3   9   3       3269.47       3272.19        38.94 o                         
  -2   9   3       1889.56       2006.30        30.80 o                         
  -1   9   3       9885.32       9392.83       162.29 o                         
   0   9   3        391.12        340.58         9.69 o                         
   1   9   3       4880.29       4792.36        55.48 o                         
   2   9   3        138.70        148.51         7.09 o                         
   3   9   3         30.43         21.94         4.89 o                         
   4   9   3       1182.85       1163.04        21.48 o                         
   5   9   3        269.46        272.54        11.82 o                         
   6   9   3      11044.25      11034.02       124.59 o                         
   7   9   3        431.53        454.37        15.34 o                         
   8   9   3       2121.09       2168.59        37.35 o                         
   9   9   3         10.09          3.87         7.56 o                         
  10   9   3        953.80        945.80        28.25 o                         
  11   9   3        572.87        520.32        19.20 o                         
  12   9   3        122.12        122.41        16.78 o                         
  13   9   3       1342.29       1257.95        88.31 o                         
  14   9   3        127.01        167.48        31.01 o                         
  15   9   3        450.08        606.45        74.09 o                         
 -16  10   3        142.55        130.38        33.08 o                         
 -15  10   3         21.42         -2.94        26.11 o                         
 -14  10   3        342.55        366.75        54.56 o                         
 -13  10   3        296.14        314.96        21.32 o                         
 -12  10   3         46.16         30.49        11.04 o                         
 -11  10   3        190.41        169.10        12.54 o                         
 -10  10   3        432.50        386.06        14.31 o                         
  -9  10   3        179.11        173.04         8.96 o                         
  -8  10   3         44.69         63.42         7.43 o                         
  -7  10   3        243.39        251.17         8.87 o                         
  -6  10   3        164.93        188.72        10.89 o                         
  -5  10   3       2486.19       2472.60        32.19 o                         
  -4  10   3       5490.67       5410.06        63.66 o                         
  -3  10   3       3525.64       3479.64        54.63 o                         
  -2  10   3       5548.17       5803.27        84.14 o                         
  -1  10   3       2104.58       2140.93        48.02 o                         
   0  10   3       9005.62       8971.77       144.73 o                         
   1  10   3        761.95        803.65        24.57 o                         
   2  10   3       1207.13       1230.95        20.83 o                         
   3  10   3        293.96        276.13        10.43 o                         
   4  10   3       2088.63       2170.50        32.25 o                         
   5  10   3          4.71         11.84         6.57 o                         
   6  10   3         46.25         44.51         7.60 o                         
   7  10   3        639.60        592.15        23.37 o                         
   8  10   3        116.87        126.78         9.84 o                         
   9  10   3        153.62        151.14         9.71 o                         
  10  10   3       1860.56       1812.66        40.20 o                         
  11  10   3          4.89         -4.58         9.98 o                         
  12  10   3        863.84        827.22        46.00 o                         
  13  10   3        106.60         83.62        21.88 o                         
  14  10   3        604.26        529.99        48.34 o                         
 -16  11   3         10.06         14.04        29.63 o                         
 -15  11   3        105.21        107.02        34.64 o                         
 -14  11   3          0.45         10.90        19.31 o                         
 -13  11   3        522.55        448.26        36.75 o                         
 -12  11   3        152.42        195.00        22.57 o                         
 -11  11   3         60.79         63.56         9.60 o                         
 -10  11   3       3327.71       3369.82        58.15 o                         
  -9  11   3        661.62        677.74        20.37 o                         
  -8  11   3       3269.58       3293.59        44.19 o                         
  -7  11   3        398.53        434.99        12.45 o                         
  -6  11   3         89.73         89.45         5.42 o                         
  -5  11   3        582.34        612.57        15.47 o                         
  -4  11   3       1722.20       1691.11        26.72 o                         
  -3  11   3       4688.86       4783.80        72.88 o                         
  -2  11   3        133.96        111.66         9.38 o                         
  -1  11   3       1800.99       1837.82        50.32 o                         
   0  11   3        950.47       1028.29        33.79 o                         
   1  11   3        541.34        562.48        25.48 o                         
   2  11   3        904.74        835.81        29.48 o                         
   3  11   3       2233.97       2281.08        34.31 o                         
   4  11   3        433.34        467.69        13.73 o                         
   5  11   3        741.86        800.82        19.33 o                         
   6  11   3       1463.01       1417.59        31.33 o                         
   7  11   3         10.84          9.82         7.74 o                         
   8  11   3        716.29        675.70        23.87 o                         
   9  11   3       1365.49       1408.83        48.02 o                         
  10  11   3        330.16        363.14        18.70 o                         
  11  11   3        216.93        193.07        16.70 o                         
  12  11   3          1.48         -4.85        17.22 o                         
  13  11   3         46.31         17.10        24.60 o                         
  14  11   3         92.99        103.67        32.96 o                         
 -15  12   3       1328.47       1396.67        97.17 o                         
 -14  12   3          1.51        -31.49        34.26 o                         
 -13  12   3       1753.41       1817.72        58.25 o                         
 -12  12   3          4.88          4.75        14.56 o                         
 -11  12   3        258.97        246.83        17.23 o                         
 -10  12   3        376.85        364.53        13.44 o                         
  -9  12   3       1291.60       1421.30        38.14 o                         
  -8  12   3          0.34         10.11         5.58 o                         
  -7  12   3       1286.33       1343.14        20.51 o                         
  -6  12   3         27.99         35.66         5.18 o                         
  -5  12   3       2078.17       2031.63        27.46 o                         
  -4  12   3        214.31        230.85        12.26 o                         
  -3  12   3         11.72          3.02         6.53 o                         
  -2  12   3         58.02         38.94         7.53 o                         
  -1  12   3        261.28        305.16        23.94 o                         
   0  12   3        164.53        134.81        14.39 o                         
   1  12   3        429.35        379.48        21.71 o                         
   2  12   3        648.32        638.48        30.95 o                         
   3  12   3       3654.28       3583.89        44.91 o                         
   4  12   3         85.09         83.29         6.76 o                         
   5  12   3       3549.92       3608.65        49.66 o                         
   6  12   3        270.33        271.18        12.39 o                         
   7  12   3        335.12        344.85        17.43 o                         
   8  12   3         20.59          7.62         8.49 o                         
   9  12   3        858.48        888.01        24.14 o                         
  10  12   3          2.99          9.62        13.60 o                         
  11  12   3       1396.81       1425.65        61.91 o                         
  12  12   3        363.94        384.33        46.77 o                         
  13  12   3        367.90        274.08        59.91 o                         
  14  12   3         12.55        -18.26        39.35 o                         
 -14  13   3        715.59        761.66        64.07 o                         
 -13  13   3        420.59        443.58        47.76 o                         
 -12  13   3        213.89        200.30        31.48 o                         
 -11  13   3        798.06        846.15        34.85 o                         
 -10  13   3        489.74        467.82        19.12 o                         
  -9  13   3        184.32        153.27         8.67 o                         
  -8  13   3        743.90        791.71        18.39 o                         
  -7  13   3       4754.93       4690.11        60.90 o                         
  -6  13   3         22.33         28.16         4.87 o                         
  -5  13   3       1221.60       1174.33        30.95 o                         
  -4  13   3        515.04        461.96        23.33 o                         
  -3  13   3         22.82         20.55         7.03 o                         
  -2  13   3         26.26         17.98         6.85 o                         
  -1  13   3          7.98          6.92         7.26 o                         
   0  13   3        547.27        520.58        23.81 o                         
   1  13   3       1827.38       1972.30        53.40 o                         
   2  13   3        340.64        321.33        24.15 o                         
   3  13   3        915.16        973.33        59.56 o                         
   4  13   3        621.88        587.97        13.32 o                         
   5  13   3         33.88         17.69         5.92 o                         
   6  13   3        218.13        190.18        10.45 o                         
   7  13   3        602.78        589.35        19.83 o                         
   8  13   3        279.99        273.54        15.78 o                         
   9  13   3         91.57         73.44        13.22 o                         
  10  13   3        845.56        766.43        56.62 o                         
  11  13   3        517.37        505.51        48.23 o                         
  12  13   3        244.55        264.48        53.90 o                         
 -11  14   3        393.37        392.24        38.82 o                         
 -10  14   3         48.95         41.88         8.26 o                         
  -9  14   3        197.02        193.22        11.29 o                         
  -8  14   3        492.65        523.62        16.93 o                         
  -7  14   3        514.75        484.95        28.14 o                         
  -6  14   3       3441.32       3664.16        74.97 o                         
  -5  14   3        800.41        764.62        28.60 o                         
  -4  14   3       1435.43       1474.19        40.57 o                         
  -3  14   3        126.03         84.04        10.77 o                         
  -2  14   3        217.81        209.96        12.55 o                         
  -1  14   3         62.61         62.21         9.27 o                         
   0  14   3        681.69        723.69        52.82 o                         
   1  14   3       1257.63       1163.99        37.69 o                         
   2  14   3       4328.57       4399.74        96.23 o                         
   3  14   3        282.73        272.27        23.61 o                         
   4  14   3       1014.90        953.16        29.13 o                         
   5  14   3        261.37        217.06        12.65 o                         
   6  14   3         20.07         22.49         7.58 o                         
   7  14   3          0.55         -3.88        10.35 o                         
   8  14   3         17.03          5.06        12.52 o                         
   9  14   3         25.88          9.88        25.77 o                         
  10  14   3        286.63        360.88        59.17 o                         
  11  14   3         33.77         48.43        39.57 o                         
  -9  15   3         36.92         29.41        13.97 o                         
  -8  15   3        217.36        186.31        20.38 o                         
  -7  15   3        740.17        831.38        35.83 o                         
  -6  15   3        933.04        917.90        40.07 o                         
  -5  15   3        932.53        944.97        32.58 o                         
  -4  15   3        518.66        489.08        23.72 o                         
  -3  15   3        335.96        318.64        18.73 o                         
  -2  15   3         12.85         12.33         9.70 o                         
  -1  15   3       1475.10       1500.05        41.47 o                         
   0  15   3        257.89        264.19        16.52 o                         
   1  15   3       1192.23       1243.05        39.93 o                         
   2  15   3        660.49        643.59        30.13 o                         
   3  15   3         45.66         36.57        11.88 o                         
   4  15   3        852.01        859.22        36.23 o                         
   5  15   3          4.66          4.76        13.63 o                         
   6  15   3        205.61        155.01        17.56 o                         
   7  15   3         58.75         75.05        22.52 o                         
   8  15   3        561.67        585.44        72.70 o                         
   9  15   3         77.81        121.08        41.21 o                         
  10  15   3        245.17        170.10        48.85 o                         
  -8  16   3        274.06        273.43        44.54 o                         
  -7  16   3        966.53        981.74        40.07 o                         
  -6  16   3         76.15         65.82        15.99 o                         
  -5  16   3         46.59         35.53        14.55 o                         
  -4  16   3          0.89          1.37        15.23 o                         
  -3  16   3         20.89         20.47        14.88 o                         
  -2  16   3        136.36        145.69        22.14 o                         
  -1  16   3         31.57         48.52        16.23 o                         
   0  16   3        294.10        326.42        24.59 o                         
   1  16   3        162.28        122.50        19.51 o                         
   2  16   3         97.54         69.54        18.02 o                         
   3  16   3       1085.70       1204.43        65.22 o                         
   4  16   3         45.15         20.43        22.28 o                         
   5  16   3       1510.81       1417.43        68.11 o                         
   6  16   3          0.26          4.61        19.78 o                         
   7  16   3       1225.22       1254.84        51.11 o                         
   8  16   3        718.88        707.44        69.99 o                         
   9  16   3        654.03        628.49        57.72 o                         
  -7  17   3          0.14          6.10        27.91 o                         
  -6  17   3         93.21         60.64        30.86 o                         
  -5  17   3        287.27        228.80        22.45 o                         
  -4  17   3         60.61         47.52        17.42 o                         
  -3  17   3       1830.83       1819.77        60.51 o                         
  -2  17   3         18.77         26.55        16.90 o                         
  -1  17   3       1190.49       1058.87        45.63 o                         
   0  17   3         19.45         19.73        17.32 o                         
   1  17   3         60.01         57.54        20.61 o                         
   2  17   3         43.35         38.69        22.35 o                         
   3  17   3          7.75          7.32        22.06 o                         
   4  17   3        468.65        476.38        57.37 o                         
   5  17   3         26.88         36.13        26.89 o                         
   6  17   3        623.95        574.28        43.44 o                         
   7  17   3        204.33        184.68        39.48 o                         
  -6  18   3        146.50        104.96        38.09 o                         
  -5  18   3        131.60        137.09        45.15 o                         
  -4  18   3        680.29        723.13        81.60 o                         
  -3  18   3        163.08        216.75        32.46 o                         
  -2  18   3       1332.02       1299.79        58.11 o                         
  -1  18   3         99.22         95.12        23.32 o                         
   0  18   3       1091.43       1120.09        99.59 o                         
   1  18   3         95.76         78.15        38.40 o                         
   2  18   3         35.56         37.80        22.98 o                         
   3  18   3        144.92        127.47        37.96 o                         
   4  18   3        165.38         99.18        36.78 o                         
   5  18   3         58.68         27.86        33.27 o                         
   6  18   3          3.49         -5.29        30.90 o                         
   0  19   3          1.73         39.81        29.63 o                         
   1  19   3        177.80        223.87        45.98 o                         
 -18   0   4        365.87        226.23        39.62 o                         
 -16   0   4         63.47         81.77        18.70 o                         
 -14   0   4        220.98        233.40        19.51 o                         
 -12   0   4       4011.70       3842.14        79.14 o                         
 -10   0   4       5095.62       4838.73        88.95 o                         
  -8   0   4      13732.23      13652.73       231.03 o                         
  -6   0   4      11017.32      10767.78       198.65 o                         
  -4   0   4       8661.13       9020.86       186.91 o                         
  -2   0   4       9899.59      10138.88       185.26 o                         
   0   0   4      22166.96      23150.79       416.41 o                         
   2   0   4          1.74          3.84         3.72 o                         
   4   0   4      24005.44      23867.06       306.01 o                         
   6   0   4       7011.66       6839.79        95.05 o                         
   8   0   4        366.83        379.84        21.32 o                         
  10   0   4       3664.89       3786.58        77.42 o                         
  12   0   4        865.66        918.85        44.07 o                         
  14   0   4       1693.07       1950.05        98.35 o                         
 -19   1   4        230.30        163.38        45.54 o                         
 -18   1   4       1261.83       1270.96        61.86 o                         
 -17   1   4          0.22          2.23        14.16 o                         
 -16   1   4       1425.00       1289.28        31.97 o                         
 -15   1   4        811.25        768.86        27.59 o                         
 -14   1   4        111.76        111.29         8.44 o                         
 -13   1   4       2294.57       2407.62        41.52 o                         
 -12   1   4          8.57         13.33         6.62 o                         
 -11   1   4       1486.17       1482.12        35.81 o                         
 -10   1   4       2712.65       2565.98        43.01 o                         
  -9   1   4       8381.53       8240.12       117.27 o                         
  -8   1   4       1854.62       1858.16        44.64 o                         
  -7   1   4       7157.51       6518.90        82.10 o                         
  -6   1   4      10859.64      10688.37       133.81 o                         
  -5   1   4       6826.80       6841.98       116.49 o                         
  -4   1   4       1464.63       1348.70        24.49 o                         
  -3   1   4        150.25        146.80        10.87 o                         
  -2   1   4      76210.85      73767.27      1117.77 o                         
  -1   1   4      11211.67      11530.40       212.46 o                         
   0   1   4       1859.13       1673.88        39.22 o                         
   1   1   4       1717.30       1746.50        41.60 o                         
   2   1   4        399.53        328.96        10.47 o                         
   3   1   4       1780.63       1769.68        28.46 o                         
   4   1   4       2609.51       2393.97        36.01 o                         
   5   1   4       5319.99       5083.73        63.64 o                         
   6   1   4       3560.90       3473.00        46.84 o                         
   7   1   4        478.19        407.91        13.79 o                         
   8   1   4        890.02        868.91        28.43 o                         
   9   1   4       2104.78       2255.46        40.24 o                         
  10   1   4          0.78          9.88         9.00 o                         
  11   1   4       1609.42       1642.69        39.76 o                         
  12   1   4       1827.41       1873.64        43.97 o                         
  13   1   4        778.16        758.61        36.67 o                         
  14   1   4       1641.33       1654.80        89.59 o                         
  15   1   4         51.35         37.16        29.78 o                         
 -18   2   4          0.88         -3.96        22.25 o                         
 -17   2   4       1651.25       1852.37        52.42 o                         
 -16   2   4        285.85        270.14        22.53 o                         
 -15   2   4       2194.29       2238.42        66.87 o                         
 -14   2   4        187.74        177.97        11.86 o                         
 -13   2   4        519.53        590.80        18.37 o                         
 -12   2   4         64.54         64.30         6.16 o                         
 -11   2   4         20.79         39.72         5.50 o                         
 -10   2   4        607.59        616.07        17.51 o                         
  -9   2   4       4890.60       5109.81        70.99 o                         
  -8   2   4       2066.23       2257.85        34.89 o                         
  -7   2   4      14858.31      14960.44       224.25 o                         
  -6   2   4        975.27        990.86        17.15 o                         
  -5   2   4      11448.67      10984.69       134.07 o                         
  -4   2   4       4680.58       5078.43        77.12 o                         
  -3   2   4      12639.16      12862.36       180.90 o                         
  -2   2   4        123.11        123.20         6.65 o                         
  -1   2   4       1795.52       1690.19        30.20 o                         
   0   2   4       3836.31       3753.89        55.41 o                         
   1   2   4      47948.99      46795.70       586.36 o                         
   2   2   4       4827.87       4859.33        66.14 o                         
   3   2   4      38418.43      37182.06       385.20 o                         
   4   2   4        564.83        583.22        13.10 o                         
   5   2   4       4449.31       4456.20        54.59 o                         
   6   2   4       1367.57       1399.25        24.25 o                         
   7   2   4        288.75        224.90        10.68 o                         
   8   2   4        360.27        368.33        13.90 o                         
   9   2   4        520.92        536.00        18.51 o                         
  10   2   4       1656.59       1698.63        34.43 o                         
  11   2   4          8.54          1.83         9.13 o                         
  12   2   4        568.32        520.05        20.42 o                         
  13   2   4        831.93        921.88        38.23 o                         
  14   2   4        479.60        543.59        38.32 o                         
  15   2   4        916.46        843.99        66.36 o                         
 -18   3   4         95.52         75.69        53.29 o                         
 -17   3   4         12.95        -12.69        14.31 o                         
 -16   3   4       1768.36       1840.49        51.10 o                         
 -15   3   4          0.88          2.05        10.45 o                         
 -14   3   4       2808.66       2869.38        48.70 o                         
 -13   3   4       2338.62       2356.68        38.10 o                         
 -12   3   4       2722.75       2730.86        42.90 o                         
 -11   3   4       3041.84       2961.64        49.00 o                         
 -10   3   4       2570.74       2558.50        36.33 o                         
  -9   3   4       4772.01       4568.13        52.87 o                         
  -8   3   4       2493.19       2569.05        35.94 o                         
  -7   3   4       1318.42       1129.63        19.23 o                         
  -6   3   4       1901.63       1806.71        26.82 o                         
  -5   3   4      22004.59      22434.79       250.50 o                         
  -4   3   4        670.58        642.47        15.46 o                         
  -3   3   4       4929.48       4992.30        53.37 o                         
  -2   3   4        613.81        614.88        10.69 o                         
  -1   3   4       1326.55       1450.73        23.72 o                         
   0   3   4        867.95        770.97        13.69 o                         
   1   3   4       3590.37       3657.37        42.92 o                         
   2   3   4      21197.89      20794.93       208.81 o                         
   3   3   4       2406.78       2225.62        32.84 o                         
   4   3   4       5160.90       4945.08        63.47 o                         
   5   3   4      11255.00      11235.98       106.00 o                         
   6   3   4         78.67         91.98         6.12 o                         
   7   3   4       2338.40       2163.64        32.03 o                         
   8   3   4       1011.85       1047.84        25.88 o                         
   9   3   4       2433.97       2498.30        41.32 o                         
  10   3   4       1779.05       1765.40        36.54 o                         
  11   3   4       1224.12       1289.97        29.47 o                         
  12   3   4        255.85        242.07        13.93 o                         
  13   3   4        399.57        398.67        35.94 o                         
  14   3   4        369.36        376.04        31.70 o                         
  15   3   4        559.02        631.75        71.12 o                         
 -18   4   4         23.48        124.11        53.59 o                         
 -17   4   4        334.37        243.15        22.68 o                         
 -16   4   4        649.01        558.77        30.60 o                         
 -15   4   4        235.23        190.90        18.12 o                         
 -14   4   4         74.21         62.73         9.82 o                         
 -13   4   4        485.62        517.81        18.80 o                         
 -12   4   4         33.48         28.10         8.46 o                         
 -11   4   4         60.68         54.02         7.89 o                         
 -10   4   4       4063.05       4147.74        63.03 o                         
  -9   4   4         11.98         37.32         6.70 o                         
  -8   4   4      12004.01      11635.92       142.55 o                         
  -7   4   4         10.44         36.79         4.83 o                         
  -6   4   4      11530.18      11075.47       141.67 o                         
  -5   4   4       1849.07       1929.88        33.63 o                         
  -4   4   4       6833.41       6640.61        71.17 o                         
  -3   4   4       7407.84       8000.10        76.15 o                         
  -2   4   4       2762.19       2731.75        38.28 o                         
  -1   4   4       2962.43       2947.15        41.67 o                         
   0   4   4       1601.66       1547.23        24.76 o                         
   1   4   4        158.36        144.84         6.04 o                         
   2   4   4       2797.54       2826.22        38.55 o                         
   3   4   4       1393.82       1641.24        26.56 o                         
   4   4   4        638.87        581.13        13.67 o                         
   5   4   4       6302.95       6514.43        70.29 o                         
   6   4   4       4888.25       4801.71        53.04 o                         
   7   4   4          8.45         21.87         4.88 o                         
   8   4   4       8731.57       8681.98        93.45 o                         
   9   4   4       1604.01       1614.18        35.41 o                         
  10   4   4       6695.69       6965.67       101.28 o                         
  11   4   4         51.22         36.40         8.73 o                         
  12   4   4       1289.63       1283.53        30.65 o                         
  13   4   4        472.20        417.42        23.77 o                         
  14   4   4        507.87        520.47        29.04 o                         
  15   4   4          0.22        -22.32        33.94 o                         
 -18   5   4          1.33         43.41        43.78 o                         
 -17   5   4         19.24         23.41        20.21 o                         
 -16   5   4        246.34        207.13        19.18 o                         
 -15   5   4        140.27        148.46        16.33 o                         
 -14   5   4       3497.17       3585.60        63.68 o                         
 -13   5   4        685.91        704.71        27.33 o                         
 -12   5   4       2071.63       2113.90        45.09 o                         
 -11   5   4       1306.53       1417.01        31.74 o                         
 -10   5   4         15.18         33.14         8.61 o                         
  -9   5   4       1437.24       1459.50        30.98 o                         
  -8   5   4       1332.60       1220.46        24.76 o                         
  -7   5   4       8349.49       8070.98       101.83 o                         
  -6   5   4        139.18        161.15         7.15 o                         
  -5   5   4       6236.82       6496.69       100.13 o                         
  -4   5   4         95.52         94.75         7.52 o                         
  -3   5   4       2560.80       2715.88        35.00 o                         
  -2   5   4       4875.34       4790.79        52.30 o                         
  -1   5   4       2284.36       2235.68        30.10 o                         
   0   5   4      21631.81      22099.87       284.45 o                         
   1   5   4         13.30         14.38         3.39 o                         
   2   5   4      10849.92      10919.79       110.52 o                         
   3   5   4        714.88        704.12        15.59 o                         
   4   5   4         93.83         54.66         5.00 o                         
   5   5   4       3034.94       3114.89        41.68 o                         
   6   5   4        161.39        146.48         7.92 o                         
   7   5   4        803.95        822.44        20.74 o                         
   8   5   4       1697.81       1616.88        25.28 o                         
   9   5   4       1620.65       1612.75        28.96 o                         
  10   5   4       3581.67       3521.49        49.14 o                         
  11   5   4       1602.05       1723.12        33.67 o                         
  12   5   4         49.03         34.58        11.39 o                         
  13   5   4       2058.71       2036.44        65.58 o                         
  14   5   4        694.80        574.09        38.05 o                         
  15   5   4        186.45        160.04        42.18 o                         
 -18   6   4         87.53         62.23        45.67 o                         
 -17   6   4        219.30        247.88        33.13 o                         
 -16   6   4          1.60        -13.02        13.02 o                         
 -15   6   4       1219.30       1159.62        42.34 o                         
 -14   6   4        143.38        137.16        14.98 o                         
 -13   6   4       2977.43       3160.30        53.50 o                         
 -12   6   4        652.12        585.46        29.25 o                         
 -11   6   4        138.19        154.81        12.69 o                         
 -10   6   4          0.56         15.75         6.30 o                         
  -9   6   4        825.52        790.01        20.07 o                         
  -8   6   4        114.72        120.67        11.40 o                         
  -7   6   4        143.94        182.40         8.09 o                         
  -6   6   4       1073.55       1082.23        24.69 o                         
  -5   6   4         19.65         30.82         3.63 o                         
  -4   6   4        499.01        445.00         8.89 o                         
  -3   6   4       9977.92       9755.15       102.21 o                         
  -2   6   4        185.84        190.34         6.67 o                         
  -1   6   4      18333.76      17466.39       159.32 o                         
   0   6   4       4593.66       4811.14        54.97 o                         
   1   6   4      14432.71      14168.25       146.25 o                         
   2   6   4       2160.73       2497.88        35.18 o                         
   3   6   4      11148.72      11100.12       119.23 o                         
   4   6   4        555.16        528.13        13.37 o                         
   5   6   4       6488.39       6514.19        71.09 o                         
   6   6   4          4.77         14.66         5.26 o                         
   7   6   4       2134.27       2264.88        31.33 o                         
   8   6   4        414.99        388.26        12.36 o                         
   9   6   4       1310.95       1325.23        30.80 o                         
  10   6   4          0.65          4.21         7.25 o                         
  11   6   4       1419.74       1419.46        35.32 o                         
  12   6   4        451.10        443.07        24.77 o                         
  13   6   4        465.55        469.97        28.51 o                         
  14   6   4        893.89        874.38        38.94 o                         
 -17   7   4          2.36        -28.41        28.41 o                         
 -16   7   4        344.23        323.41        22.74 o                         
 -15   7   4          0.01         -9.36        13.56 o                         
 -14   7   4          6.42          6.81        11.48 o                         
 -13   7   4        198.41        208.75        14.30 o                         
 -12   7   4        497.74        494.06        24.02 o                         
 -11   7   4       1517.72       1597.42        31.01 o                         
 -10   7   4       1555.51       1493.42        30.52 o                         
  -9   7   4       1432.78       1450.96        28.73 o                         
  -8   7   4        454.08        435.66        14.93 o                         
  -7   7   4        890.67        828.31        16.89 o                         
  -6   7   4          3.30          7.17         3.77 o                         
  -5   7   4       1031.57        997.06        17.24 o                         
  -4   7   4         60.88         43.64         3.76 o                         
  -3   7   4       6389.13       6631.89        72.82 o                         
  -2   7   4      21132.24      21087.52       201.43 o                         
  -1   7   4       2328.29       2552.90        31.01 o                         
   0   7   4      16577.12      16412.24       158.29 o                         
   1   7   4       2877.25       2896.56        36.07 o                         
   2   7   4        170.87        223.00        10.54 o                         
   3   7   4       6929.59       7131.10        82.10 o                         
   4   7   4        219.79        207.31         9.16 o                         
   5   7   4       4412.88       4666.54        58.27 o                         
   6   7   4      10119.53      10154.52       100.94 o                         
   7   7   4       4718.79       4605.69        57.40 o                         
   8   7   4       1507.33       1477.41        29.88 o                         
   9   7   4       3952.07       4009.11        65.19 o                         
  10   7   4         29.76         28.86         8.23 o                         
  11   7   4       1022.73        980.35        28.29 o                         
  12   7   4       1178.72       1088.25        52.38 o                         
  13   7   4         22.58         15.26        15.78 o                         
  14   7   4         90.69         60.83        29.59 o                         
 -17   8   4        127.61         69.47        45.89 o                         
 -16   8   4         24.83         19.59        21.26 o                         
 -15   8   4        107.24         79.67        15.01 o                         
 -14   8   4         21.77         17.63        11.10 o                         
 -13   8   4         46.24          7.64        14.18 o                         
 -12   8   4       4890.06       4840.82        81.98 o                         
 -11   8   4       2266.17       2259.02        48.67 o                         
 -10   8   4       8594.08       8708.72       114.49 o                         
  -9   8   4        365.15        376.85        14.57 o                         
  -8   8   4       9205.82       9223.64        94.33 o                         
  -7   8   4        470.08        498.38        13.21 o                         
  -6   8   4         11.68         22.68         4.15 o                         
  -5   8   4        356.87        323.49         8.44 o                         
  -4   8   4      12077.16      12064.50       126.47 o                         
  -3   8   4       1082.47       1144.97        19.13 o                         
  -2   8   4       1536.20       1343.65        22.32 o                         
  -1   8   4         71.60         65.10         3.48 o                         
   0   8   4          4.03         11.38         3.38 o                         
   1   8   4          3.96          4.40         3.61 o                         
   2   8   4        847.29        814.29        16.54 o                         
   3   8   4         38.23         35.03         5.24 o                         
   4   8   4       2311.01       2369.99        36.21 o                         
   5   8   4        136.94        140.02         8.98 o                         
   6   8   4      12732.85      12679.99       134.69 o                         
   7   8   4         61.41         79.31         7.78 o                         
   8   8   4       6738.19       6707.88        78.12 o                         
   9   8   4          7.23         11.54         7.18 o                         
  10   8   4        397.81        358.07        17.32 o                         
  11   8   4          6.47          2.62        11.50 o                         
  12   8   4          3.04         -2.42        14.36 o                         
  13   8   4          0.11         -9.34        16.63 o                         
  14   8   4        621.96        471.52        48.27 o                         
 -16   9   4        199.28         92.71        31.02 o                         
 -15   9   4          1.63         -9.76        19.12 o                         
 -14   9   4        950.03        859.11        32.70 o                         
 -13   9   4        858.18        919.38        34.40 o                         
 -12   9   4        579.90        518.19        21.53 o                         
 -11   9   4       2712.83       2768.31        49.38 o                         
 -10   9   4       1844.07       1798.96        34.40 o                         
  -9   9   4       1986.81       1960.85        32.72 o                         
  -8   9   4        540.06        541.96        13.24 o                         
  -7   9   4        231.51        264.57        10.52 o                         
  -6   9   4       1000.97       1037.06        24.28 o                         
  -5   9   4       2868.57       2896.07        39.68 o                         
  -4   9   4       6152.63       6142.68        69.86 o                         
  -3   9   4       1438.73       1439.16        22.00 o                         
  -2   9   4       3449.73       3520.82        40.90 o                         
  -1   9   4       1583.04       1775.09        24.65 o                         
   0   9   4       2555.46       2577.54        34.91 o                         
   1   9   4          0.37          2.36         3.79 o                         
   2   9   4        481.94        500.67        12.44 o                         
   3   9   4        452.39        467.73        13.13 o                         
   4   9   4          6.26          0.66         5.66 o                         
   5   9   4       2540.04       2381.82        37.86 o                         
   6   9   4          2.96         20.33         7.03 o                         
   7   9   4       1348.11       1343.83        26.20 o                         
   8   9   4         73.59         67.33         8.42 o                         
   9   9   4       1482.36       1445.54        28.32 o                         
  10   9   4        599.76        534.38        22.62 o                         
  11   9   4        216.46        219.37        14.68 o                         
  12   9   4       1100.32       1120.90        40.94 o                         
  13   9   4         21.46         32.26        18.77 o                         
  14   9   4        596.26        639.40        47.36 o                         
 -16  10   4        286.26        247.20        35.57 o                         
 -15  10   4        167.06        180.87        50.27 o                         
 -14  10   4         21.86         27.49        21.27 o                         
 -13  10   4       1247.18       1231.70        38.23 o                         
 -12  10   4          5.87         22.38         9.42 o                         
 -11  10   4        679.76        671.50        20.35 o                         
 -10  10   4         74.07         91.93         8.23 o                         
  -9  10   4        317.87        323.77        10.86 o                         
  -8  10   4        951.14       1013.18        19.27 o                         
  -7  10   4       3513.32       3589.04        48.86 o                         
  -6  10   4        273.08        291.82        10.09 o                         
  -5  10   4       4151.60       4112.68        51.14 o                         
  -4  10   4         32.47         19.47         5.29 o                         
  -3  10   4       4159.67       4215.17        48.15 o                         
  -2  10   4        430.43        402.34        11.84 o                         
  -1  10   4       3435.56       3448.10        50.62 o                         
   0  10   4       3115.96       2940.23        39.39 o                         
   1  10   4       7721.59       7834.88        90.38 o                         
   2  10   4        734.25        782.49        15.57 o                         
   3  10   4       6294.88       6153.15        73.10 o                         
   4  10   4       4236.23       4122.13        54.45 o                         
   5  10   4       4982.42       5116.75        63.51 o                         
   6  10   4         73.59         69.37         8.21 o                         
   7  10   4         31.85         20.82         7.39 o                         
   8  10   4        460.25        458.26        16.06 o                         
   9  10   4        267.79        211.72        11.20 o                         
  10  10   4         45.81         44.65        10.29 o                         
  11  10   4        239.87        216.36        17.55 o                         
  12  10   4        156.10        139.99        19.83 o                         
  13  10   4         23.17          9.09        24.03 o                         
  14  10   4        145.78        116.31        27.72 o                         
 -16  11   4        161.06        163.06        31.33 o                         
 -15  11   4          4.24        -27.69        27.69 o                         
 -14  11   4       1096.36       1068.95        51.35 o                         
 -13  11   4         97.78        172.10        25.23 o                         
 -12  11   4        889.80        879.72        28.29 o                         
 -11  11   4        497.06        483.46        26.01 o                         
 -10  11   4        181.25        176.79        11.16 o                         
  -9  11   4       1847.28       2003.88        30.28 o                         
  -8  11   4        196.46        195.46         8.98 o                         
  -7  11   4       1390.47       1405.47        20.74 o                         
  -6  11   4        631.20        625.31        15.19 o                         
  -5  11   4         33.37         44.50         5.29 o                         
  -4  11   4       1611.70       1608.91        25.30 o                         
  -3  11   4       1174.42       1112.29        28.57 o                         
  -2  11   4       1239.77       1244.15        27.69 o                         
  -1  11   4        122.69        122.46        10.24 o                         
   0  11   4       3157.80       3149.62        67.38 o                         
   1  11   4        322.39        309.66         7.23 o                         
   2  11   4       4477.15       4341.67        53.87 o                         
   3  11   4       4388.16       4343.74        54.62 o                         
   4  11   4       2095.55       2132.71        32.64 o                         
   5  11   4       1731.62       1818.37        30.59 o                         
   6  11   4       1886.67       1929.87        33.22 o                         
   7  11   4       1041.10       1033.81        24.09 o                         
   8  11   4        206.96        200.75        14.93 o                         
   9  11   4        728.23        675.20        20.43 o                         
  10  11   4         32.80         28.93        10.13 o                         
  11  11   4        462.36        426.41        24.99 o                         
  12  11   4        197.57        154.05        28.01 o                         
  13  11   4        252.83        254.36        43.59 o                         
  14  11   4         63.45         59.74        44.71 o                         
 -16  12   4        465.33        523.51        59.69 o                         
 -15  12   4         84.81         35.38        37.76 o                         
 -14  12   4        335.52        326.48        45.83 o                         
 -13  12   4        107.76         73.33        18.65 o                         
 -12  12   4         87.75         91.03        11.70 o                         
 -11  12   4         20.61         12.63         8.88 o                         
 -10  12   4       1486.29       1519.69        32.21 o                         
  -9  12   4       1270.69       1330.81        25.39 o                         
  -8  12   4       7791.77       7762.33        80.65 o                         
  -7  12   4          8.04         12.66         6.10 o                         
  -6  12   4       9644.74       9633.84       114.57 o                         
  -5  12   4         12.74         15.37         5.79 o                         
  -4  12   4       2108.15       2121.43        44.91 o                         
  -3  12   4         70.42         46.66         7.54 o                         
  -2  12   4         17.25         22.81         6.44 o                         
  -1  12   4          8.85          8.34         6.45 o                         
   0  12   4        153.37        104.39        12.52 o                         
   1  12   4        117.74        151.34        14.61 o                         
   2  12   4        240.79        228.71        11.99 o                         
   3  12   4         24.87         22.19         4.71 o                         
   4  12   4        613.21        591.52        14.94 o                         
   5  12   4         82.31         79.47         7.67 o                         
   6  12   4       1759.34       1710.95        37.14 o                         
   7  12   4          4.41         11.53         8.22 o                         
   8  12   4        488.36        467.53        19.26 o                         
   9  12   4        117.05         97.11        11.65 o                         
  10  12   4       2183.64       2150.57        63.56 o                         
  11  12   4        141.10        168.70        21.99 o                         
  12  12   4        994.43       1100.30       104.08 o                         
  13  12   4          4.31         -8.95        43.83 o                         
 -14  13   4        848.29        771.60        63.71 o                         
 -13  13   4        108.66         79.62        27.41 o                         
 -12  13   4         99.89         86.02        46.95 o                         
 -11  13   4         42.67         33.05         9.97 o                         
 -10  13   4        262.73        258.61        10.99 o                         
  -9  13   4        358.33        376.50        13.86 o                         
  -8  13   4         67.73         81.26         7.11 o                         
  -7  13   4       1720.42       1697.07        26.53 o                         
  -6  13   4        480.56        484.65        17.02 o                         
  -5  13   4       2205.89       2186.84        41.99 o                         
  -4  13   4       1203.87       1213.83        42.14 o                         
  -3  13   4          6.10          5.58         6.48 o                         
  -2  13   4         31.17         31.48         6.87 o                         
  -1  13   4        151.26        121.88         9.71 o                         
   0  13   4       1488.34       1521.23        34.88 o                         
   1  13   4        423.99        374.77        22.83 o                         
   2  13   4       2476.26       2639.32        61.25 o                         
   3  13   4         11.83         10.01         8.60 o                         
   4  13   4        921.25        939.15        22.14 o                         
   5  13   4        666.15        578.26        18.99 o                         
   6  13   4        154.59        150.74        11.18 o                         
   7  13   4       1014.46        924.05        33.21 o                         
   8  13   4         79.07         57.26        14.11 o                         
   9  13   4        567.82        535.60        27.82 o                         
  10  13   4          9.10        -10.85        26.26 o                         
  11  13   4        870.55        882.96        63.11 o                         
  12  13   4        113.44        108.59        40.51 o                         
 -11  14   4         89.09         58.99        19.23 o                         
 -10  14   4         46.91         53.32        10.40 o                         
  -9  14   4         47.36         41.51         9.23 o                         
  -8  14   4         10.17         -3.85         8.50 o                         
  -7  14   4        768.77        759.28        35.36 o                         
  -6  14   4        777.76        819.08        28.74 o                         
  -5  14   4       1769.46       1869.41        45.72 o                         
  -4  14   4         14.20         15.61         7.10 o                         
  -3  14   4        653.37        680.22        32.55 o                         
  -2  14   4        935.60        903.34        26.04 o                         
  -1  14   4        642.26        666.18        25.35 o                         
   0  14   4          9.31          4.49         7.43 o                         
   1  14   4       5174.80       5353.11       109.16 o                         
   2  14   4         14.91          1.19         8.42 o                         
   3  14   4       2093.57       2199.42        81.49 o                         
   4  14   4         10.01          1.59        11.62 o                         
   5  14   4        138.09        154.76        13.63 o                         
   6  14   4        408.47        345.16        21.62 o                         
   7  14   4         10.14         -3.78        16.17 o                         
   8  14   4         18.86         -3.79        20.87 o                         
   9  14   4          0.11        -22.00        26.64 o                         
  10  14   4         27.51         50.14        40.97 o                         
  -9  15   4         71.59         84.49        47.51 o                         
  -8  15   4        265.88        255.36        20.54 o                         
  -7  15   4        887.16       1004.51        38.84 o                         
  -6  15   4       1068.36        971.37        42.48 o                         
  -5  15   4        504.61        542.10        29.81 o                         
  -4  15   4       2359.23       2436.47        67.76 o                         
  -3  15   4        110.49        107.84        25.34 o                         
  -2  15   4        722.48        742.92        34.98 o                         
  -1  15   4          3.64         13.86        14.67 o                         
   0  15   4        164.38        164.49        17.89 o                         
   1  15   4          1.71          3.05        12.62 o                         
   2  15   4        737.51        661.23        32.00 o                         
   3  15   4         17.20         18.38        13.51 o                         
   4  15   4        103.80         97.89        19.39 o                         
   5  15   4        164.64        159.27        18.53 o                         
   6  15   4         68.70         55.74        16.69 o                         
   7  15   4        895.30        939.34        90.03 o                         
   8  15   4        405.17        437.90        63.65 o                         
   9  15   4        258.35        250.84        52.38 o                         
  -8  16   4       1668.58       1821.35       106.97 o                         
  -7  16   4          0.20         -7.34        14.19 o                         
  -6  16   4        368.27        310.92        23.80 o                         
  -5  16   4        309.26        324.57        24.54 o                         
  -4  16   4          5.21          5.47        14.22 o                         
  -3  16   4        118.03        122.96        19.22 o                         
  -2  16   4        147.87        137.55        19.68 o                         
  -1  16   4         10.40         11.59        14.52 o                         
   0  16   4        479.01        493.29        31.49 o                         
   1  16   4         16.29        -15.01        18.77 o                         
   2  16   4         19.80         23.40        16.91 o                         
   3  16   4          0.15          6.15        17.58 o                         
   4  16   4       1442.22       1476.43        70.79 o                         
   5  16   4          0.06        -25.08        25.08 o                         
   6  16   4       1171.77       1032.13        59.18 o                         
   7  16   4         14.16         17.10        20.89 o                         
   8  16   4        298.25        361.37        36.44 o                         
   9  16   4        407.98        444.75        49.61 o                         
  -7  17   4        837.29        647.73        68.15 o                         
  -6  17   4          9.12         34.07        32.30 o                         
  -5  17   4         57.53         46.40        18.84 o                         
  -4  17   4        261.19        200.01        22.41 o                         
  -3  17   4         32.88         20.51        16.87 o                         
  -2  17   4       1149.54       1195.46        47.96 o                         
  -1  17   4         32.15         42.56        17.07 o                         
   0  17   4        182.67        222.17        26.73 o                         
   1  17   4         62.79        109.92        36.84 o                         
   2  17   4        129.44        105.54        26.88 o                         
   3  17   4        613.44        536.89        44.80 o                         
   4  17   4        331.37        278.18        44.52 o                         
   5  17   4        359.38        350.89        49.69 o                         
   6  17   4         99.80         65.40        30.73 o                         
   7  17   4        231.59        244.24        42.32 o                         
  -6  18   4          6.35          7.08        32.98 o                         
  -5  18   4         82.97         84.40        39.45 o                         
  -4  18   4         60.35         65.68        38.95 o                         
  -3  18   4        381.49        442.20        68.68 o                         
  -2  18   4        191.12        149.92        49.79 o                         
  -1  18   4        512.82        559.82        58.15 o                         
   0  18   4          1.82         -8.13        23.61 o                         
   1  18   4        588.82        478.92        61.96 o                         
   2  18   4         11.03         25.68        33.43 o                         
   3  18   4        425.63        284.98        50.10 o                         
   4  18   4        156.74        118.41        40.84 o                         
   5  18   4        978.61        910.14        79.17 o                         
 -19   0   5        492.77        389.32        57.60 o                         
 -17   0   5       1549.88       1742.72        58.63 o                         
 -15   0   5         94.10        103.50        17.35 o                         
 -13   0   5        186.23        189.11        16.40 o                         
 -11   0   5       1692.11       1581.30        41.73 o                         
  -9   0   5       7819.23       7543.36       140.78 o                         
  -7   0   5       8782.51       8049.92       126.65 o                         
  -5   0   5       6560.17       6635.22       111.01 o                         
  -3   0   5       2187.57       2452.64        65.43 o                         
  -1   0   5       3120.53       3267.05        97.99 o                         
   1   0   5         99.93        101.82         9.14 o                         
   3   0   5       8461.88       8853.76       153.65 o                         
   5   0   5      25178.38      25224.31       372.42 o                         
   7   0   5       1979.57       1859.62        39.90 o                         
   9   0   5       2568.13       2667.89        78.28 o                         
  11   0   5       6354.08       6692.56       140.53 o                         
  13   0   5       7557.18       8046.65       355.85 o                         
 -19   1   5        132.76        168.01        44.28 o                         
 -18   1   5        920.61        942.09        47.74 o                         
 -17   1   5        250.39        297.41        21.40 o                         
 -16   1   5         37.89         39.50        11.69 o                         
 -15   1   5        548.87        501.79        21.59 o                         
 -14   1   5        307.64        323.51        15.60 o                         
 -13   1   5       1782.65       1833.75        36.06 o                         
 -12   1   5        589.28        638.39        27.80 o                         
 -11   1   5       1405.02       1440.65        34.95 o                         
 -10   1   5        591.03        626.27        18.08 o                         
  -9   1   5       4109.20       4037.82        58.81 o                         
  -8   1   5       1503.58       1248.54        23.01 o                         
  -7   1   5          7.08         10.84         3.85 o                         
  -6   1   5      16364.62      16256.99       210.48 o                         
  -5   1   5       3537.13       3376.57        58.66 o                         
  -4   1   5        393.37        405.81        12.05 o                         
  -3   1   5       1453.07       1410.08        42.43 o                         
  -2   1   5       2551.99       2556.88        69.43 o                         
  -1   1   5      10363.98      10586.94       151.83 o                         
   0   1   5      16040.70      15834.70       203.43 o                         
   1   1   5      23918.12      23946.51       335.69 o                         
   2   1   5       8657.54       8375.92       107.18 o                         
   3   1   5      10880.12      10613.89       134.32 o                         
   4   1   5       3912.13       4138.95        56.46 o                         
   5   1   5      21090.35      21434.77       244.07 o                         
   6   1   5       4684.79       4663.18        61.91 o                         
   7   1   5        508.47        481.44        17.01 o                         
   8   1   5        712.90        754.83        20.36 o                         
   9   1   5        996.49       1012.12        24.90 o                         
  10   1   5        153.84        139.07        12.20 o                         
  11   1   5        566.83        614.32        25.57 o                         
  12   1   5        774.91        874.56        48.93 o                         
  13   1   5          1.01        -20.63        47.17 o                         
  14   1   5       1199.43       1176.80       117.69 o                         
 -19   2   5          9.04        -14.14        34.64 o                         
 -18   2   5        639.11        643.61        60.48 o                         
 -17   2   5         21.79         10.81        13.48 o                         
 -16   2   5       1689.55       1786.64        43.17 o                         
 -15   2   5         16.92         29.83        10.47 o                         
 -14   2   5       2581.62       2554.00        42.55 o                         
 -13   2   5        121.78        130.53        10.25 o                         
 -12   2   5       2939.95       2879.23        41.00 o                         
 -11   2   5          2.20          9.99         5.96 o                         
 -10   2   5       1867.88       1824.47        34.35 o                         
  -9   2   5        380.50        436.26        13.50 o                         
  -8   2   5       5471.10       5381.24        67.65 o                         
  -7   2   5       1361.14       1200.98        22.17 o                         
  -6   2   5       3177.19       3226.57        47.52 o                         
  -5   2   5          4.04         26.67         6.43 o                         
  -4   2   5       4732.97       4512.58        63.12 o                         
  -3   2   5       1314.71       1356.08        44.62 o                         
  -2   2   5      12863.35      13086.75       241.65 o                         
  -1   2   5       1936.11       2088.97        33.16 o                         
   0   2   5       6983.30       6374.40        77.28 o                         
   1   2   5       5489.75       5624.65        69.73 o                         
   2   2   5      33098.84      31866.74       449.08 o                         
   3   2   5        905.52        737.40        14.33 o                         
   4   2   5       7800.33       6864.21        81.77 o                         
   5   2   5          1.98          1.97         4.51 o                         
   6   2   5       3376.31       3392.00        46.19 o                         
   7   2   5          4.48          5.26         5.42 o                         
   8   2   5        526.07        562.60        18.69 o                         
   9   2   5        583.20        581.11        28.37 o                         
  10   2   5       3568.67       3755.53        62.23 o                         
  11   2   5        527.68        561.73        20.51 o                         
  12   2   5        153.56        128.72        17.83 o                         
  13   2   5        196.79        209.41        22.13 o                         
  14   2   5        660.42        606.00        89.14 o                         
 -18   3   5        484.10        498.75        51.69 o                         
 -17   3   5        760.20        778.61        33.08 o                         
 -16   3   5         48.72         45.53        12.68 o                         
 -15   3   5       4361.55       4466.37        72.58 o                         
 -14   3   5          4.05         15.71         7.62 o                         
 -13   3   5       2863.50       2872.96        45.34 o                         
 -12   3   5       1549.87       1586.87        27.29 o                         
 -11   3   5        607.99        561.91        29.73 o                         
 -10   3   5       2215.93       2218.02        36.78 o                         
  -9   3   5       2837.33       2838.67        43.60 o                         
  -8   3   5        463.67        391.90        11.43 o                         
  -7   3   5         13.95         26.07         3.87 o                         
  -6   3   5       4372.55       4168.24        53.62 o                         
  -5   3   5        480.66        529.89        13.89 o                         
  -4   3   5       9795.80       9503.28       109.76 o                         
  -3   3   5        891.30       1022.28        19.80 o                         
  -2   3   5      25434.63      25495.65       354.79 o                         
  -1   3   5       8316.52       8160.58       102.95 o                         
   0   3   5       2919.13       2876.39        35.12 o                         
   1   3   5      14891.62      14314.10       155.00 o                         
   2   3   5          5.40          8.74         3.16 o                         
   3   3   5       5954.79       5506.94        62.30 o                         
   4   3   5       1078.95       1063.00        22.60 o                         
   5   3   5       1587.01       1542.61        25.29 o                         
   6   3   5       1910.37       1806.43        26.79 o                         
   7   3   5         76.26        103.26         7.08 o                         
   8   3   5       1027.72       1039.90        24.12 o                         
   9   3   5        648.66        613.97        25.20 o                         
  10   3   5       2356.84       2407.05        42.17 o                         
  11   3   5       1017.14       1026.49        25.43 o                         
  12   3   5        261.23        243.01        17.27 o                         
  13   3   5        207.85        171.85        16.66 o                         
  14   3   5        107.80        127.79        19.38 o                         
 -18   4   5         43.32         45.16        42.17 o                         
 -17   4   5         71.07         62.01        17.28 o                         
 -16   4   5        132.69        107.58        18.27 o                         
 -15   4   5         16.93         13.56        11.56 o                         
 -14   4   5        175.03        153.15        11.42 o                         
 -13   4   5        292.13        290.53        14.35 o                         
 -12   4   5       1554.57       1516.32        47.33 o                         
 -11   4   5       4867.31       4995.93       116.47 o                         
 -10   4   5        882.20        854.74        18.47 o                         
  -9   4   5      12405.86      12381.87       134.09 o                         
  -8   4   5       2491.87       2644.05        38.48 o                         
  -7   4   5      15246.98      14878.07       162.98 o                         
  -6   4   5          8.63         14.18         4.37 o                         
  -5   4   5       7524.65       7069.65        81.55 o                         
  -4   4   5       1381.45       1580.44        22.01 o                         
  -3   4   5       9286.15       8851.80        97.07 o                         
  -2   4   5       2580.42       2791.90        40.17 o                         
  -1   4   5       7847.45       7925.91       101.10 o                         
   0   4   5         85.48         65.66         3.93 o                         
   1   4   5        209.03        206.16         7.53 o                         
   2   4   5        494.69        488.35        12.13 o                         
   3   4   5        927.31       1017.66        17.57 o                         
   4   4   5       2498.94       2768.66        37.99 o                         
   5   4   5       3889.75       3937.21        48.14 o                         
   6   4   5        249.15        225.07        10.08 o                         
   7   4   5      14326.72      14091.71       134.29 o                         
   8   4   5        171.67        165.25        10.02 o                         
   9   4   5       9977.05      10237.82       113.10 o                         
  10   4   5        680.48        643.19        19.14 o                         
  11   4   5       4338.53       4450.28        65.47 o                         
  12   4   5          1.15         -6.63        10.48 o                         
  13   4   5        336.05        326.23        26.04 o                         
  14   4   5         11.12         -6.00        17.13 o                         
 -18   5   5          2.11        -42.69        42.69 o                         
 -17   5   5        854.59        903.39        36.75 o                         
 -16   5   5        107.77        112.69        15.50 o                         
 -15   5   5        609.94        569.81        27.99 o                         
 -14   5   5        117.87        107.99        12.03 o                         
 -13   5   5       3653.43       3723.05        59.49 o                         
 -12   5   5       1657.76       1623.29        35.21 o                         
 -11   5   5       1159.41       1134.70        26.47 o                         
 -10   5   5       3561.12       3643.33        69.29 o                         
  -9   5   5        104.27         83.87         6.77 o                         
  -8   5   5       2838.66       2687.38        40.00 o                         
  -7   5   5        624.84        672.35        17.52 o                         
  -6   5   5      14012.66      14106.67       179.28 o                         
  -5   5   5       1407.15       1558.58        22.80 o                         
  -4   5   5       8621.34       8458.78        86.32 o                         
  -3   5   5          2.50          5.89         2.83 o                         
  -2   5   5       2123.20       1858.26        27.58 o                         
  -1   5   5      29479.70      29143.86       342.98 o                         
   0   5   5       4253.92       4277.84        57.04 o                         
   1   5   5      28030.42      27558.74       329.34 o                         
   2   5   5        517.58        473.42        12.60 o                         
   3   5   5       2588.20       2495.90        39.91 o                         
   4   5   5        202.98        194.40         8.30 o                         
   5   5   5       1169.74       1189.03        20.77 o                         
   6   5   5         52.58         54.71         5.39 o                         
   7   5   5       1409.01       1403.27        23.78 o                         
   8   5   5       1038.08       1051.65        26.09 o                         
   9   5   5       1145.74       1207.87        25.13 o                         
  10   5   5       2375.35       2452.22        39.25 o                         
  11   5   5          5.10          2.23         8.79 o                         
  12   5   5        341.97        320.66        19.49 o                         
  13   5   5        397.05        406.99        23.88 o                         
  14   5   5         99.76         54.37        18.35 o                         
 -18   6   5        530.07        583.33        83.34 o                         
 -17   6   5        119.54         79.96        19.85 o                         
 -16   6   5        375.22        401.31        24.31 o                         
 -15   6   5        370.91        305.55        34.06 o                         
 -14   6   5       2256.26       2383.26        63.52 o                         
 -13   6   5        849.03        896.12        28.88 o                         
 -12   6   5       5326.77       5410.00        76.36 o                         
 -11   6   5         81.06         84.90         9.09 o                         
 -10   6   5       1112.82       1089.46        22.97 o                         
  -9   6   5         69.11         83.46         7.27 o                         
  -8   6   5       1173.61       1236.82        25.61 o                         
  -7   6   5       2366.48       2552.81        37.11 o                         
  -6   6   5        727.95        764.59        13.83 o                         
  -5   6   5         94.89        109.68         5.37 o                         
  -4   6   5       2035.13       2111.00        30.37 o                         
  -3   6   5        144.05        121.36         5.66 o                         
  -2   6   5       4536.24       4493.53        54.49 o                         
  -1   6   5        833.17        896.64        18.70 o                         
   0   6   5      11881.95      11152.57       147.12 o                         
   1   6   5          1.95          6.88         3.38 o                         
   2   6   5      13050.22      13014.67       130.40 o                         
   3   6   5       1198.73       1250.86        23.16 o                         
   4   6   5       5453.61       5499.33        61.65 o                         
   5   6   5         37.68         62.07         5.86 o                         
   6   6   5       3480.36       3613.25        46.62 o                         
   7   6   5       1721.02       1803.87        26.85 o                         
   8   6   5        379.98        366.27        11.85 o                         
   9   6   5         11.43          7.03         7.61 o                         
  10   6   5          0.09         -1.64         7.69 o                         
  11   6   5         68.86         47.29        10.82 o                         
  12   6   5         10.11          4.18        12.25 o                         
  13   6   5        325.55        259.30        29.62 o                         
  14   6   5          0.72          9.74        21.14 o                         
 -18   7   5        272.75        298.29        66.08 o                         
 -17   7   5        586.02        635.28        65.25 o                         
 -16   7   5          1.35         -0.35        22.64 o                         
 -15   7   5          2.05          3.81        12.95 o                         
 -14   7   5         70.01         44.01        11.07 o                         
 -13   7   5       2018.99       2081.55        40.40 o                         
 -12   7   5        161.66        178.45        12.14 o                         
 -11   7   5       6091.46       6228.05        84.63 o                         
 -10   7   5       2122.34       2064.97        34.58 o                         
  -9   7   5        358.62        335.25        12.91 o                         
  -8   7   5       4962.62       4865.18        67.66 o                         
  -7   7   5       2128.59       2128.93        29.74 o                         
  -6   7   5       3467.48       3579.21        44.39 o                         
  -5   7   5        130.51        140.38         5.88 o                         
  -4   7   5       9083.96       9131.17       103.29 o                         
  -3   7   5        284.37        229.17         8.28 o                         
  -2   7   5      14049.36      14428.71       147.24 o                         
  -1   7   5       3203.43       3021.76        37.37 o                         
   0   7   5       1451.97       1542.26        25.40 o                         
   1   7   5       2280.09       2356.92        34.20 o                         
   2   7   5        738.47        822.31        16.48 o                         
   3   7   5       1342.42       1312.44        25.85 o                         
   4   7   5        407.10        345.94        10.90 o                         
   5   7   5       6036.04       5764.81        65.59 o                         
   6   7   5          4.53         11.76         5.56 o                         
   7   7   5       4017.68       3977.28        47.38 o                         
   8   7   5        430.56        399.89        12.08 o                         
   9   7   5         39.65         30.30         7.40 o                         
  10   7   5       2306.41       2271.25        49.47 o                         
  11   7   5        492.77        479.65        26.02 o                         
  12   7   5        308.08        291.49        23.95 o                         
  13   7   5         29.91         15.35        16.39 o                         
  14   7   5          2.89         -7.31        21.64 o                         
 -17   8   5        219.59        156.99        34.76 o                         
 -16   8   5          1.48         -0.45        19.46 o                         
 -15   8   5         87.96         97.72        16.03 o                         
 -14   8   5         14.35         16.87        10.43 o                         
 -13   8   5          7.73         -0.88         8.90 o                         
 -12   8   5         63.46         79.21         9.44 o                         
 -11   8   5       2169.90       2277.11        39.93 o                         
 -10   8   5        483.65        478.81        16.86 o                         
  -9   8   5       6137.44       6202.91        84.00 o                         
  -8   8   5        895.59        966.52        21.45 o                         
  -7   8   5       1594.67       1639.74        24.34 o                         
  -6   8   5        372.58        385.42        12.76 o                         
  -5   8   5       3735.00       3969.08        51.91 o                         
  -4   8   5        705.03        688.66        15.57 o                         
  -3   8   5      19276.27      18960.10       203.11 o                         
  -2   8   5        751.16        791.75        17.62 o                         
  -1   8   5       5894.13       5857.96        60.28 o                         
   0   8   5       2451.38       2628.87        36.16 o                         
   1   8   5         25.38         33.66         4.54 o                         
   2   8   5        865.90        891.94        20.41 o                         
   3   8   5        460.75        451.98        13.26 o                         
   4   8   5         87.07         99.01         7.88 o                         
   5   8   5        881.42        857.72        20.05 o                         
   6   8   5         86.17         88.04         8.64 o                         
   7   8   5       2176.48       2147.25        33.27 o                         
   8   8   5         68.79         70.57         8.64 o                         
   9   8   5       1808.57       1821.27        31.21 o                         
  10   8   5        406.99        328.83        15.53 o                         
  11   8   5       1275.99       1260.98        40.01 o                         
  12   8   5          2.56          4.61        13.97 o                         
  13   8   5       1591.05       1677.94        59.06 o                         
  14   8   5        119.74         95.52        34.75 o                         
 -17   9   5         99.14         64.64        41.00 o                         
 -16   9   5          3.36        -23.86        31.15 o                         
 -15   9   5        275.95        246.65        25.50 o                         
 -14   9   5        155.35        199.20        18.98 o                         
 -13   9   5        969.32        961.04        28.25 o                         
 -12   9   5        513.68        535.50        22.67 o                         
 -11   9   5       1182.97       1168.88        28.21 o                         
 -10   9   5       1577.07       1647.69        35.94 o                         
  -9   9   5         16.04         27.17         5.72 o                         
  -8   9   5        651.01        641.31        14.03 o                         
  -7   9   5       1983.57       2043.77        28.59 o                         
  -6   9   5         13.13         15.26         4.16 o                         
  -5   9   5       1765.90       1729.39        28.50 o                         
  -4   9   5       4078.03       4042.01        53.33 o                         
  -3   9   5       2607.62       2643.42        38.10 o                         
  -2   9   5       6589.56       6828.04        77.82 o                         
  -1   9   5       7162.41       7197.76        73.10 o                         
   0   9   5       1242.18       1278.04        21.91 o                         
   1   9   5       2610.54       2770.70        43.81 o                         
   2   9   5       1155.59       1185.85        22.55 o                         
   3   9   5       5000.09       5140.98        64.05 o                         
   4   9   5       1320.10       1335.92        25.66 o                         
   5   9   5       4928.28       4887.69        63.17 o                         
   6   9   5        216.69        187.81        10.98 o                         
   7   9   5       2159.80       2123.55        35.06 o                         
   8   9   5        487.76        459.83        18.09 o                         
   9   9   5          4.92         -0.92         5.71 o                         
  10   9   5       1482.45       1431.14        33.39 o                         
  11   9   5        886.83        886.04        35.07 o                         
  12   9   5        442.08        387.38        25.73 o                         
  13   9   5        258.27        226.51        28.77 o                         
  14   9   5        715.59        668.31        57.45 o                         
 -16  10   5        551.94        551.21        97.35 o                         
 -15  10   5          0.23        -19.61        22.43 o                         
 -14  10   5        559.91        600.64        32.68 o                         
 -13  10   5         17.15         48.77        16.83 o                         
 -12  10   5       2449.86       2587.40        47.34 o                         
 -11  10   5        145.81        138.76        10.40 o                         
 -10  10   5       2319.04       2393.54        44.16 o                         
  -9  10   5        451.03        478.19        12.10 o                         
  -8  10   5       1553.49       1624.69        26.63 o                         
  -7  10   5        488.31        515.36        12.52 o                         
  -6  10   5          9.66         16.29         5.19 o                         
  -5  10   5        367.48        432.28        12.73 o                         
  -4  10   5       1639.91       1687.28        33.94 o                         
  -3  10   5         23.09         25.42         4.75 o                         
  -2  10   5       1369.32       1338.84        21.91 o                         
  -1  10   5         11.78         28.91         4.07 o                         
   0  10   5       6290.15       6548.01        76.17 o                         
   1  10   5        602.40        538.44        12.21 o                         
   2  10   5       5348.48       5413.42        70.96 o                         
   3  10   5       2701.62       2700.11        44.80 o                         
   4  10   5        456.03        435.28        14.25 o                         
   5  10   5        399.42        383.64        13.99 o                         
   6  10   5       2346.97       2356.83        38.33 o                         
   7  10   5         76.33         85.75         8.97 o                         
   8  10   5       1245.14       1236.45        27.97 o                         
   9  10   5        258.55        251.51        11.76 o                         
  10  10   5          6.16          6.46        10.02 o                         
  11  10   5        213.77        169.49        17.47 o                         
  12  10   5        173.81        103.17        20.26 o                         
  13  10   5         75.95         55.09        24.21 o                         
 -16  11   5         50.72          8.23        26.31 o                         
 -15  11   5        360.72        295.85        52.56 o                         
 -14  11   5        123.81         87.35        20.50 o                         
 -13  11   5       1298.13       1256.10        73.58 o                         
 -12  11   5        435.27        435.88        19.91 o                         
 -11  11   5        248.12        244.08        11.09 o                         
 -10  11   5        249.69        253.24        10.63 o                         
  -9  11   5        178.14        164.94         9.38 o                         
  -8  11   5       1339.65       1294.98        20.24 o                         
  -7  11   5        148.98        140.90         8.74 o                         
  -6  11   5        696.97        733.87        17.42 o                         
  -5  11   5       2478.68       2473.29        37.32 o                         
  -4  11   5       6310.79       6391.38        74.19 o                         
  -3  11   5       1565.26       1508.29        23.46 o                         
  -2  11   5        931.88        917.01        18.05 o                         
  -1  11   5       2998.38       3082.20        42.14 o                         
   0  11   5        244.62        232.51         7.20 o                         
   1  11   5       7337.39       7324.10        74.94 o                         
   2  11   5        142.49        137.79         7.25 o                         
   3  11   5       2192.75       2252.95        35.63 o                         
   4  11   5       1123.02       1142.36        23.32 o                         
   5  11   5       1113.37       1067.13        22.90 o                         
   6  11   5       3595.16       3563.06        50.69 o                         
   7  11   5        587.71        615.27        19.95 o                         
   8  11   5        188.61        164.77        13.10 o                         
   9  11   5        473.16        449.60        19.52 o                         
  10  11   5        131.44         95.58        14.61 o                         
  11  11   5         98.25        107.77        17.16 o                         
  12  11   5        862.48        928.44        78.99 o                         
  13  11   5          0.40        -18.56        32.40 o                         
 -16  12   5          3.61        -38.95        38.95 o                         
 -15  12   5        139.26         88.21        33.04 o                         
 -14  12   5         97.19        121.52        54.67 o                         
 -13  12   5         72.10         65.59        16.74 o                         
 -12  12   5         15.69         11.66         8.64 o                         
 -11  12   5         95.66         89.41        10.06 o                         
 -10  12   5        462.84        493.29        12.45 o                         
  -9  12   5       2565.11       2599.16        33.79 o                         
  -8  12   5        387.37        384.35        11.97 o                         
  -7  12   5      10656.17      10720.79       125.11 o                         
  -6  12   5         36.89         34.86         6.51 o                         
  -5  12   5       2708.41       2597.14        50.26 o                         
  -4  12   5        758.40        800.00        20.30 o                         
  -3  12   5        448.07        457.27        22.51 o                         
  -2  12   5        780.77        803.26        28.91 o                         
  -1  12   5         79.09         78.51        10.85 o                         
   0  12   5         25.46         44.97        10.56 o                         
   1  12   5       1063.07       1087.05        21.76 o                         
   2  12   5        959.02        941.73        17.45 o                         
   3  12   5        350.58        384.60        12.25 o                         
   4  12   5         82.74         83.56         7.53 o                         
   5  12   5        941.21        924.30        21.12 o                         
   6  12   5        256.12        245.88        15.10 o                         
   7  12   5       2216.85       2292.11        41.01 o                         
   8  12   5         30.71         26.06        11.36 o                         
   9  12   5       1049.47       1093.44        39.22 o                         
  10  12   5         13.76          7.20        13.31 o                         
  11  12   5       1603.32       1826.51        92.77 o                         
  12  12   5         18.89         -8.63        45.56 o                         
  13  12   5        150.70         46.41        44.01 o                         
 -14  13   5         79.86         28.05        30.13 o                         
 -13  13   5        390.36        370.24        35.81 o                         
 -12  13   5          3.62         15.15        18.79 o                         
 -11  13   5          1.27         -7.23         8.59 o                         
 -10  13   5        379.22        372.87        13.31 o                         
  -9  13   5        943.86        853.79        23.99 o                         
  -8  13   5       3916.15       4089.78        58.70 o                         
  -7  13   5        457.30        427.10        14.67 o                         
  -6  13   5       5111.62       5020.64        79.99 o                         
  -5  13   5        427.61        424.33        23.34 o                         
  -4  13   5        428.22        410.62        19.05 o                         
  -3  13   5        229.40        238.82        15.49 o                         
  -2  13   5         76.89         72.94        10.84 o                         
  -1  13   5         96.22         93.27        12.57 o                         
   0  13   5         12.37         10.99        10.79 o                         
   1  13   5       3777.23       3811.28        85.65 o                         
   2  13   5        247.25        269.53        14.08 o                         
   3  13   5       4789.53       4858.19        59.87 o                         
   4  13   5        250.90        232.14        13.41 o                         
   5  13   5        558.31        507.12        19.67 o                         
   6  13   5        777.92        791.80        42.88 o                         
   7  13   5        198.19        141.86        15.34 o                         
   8  13   5        507.77        451.08        29.33 o                         
   9  13   5         81.28         18.19        22.92 o                         
  10  13   5        875.84        790.31        59.56 o                         
  11  13   5         18.90         15.11        37.02 o                         
 -11  14   5         48.64         82.36        23.86 o                         
 -10  14   5        651.39        651.13        32.49 o                         
  -9  14   5         71.27         43.89         8.94 o                         
  -8  14   5        646.28        583.17        25.20 o                         
  -7  14   5         16.10         30.58         7.88 o                         
  -6  14   5          0.85         11.85        11.82 o                         
  -5  14   5        104.00        115.45        18.44 o                         
  -4  14   5        170.58        209.62        16.06 o                         
  -3  14   5        159.88        158.20        17.08 o                         
  -2  14   5        884.16        923.85        40.87 o                         
  -1  14   5        487.55        423.78        22.33 o                         
   0  14   5        744.16        742.78        29.44 o                         
   1  14   5         36.21         21.22        15.00 o                         
   2  14   5       2922.99       2931.14        85.96 o                         
   3  14   5        263.11        236.27        21.44 o                         
   4  14   5       1511.60       1624.34        41.26 o                         
   5  14   5         22.18         18.08         9.39 o                         
   6  14   5         94.06         88.87        14.25 o                         
   7  14   5         95.73         92.46        18.18 o                         
   8  14   5         18.34         24.51        21.18 o                         
   9  14   5         83.12         60.67        38.18 o                         
  -9  15   5        480.12        428.28        70.26 o                         
  -8  15   5        479.56        476.79        27.13 o                         
  -7  15   5          1.08         14.29        12.73 o                         
  -6  15   5       1082.61       1131.06        41.55 o                         
  -5  15   5        948.01       1048.53        42.26 o                         
  -4  15   5        210.82        145.14        18.16 o                         
  -3  15   5       2070.84       1959.01        68.14 o                         
  -2  15   5         71.40         72.76        15.42 o                         
  -1  15   5          5.93         -3.59        15.33 o                         
   0  15   5        164.02        137.58        17.61 o                         
   1  15   5         59.62         41.13        17.46 o                         
   2  15   5        129.35        173.89        22.66 o                         
   3  15   5       2190.73       2326.56       119.32 o                         
   4  15   5        215.69        200.79        22.36 o                         
   5  15   5       1306.44       1371.31        46.56 o                         
   6  15   5        838.64        755.83        83.02 o                         
   7  15   5        384.73        583.91        75.83 o                         
   8  15   5        348.62        313.07        59.38 o                         
  -9  16   5         39.66         83.88        31.60 o                         
  -8  16   5        160.14        129.77        35.82 o                         
  -7  16   5        243.44        277.19        37.24 o                         
  -6  16   5         21.58          4.71        13.90 o                         
  -5  16   5       1157.67       1114.13        43.31 o                         
  -4  16   5        457.13        385.63        26.79 o                         
  -3  16   5       1628.68       1806.86        57.72 o                         
  -2  16   5         17.05         -6.52        14.63 o                         
  -1  16   5       1682.04       1544.45        53.47 o                         
   0  16   5        163.86        131.56        24.77 o                         
   1  16   5        954.24       1005.47        61.62 o                         
   2  16   5        119.07         68.85        30.41 o                         
   3  16   5        540.68        521.93        37.21 o                         
   4  16   5         52.41         37.01        22.89 o                         
   5  16   5        159.69        103.32        25.49 o                         
   6  16   5         37.37         22.28        21.49 o                         
   7  16   5         26.12         31.93        22.68 o                         
   8  16   5         56.13         87.95        31.13 o                         
  -8  17   5        163.36        220.31        43.55 o                         
  -7  17   5          7.04         12.62        29.90 o                         
  -6  17   5        248.41        255.77        49.27 o                         
  -5  17   5         69.55         72.01        28.63 o                         
  -4  17   5       1373.28       1463.12        59.12 o                         
  -3  17   5         62.42         78.89        16.87 o                         
  -2  17   5         65.51         56.48        16.79 o                         
  -1  17   5        357.43        389.76        28.26 o                         
   0  17   5        400.05        387.86        42.09 o                         
   1  17   5        228.40        205.95        44.37 o                         
   2  17   5         41.30         35.72        30.11 o                         
   3  17   5        258.09        267.48        45.21 o                         
   4  17   5         77.59         46.09        22.11 o                         
   5  17   5        456.15        476.05        54.17 o                         
   6  17   5         20.46         35.99        28.64 o                         
  -7  18   5        194.78        150.41        42.53 o                         
  -6  18   5          0.23         14.36        32.84 o                         
  -5  18   5          7.40          7.73        33.33 o                         
  -4  18   5         95.26         99.32        39.33 o                         
  -3  18   5         53.70         41.07        39.40 o                         
  -2  18   5        294.48        361.23        65.76 o                         
 -18   0   6       1499.93       1516.61       127.67 o                         
 -16   0   6        103.60        120.01        18.02 o                         
 -14   0   6        605.33        569.02        24.94 o                         
 -12   0   6       2842.94       2682.24        63.77 o                         
 -10   0   6        960.51        992.06        30.90 o                         
  -8   0   6       4324.70       4234.40        89.93 o                         
  -6   0   6      12599.68      12538.50       203.29 o                         
  -4   0   6      57229.21      57777.91       878.47 o                         
  -2   0   6     138471.84     138082.45      2953.12 o                         
   0   0   6      38284.36      38076.84       864.41 o                         
   2   0   6      14503.34      14983.50       246.41 o                         
   4   0   6       5779.36       5521.60       125.64 o                         
   6   0   6        508.57        690.34        34.88 o                         
   8   0   6       3314.36       3272.81        72.74 o                         
  10   0   6       1395.55       1547.36        48.50 o                         
  12   0   6       4079.85       4228.54       184.67 o                         
  14   0   6       2898.71       3047.41       196.31 o                         
 -19   1   6        196.03        193.98        31.36 o                         
 -18   1   6         16.25          5.58        15.18 o                         
 -17   1   6        980.88        935.62        37.77 o                         
 -16   1   6        198.58        193.38        22.86 o                         
 -15   1   6        343.63        392.40        20.03 o                         
 -14   1   6       1185.28       1212.97        38.55 o                         
 -13   1   6         82.05         74.36        12.55 o                         
 -12   1   6       5786.61       5545.20        75.12 o                         
 -11   1   6        167.08        145.52         9.88 o                         
 -10   1   6       5973.70       5671.08        89.48 o                         
  -9   1   6        312.99        339.25        14.62 o                         
  -8   1   6       1562.75       1595.64        32.20 o                         
  -7   1   6       2166.07       2123.45        36.17 o                         
  -6   1   6          9.07         10.85         3.19 o                         
  -5   1   6      27123.87      27236.97       425.21 o                         
  -4   1   6        145.29        217.88         7.75 o                         
  -3   1   6       3372.89       3436.87        72.67 o                         
  -2   1   6        363.65        400.74        17.49 o                         
  -1   1   6         81.65        146.35         7.89 o                         
   0   1   6        884.15        979.47        19.63 o                         
   1   1   6      20919.14      21738.49       336.11 o                         
   2   1   6      26070.47      26449.79       262.09 o                         
   3   1   6       2304.26       2411.85        37.59 o                         
   4   1   6      10901.25      10622.83       137.03 o                         
   5   1   6       1806.41       1923.01        33.46 o                         
   6   1   6       9210.63       9326.14       111.54 o                         
   7   1   6       1665.38       1685.82        34.25 o                         
   8   1   6        167.54        152.32        10.68 o                         
   9   1   6       2806.99       2915.97        52.06 o                         
  10   1   6        973.10       1019.17        36.13 o                         
  11   1   6       3769.06       3843.30        79.25 o                         
  12   1   6         25.53         25.62        20.56 o                         
  13   1   6       1540.99       1705.80        91.95 o                         
  14   1   6         74.82        253.81        64.66 o                         
 -19   2   6        167.21         86.47        37.11 o                         
 -18   2   6        170.16        145.76        21.21 o                         
 -17   2   6        131.64        132.12        16.28 o                         
 -16   2   6        659.71        609.72        24.14 o                         
 -15   2   6       2134.43       2253.07        56.61 o                         
 -14   2   6         92.22         71.64        11.77 o                         
 -13   2   6       5396.47       5202.19        74.39 o                         
 -12   2   6        439.38        428.59        16.19 o                         
 -11   2   6       3095.55       2864.20        47.82 o                         
 -10   2   6        136.89        144.68         8.77 o                         
  -9   2   6       9713.80       9524.64       164.70 o                         
  -8   2   6       1006.49        947.70        19.53 o                         
  -7   2   6       4307.56       4110.10        67.52 o                         
  -6   2   6        520.71        591.97        14.78 o                         
  -5   2   6       2274.83       2428.31        48.48 o                         
  -4   2   6        925.59       1061.55        23.05 o                         
  -3   2   6      11093.21      11118.94       179.53 o                         
  -2   2   6          1.01          7.46         2.83 o                         
  -1   2   6        533.94        704.02        16.75 o                         
   0   2   6       2023.19       1921.70        33.33 o                         
   1   2   6      22140.29      21828.43       244.17 o                         
   2   2   6       2332.13       2308.10        38.23 o                         
   3   2   6      17651.24      16385.03       177.55 o                         
   4   2   6       3122.64       3109.26        46.91 o                         
   5   2   6      12611.04      12553.36       159.39 o                         
   6   2   6        359.63        338.64        12.56 o                         
   7   2   6       2614.93       2594.07        41.67 o                         
   8   2   6       1438.84       1455.96        30.67 o                         
   9   2   6       2174.07       2276.97        41.68 o                         
  10   2   6        178.51        179.36        13.53 o                         
  11   2   6        415.11        389.93        19.54 o                         
  12   2   6          2.33         -1.92        12.65 o                         
  13   2   6        142.87        145.41        34.48 o                         
  14   2   6          0.78         22.92        48.37 o                         
 -18   3   6        263.60        216.75        24.47 o                         
 -17   3   6        904.89        861.17        47.43 o                         
 -16   3   6       1468.15       1547.97        37.18 o                         
 -15   3   6        303.10        307.74        16.50 o                         
 -14   3   6       2287.75       2343.66        42.45 o                         
 -13   3   6        203.51        237.52        15.49 o                         
 -12   3   6         12.94         32.04         6.04 o                         
 -11   3   6        105.55        104.05         7.26 o                         
 -10   3   6        808.64        847.32        17.40 o                         
  -9   3   6       4630.72       4435.60        58.09 o                         
  -8   3   6       5502.77       5343.37        62.62 o                         
  -7   3   6       8067.38       8682.64        93.79 o                         
  -6   3   6       2790.00       2683.86        42.73 o                         
  -5   3   6       3034.39       2951.81        41.18 o                         
  -4   3   6       1107.73       1187.76        23.44 o                         
  -3   3   6       7665.29       7480.24        94.38 o                         
  -2   3   6       7153.00       6954.95       107.17 o                         
  -1   3   6       3964.72       3746.62        52.72 o                         
   0   3   6       1343.49       1187.31        19.71 o                         
   1   3   6       1091.47        966.75        18.94 o                         
   2   3   6       3852.78       3732.92        64.14 o                         
   3   3   6       2488.47       2515.04        38.75 o                         
   4   3   6       8336.08       8549.38        87.91 o                         
   5   3   6         36.53         56.18         5.95 o                         
   6   3   6       6887.34       6911.86        76.06 o                         
   7   3   6        150.05        170.17         9.48 o                         
   8   3   6       1405.07       1434.09        28.40 o                         
   9   3   6        558.72        590.90        26.21 o                         
  10   3   6        171.33        182.66        11.55 o                         
  11   3   6       1141.27       1135.08        34.51 o                         
  12   3   6        279.09        271.33        19.38 o                         
  13   3   6        420.04        444.44        27.21 o                         
  14   3   6        217.26        180.74        31.20 o                         
 -18   4   6         95.39         80.48        27.57 o                         
 -17   4   6          2.44          9.04        13.74 o                         
 -16   4   6        682.78        642.86        28.20 o                         
 -15   4   6        200.85        214.77        16.46 o                         
 -14   4   6         44.18         75.97        10.01 o                         
 -13   4   6        697.37        572.73        19.51 o                         
 -12   4   6       1379.35       1362.96        27.17 o                         
 -11   4   6       1819.74       1734.85        29.64 o                         
 -10   4   6       8705.18       8366.34        95.89 o                         
  -9   4   6         51.09         53.34         5.93 o                         
  -8   4   6      12844.53      12438.96       149.48 o                         
  -7   4   6        931.00        909.90        19.15 o                         
  -6   4   6       8659.10       8397.75       103.23 o                         
  -5   4   6        110.05        107.19         5.78 o                         
  -4   4   6       8802.96       8480.53        99.88 o                         
  -3   4   6        397.52        343.60        11.39 o                         
  -2   4   6      23455.16      22829.42       269.08 o                         
  -1   4   6       3037.17       3569.15        44.51 o                         
   0   4   6      14480.08      14068.03       138.61 o                         
   1   4   6        116.47         87.85         5.82 o                         
   2   4   6       9011.48       8992.31       103.49 o                         
   3   4   6       2613.62       2795.88        38.38 o                         
   4   4   6        137.21        180.82         8.36 o                         
   5   4   6       1865.41       1810.82        29.54 o                         
   6   4   6        930.62        910.85        19.08 o                         
   7   4   6        450.65        443.29        13.16 o                         
   8   4   6       1304.15       1359.75        25.51 o                         
   9   4   6         28.06         35.47         7.87 o                         
  10   4   6        436.17        453.74        16.96 o                         
  11   4   6        751.31        734.52        24.81 o                         
  12   4   6       1226.99       1200.96        43.20 o                         
  13   4   6         41.72         27.50        12.61 o                         
  14   4   6        905.06        986.40        75.66 o                         
 -18   5   6        673.49        726.76        93.15 o                         
 -17   5   6        561.11        546.17        27.04 o                         
 -16   5   6       1009.63       1034.36        43.92 o                         
 -15   5   6        457.48        494.66        43.16 o                         
 -14   5   6        982.54       1001.83        33.61 o                         
 -13   5   6        291.68        245.44        14.02 o                         
 -12   5   6       1651.70       1636.77        40.63 o                         
 -11   5   6        690.18        664.22        18.56 o                         
 -10   5   6       1070.73       1109.06        22.73 o                         
  -9   5   6        756.89        754.58        16.46 o                         
  -8   5   6         33.51         32.93         4.14 o                         
  -7   5   6        596.55        507.60        13.90 o                         
  -6   5   6       4018.44       4038.77        56.32 o                         
  -5   5   6       3504.95       3469.99        41.40 o                         
  -4   5   6       5027.81       5123.07        61.62 o                         
  -3   5   6         26.62         97.93         4.70 o                         
  -2   5   6       7477.85       7355.68       206.23 o                         
  -1   5   6          9.63          9.52         4.29 o                         
   0   5   6      19656.17      18994.36       216.36 o                         
   1   5   6       3710.12       3794.28        51.31 o                         
   2   5   6       8593.68       8548.53       100.39 o                         
   3   5   6        502.10        495.74        12.89 o                         
   4   5   6        126.16        147.42         7.55 o                         
   5   5   6       3410.89       3452.42        43.25 o                         
   6   5   6       1851.34       1907.33        27.73 o                         
   7   5   6       2079.21       2040.66        29.74 o                         
   8   5   6      12070.65      12080.04       125.84 o                         
   9   5   6       1417.99       1446.14        36.32 o                         
  10   5   6        464.63        497.05        17.05 o                         
  11   5   6        703.59        674.58        29.19 o                         
  12   5   6         14.72         12.25        12.13 o                         
  13   5   6        205.74        212.45        19.67 o                         
  14   5   6          4.96         -1.93        28.82 o                         
 -18   6   6         71.47         20.83        38.89 o                         
 -17   6   6        326.56        313.68        27.60 o                         
 -16   6   6         94.66         94.30        16.00 o                         
 -15   6   6        899.03        900.98        36.47 o                         
 -14   6   6        530.46        562.25        28.61 o                         
 -13   6   6       4742.42       4824.64        70.81 o                         
 -12   6   6       1004.42        965.45        24.26 o                         
 -11   6   6       4586.39       4908.27        64.86 o                         
 -10   6   6         17.17         40.85         6.58 o                         
  -9   6   6       4551.90       4703.49        62.07 o                         
  -8   6   6        119.55         99.02         5.59 o                         
  -7   6   6       1098.42       1110.28        26.66 o                         
  -6   6   6         34.46         29.96         3.59 o                         
  -5   6   6        403.05        330.12        11.12 o                         
  -4   6   6        117.59         88.53         6.50 o                         
  -3   6   6        722.17        746.08        14.80 o                         
  -2   6   6       3953.64       4089.17        71.43 o                         
  -1   6   6      10512.18      10136.54       128.62 o                         
   0   6   6        148.77        136.90        10.21 o                         
   1   6   6      15128.34      15066.26       178.18 o                         
   2   6   6        632.97        743.98        17.16 o                         
   3   6   6       7699.46       7798.69        88.37 o                         
   4   6   6        930.94       1061.18        21.28 o                         
   5   6   6        277.12        289.94        10.26 o                         
   6   6   6         80.77         73.83         6.66 o                         
   7   6   6       8450.00       8490.55        85.28 o                         
   8   6   6         80.24         87.68         7.46 o                         
   9   6   6       3078.90       3070.57        44.28 o                         
  10   6   6        119.67         97.14        10.68 o                         
  11   6   6        424.73        384.46        21.13 o                         
  12   6   6          5.50        -12.06        13.15 o                         
  13   6   6          9.49         -3.62        13.83 o                         
  14   6   6         56.06         43.26        20.04 o                         
 -18   7   6        309.95        299.53        60.26 o                         
 -17   7   6        993.98       1023.70        83.21 o                         
 -16   7   6          2.47         -7.05        12.17 o                         
 -15   7   6        353.32        320.99        20.77 o                         
 -14   7   6        324.47        348.11        17.57 o                         
 -13   7   6        387.75        383.65        18.73 o                         
 -12   7   6       6141.67       6261.93        79.77 o                         
 -11   7   6         62.45         62.54        10.75 o                         
 -10   7   6       3374.23       3544.88        49.01 o                         
  -9   7   6       6263.80       6287.49        83.97 o                         
  -8   7   6          1.31          6.47         5.44 o                         
  -7   7   6       1060.18        994.18        19.49 o                         
  -6   7   6        188.39        181.95         7.03 o                         
  -5   7   6        246.41        224.25        10.13 o                         
  -4   7   6       2060.82       2253.11        36.34 o                         
  -3   7   6       9578.95       9507.63       108.39 o                         
  -2   7   6         22.71         24.27         3.98 o                         
  -1   7   6       5330.75       5520.75        75.94 o                         
   0   7   6       1251.24       1184.77        24.68 o                         
   1   7   6        116.44        147.23         9.41 o                         
   2   7   6       2351.38       2244.99        33.16 o                         
   3   7   6        130.82        135.57         7.79 o                         
   4   7   6        531.32        522.60        14.48 o                         
   5   7   6        271.10        223.88         9.38 o                         
   6   7   6       6810.42       6791.38        70.89 o                         
   7   7   6       1562.14       1457.64        24.90 o                         
   8   7   6        420.61        444.48        13.62 o                         
   9   7   6       1806.85       1815.69        32.96 o                         
  10   7   6        222.41        204.64        14.03 o                         
  11   7   6       1241.10       1280.74        35.28 o                         
  12   7   6         66.74         77.83        15.73 o                         
  13   7   6        158.72        165.47        26.79 o                         
  14   7   6        110.57        101.31        28.26 o                         
 -17   8   6        253.02        228.42        31.44 o                         
 -16   8   6        231.90        226.03        26.19 o                         
 -15   8   6         38.49          6.77        13.46 o                         
 -14   8   6        179.58        128.54        12.81 o                         
 -13   8   6        283.76        283.07        14.32 o                         
 -12   8   6         14.80         12.21         7.12 o                         
 -11   8   6         65.94         55.44         7.05 o                         
 -10   8   6        646.53        699.51        17.86 o                         
  -9   8   6        145.70        137.87        11.00 o                         
  -8   8   6       1887.36       1964.28        34.25 o                         
  -7   8   6        447.16        461.10        12.27 o                         
  -6   8   6       2107.77       2167.74        30.63 o                         
  -5   8   6          0.13          3.46         4.01 o                         
  -4   8   6      18136.29      17818.79       193.39 o                         
  -3   8   6         10.79         11.42         5.25 o                         
  -2   8   6      18590.65      18195.72       196.15 o                         
  -1   8   6        371.77        429.05         9.65 o                         
   0   8   6       4702.91       4724.39        62.36 o                         
   1   8   6        414.44        396.94        11.87 o                         
   2   8   6       1235.70       1287.62        28.03 o                         
   3   8   6          8.01         11.21         3.78 o                         
   4   8   6        232.58        235.71         9.24 o                         
   5   8   6       2865.93       2858.58        40.20 o                         
   6   8   6        143.81        142.33         8.12 o                         
   7   8   6        164.17        162.05         9.12 o                         
   8   8   6          8.31          4.25         5.42 o                         
   9   8   6        583.40        496.14        15.38 o                         
  10   8   6       1965.38       2156.83        47.28 o                         
  11   8   6          9.80         14.46        13.12 o                         
  12   8   6       2195.18       2301.35        60.46 o                         
  13   8   6         34.86          6.81        21.20 o                         
  14   8   6        791.05        562.63        66.48 o                         
 -17   9   6         30.00        -34.24        34.24 o                         
 -16   9   6        210.22        171.14        40.76 o                         
 -15   9   6         11.70        -18.90        19.07 o                         
 -14   9   6        998.55       1061.46        55.68 o                         
 -13   9   6        201.05        193.36        12.48 o                         
 -12   9   6       2067.04       2119.60        39.98 o                         
 -11   9   6        272.22        292.81        14.51 o                         
 -10   9   6       1198.31       1211.63        22.54 o                         
  -9   9   6       1007.83       1108.04        21.40 o                         
  -8   9   6       1637.44       1701.55        24.06 o                         
  -7   9   6       7986.99       8101.06        81.98 o                         
  -6   9   6        269.86        304.06        10.57 o                         
  -5   9   6       1685.55       1713.51        28.69 o                         
  -4   9   6        810.55        825.29        18.30 o                         
  -3   9   6       5783.77       5891.98        72.89 o                         
  -2   9   6         35.60         41.94         5.34 o                         
  -1   9   6       4083.79       3977.82        46.32 o                         
   0   9   6         10.53         14.99         4.96 o                         
   1   9   6        191.79        181.94        12.14 o                         
   2   9   6       6268.10       6131.70        88.27 o                         
   3   9   6        381.80        343.85        12.25 o                         
   4   9   6       4996.70       4911.06        64.02 o                         
   5   9   6       1844.01       1921.89        32.94 o                         
   6   9   6       3295.03       3293.27        48.32 o                         
   7   9   6        649.76        594.68        16.99 o                         
   8   9   6        143.05        157.16        10.10 o                         
   9   9   6        666.62        608.10        17.67 o                         
  10   9   6          0.25          4.41        10.85 o                         
  11   9   6       2284.94       2212.04        53.61 o                         
  12   9   6         75.39        100.77        18.28 o                         
  13   9   6        367.82        401.92        39.35 o                         
  14   9   6         59.51         74.31        38.75 o                         
 -16  10   6         52.30        -11.34        24.46 o                         
 -15  10   6        113.20         73.61        23.24 o                         
 -14  10   6         75.17         62.78        15.85 o                         
 -13  10   6       2038.90       2146.07        68.00 o                         
 -12  10   6         52.47         58.58         7.95 o                         
 -11  10   6       4826.01       4981.52        73.79 o                         
 -10  10   6       1790.52       1905.24        33.46 o                         
  -9  10   6       2335.38       2489.46        35.82 o                         
  -8  10   6       2591.80       2583.65        33.10 o                         
  -7  10   6        179.05        160.37         8.70 o                         
  -6  10   6       1569.50       1537.17        27.42 o                         
  -5  10   6         58.58         51.88         6.30 o                         
  -4  10   6       2388.28       2345.49        36.30 o                         
  -3  10   6        630.84        604.57        28.29 o                         
  -2  10   6        356.72        370.50        14.42 o                         
  -1  10   6        718.83        788.14        17.21 o                         
   0  10   6         58.42         50.08         4.96 o                         
   1  10   6       5082.25       4998.88        86.13 o                         
   2  10   6       1395.12       1397.36        27.11 o                         
   3  10   6       4816.46       4753.51        64.42 o                         
   4  10   6         18.79         23.08         7.91 o                         
   5  10   6       3330.37       3321.82        49.80 o                         
   6  10   6        195.41        177.39        11.48 o                         
   7  10   6       1079.96       1096.89        23.43 o                         
   8  10   6        164.40        125.37        11.35 o                         
   9  10   6        464.28        445.37        15.80 o                         
  10  10   6          6.31        -11.71        12.61 o                         
  11  10   6         81.40         95.52        17.14 o                         
  12  10   6        204.49        171.56        30.65 o                         
  13  10   6          9.96         26.50        25.89 o                         
 -16  11   6        397.34        389.32        36.12 o                         
 -15  11   6         67.55         39.00        20.70 o                         
 -14  11   6        272.73        262.68        25.67 o                         
 -13  11   6        264.70        251.96        21.00 o                         
 -12  11   6        555.17        543.59        16.69 o                         
 -11  11   6          0.62         -3.02         5.78 o                         
 -10  11   6        690.38        778.25        19.08 o                         
  -9  11   6        127.07        119.80         6.60 o                         
  -8  11   6        444.39        411.87        12.20 o                         
  -7  11   6       1608.80       1674.09        27.59 o                         
  -6  11   6        309.29        312.67        11.55 o                         
  -5  11   6       2620.54       2614.96        39.45 o                         
  -4  11   6        667.62        655.56        22.37 o                         
  -3  11   6       4391.21       4613.25        56.92 o                         
  -2  11   6       1268.31       1283.34        22.02 o                         
  -1  11   6        330.37        349.23        12.91 o                         
   0  11   6       2703.93       2801.49        38.84 o                         
   1  11   6        745.52        672.11        23.79 o                         
   2  11   6       1067.68       1098.00        21.57 o                         
   3  11   6         95.82         78.94         7.42 o                         
   4  11   6        233.22        210.47        10.87 o                         
   5  11   6         25.10         19.85         7.25 o                         
   6  11   6          4.79         18.81         7.62 o                         
   7  11   6       1260.07       1231.88        41.51 o                         
   8  11   6        916.91        910.06        25.44 o                         
   9  11   6         49.18         21.53         8.63 o                         
  10  11   6        922.94        943.59        35.47 o                         
  11  11   6        612.61        655.31        40.34 o                         
  12  11   6         23.54         26.06        24.53 o                         
  13  11   6        645.95        769.84        91.67 o                         
 -16  12   6        370.52        322.91        48.08 o                         
 -15  12   6          4.90        -22.30        32.37 o                         
 -14  12   6         75.54         76.75        24.16 o                         
 -13  12   6         45.56         36.30        15.58 o                         
 -12  12   6        240.48        224.96        18.47 o                         
 -11  12   6         35.41         39.12         6.68 o                         
 -10  12   6        193.64        184.38         8.38 o                         
  -9  12   6        166.20        136.67         9.92 o                         
  -8  12   6       1005.93       1128.44        29.44 o                         
  -7  12   6        332.23        331.30        12.85 o                         
  -6  12   6       1258.77       1204.17        23.86 o                         
  -5  12   6        284.21        268.87        11.94 o                         
  -4  12   6        851.85        856.47        17.20 o                         
  -3  12   6         63.17         50.41         4.93 o                         
  -2  12   6       2346.19       2426.84        48.64 o                         
  -1  12   6          0.26         -4.12         4.12 o                         
   0  12   6       5425.38       5353.54        66.78 o                         
   1  12   6         33.13         39.66         5.04 o                         
   2  12   6       3998.40       4010.68        59.85 o                         
   3  12   6         15.94         17.76         5.59 o                         
   4  12   6         27.11         10.43         6.62 o                         
   5  12   6         87.16         78.08         8.47 o                         
   6  12   6       1455.79       1534.76        36.98 o                         
   7  12   6          0.46         -4.53         9.66 o                         
   8  12   6        814.37        823.57        30.51 o                         
   9  12   6        524.38        507.64        26.01 o                         
  10  12   6         89.18         39.51        14.81 o                         
  11  12   6        103.76         73.97        38.33 o                         
  12  12   6        270.88        327.91        60.71 o                         
 -14  13   6        523.26        503.22        51.50 o                         
 -13  13   6         58.52         34.87        18.06 o                         
 -12  13   6         26.03         25.05        13.38 o                         
 -11  13   6        352.65        371.24        24.33 o                         
 -10  13   6         42.83         32.68         7.44 o                         
  -9  13   6        435.08        466.00        17.05 o                         
  -8  13   6       1530.03       1588.87        30.37 o                         
  -7  13   6        938.47        959.98        27.33 o                         
  -6  13   6       2693.44       2761.22        43.78 o                         
  -5  13   6        252.59        230.85        13.25 o                         
  -4  13   6        300.53        267.91        18.80 o                         
  -3  13   6        822.05        742.66        32.62 o                         
  -2  13   6        520.71        514.94        22.37 o                         
  -1  13   6       1850.31       1964.80        52.92 o                         
   0  13   6        375.06        400.79        23.57 o                         
   1  13   6        832.17        793.92        27.24 o                         
   2  13   6       1213.92       1251.65        22.23 o                         
   3  13   6        500.85        497.94        13.36 o                         
   4  13   6       1281.61       1322.24        27.44 o                         
   5  13   6         56.07         30.64         9.81 o                         
   6  13   6        176.45        161.58        15.55 o                         
   7  13   6        241.31        240.63        19.48 o                         
   8  13   6        134.45        151.66        22.42 o                         
   9  13   6          6.35        -11.70        22.18 o                         
  10  13   6        496.00        481.93        68.24 o                         
  11  13   6         39.21        -15.72        43.20 o                         
 -13  14   6        593.85        570.84        85.94 o                         
 -12  14   6        166.35        141.42        47.22 o                         
 -11  14   6        158.46        150.31        31.25 o                         
 -10  14   6         25.24         27.05        11.92 o                         
  -9  14   6        273.69        221.50        13.97 o                         
  -8  14   6        340.34        341.71        16.40 o                         
  -7  14   6       1970.42       1996.56        79.85 o                         
  -6  14   6         95.84         91.00        18.41 o                         
  -5  14   6        150.22        156.58        14.31 o                         
  -4  14   6         29.32         25.00        10.00 o                         
  -3  14   6        270.10        266.43        27.94 o                         
  -2  14   6        146.48        153.24        15.14 o                         
  -1  14   6        954.85       1001.66        42.33 o                         
   0  14   6        440.93        448.78        27.51 o                         
   1  14   6       1333.22       1387.17        54.81 o                         
   2  14   6        267.25        259.75        19.24 o                         
   3  14   6       2852.81       2879.21        65.37 o                         
   4  14   6          2.49         15.39         8.45 o                         
   5  14   6       1419.80       1393.10        42.27 o                         
   6  14   6        333.21        351.62        27.66 o                         
   7  14   6        760.62        717.59        65.78 o                         
   8  14   6        201.85        208.35        53.76 o                         
 -10  15   6         55.58         85.65        25.51 o                         
  -9  15   6        597.95        610.82        63.93 o                         
  -8  15   6        454.28        495.27        38.07 o                         
  -7  15   6        901.05        919.67        48.63 o                         
  -6  15   6          1.49          2.81        12.41 o                         
  -5  15   6        927.10        864.35        36.09 o                         
  -4  15   6         37.51         38.12        14.20 o                         
  -3  15   6        607.79        507.94        29.37 o                         
  -2  15   6         55.50         64.41        20.34 o                         
  -1  15   6        358.69        368.72        32.84 o                         
   0  15   6          0.71         -9.63        19.18 o                         
   1  15   6       1080.21       1135.37        77.63 o                         
   2  15   6        608.00        544.19        34.50 o                         
   3  15   6          3.01         21.43        18.62 o                         
   4  15   6       2376.14       2376.64        72.31 o                         
   5  15   6        274.64        307.23        34.77 o                         
   6  15   6        974.68       1395.38       113.29 o                         
   7  15   6        430.38        442.30        67.38 o                         
  -9  16   6         90.79         62.75        29.79 o                         
  -8  16   6         31.65         39.44        32.69 o                         
  -7  16   6         30.07         42.74        24.02 o                         
  -6  16   6        773.16        787.99        48.07 o                         
  -5  16   6         97.40         85.66        16.04 o                         
  -4  16   6       3447.67       3746.48        90.71 o                         
  -3  16   6         46.44         56.70        20.10 o                         
  -2  16   6       1873.34       1960.01        75.32 o                         
  -1  16   6        100.26         74.49        21.94 o                         
   0  16   6        247.31        230.01        34.01 o                         
   1  16   6        135.12        153.71        29.45 o                         
   2  16   6         14.91          8.95        20.91 o                         
   3  16   6          1.13         -3.97        31.05 o                         
   4  16   6          0.21          2.30        21.00 o                         
   5  16   6        195.20        192.51        29.70 o                         
   6  16   6         25.62         35.46        21.35 o                         
   7  16   6          0.01          4.82        28.45 o                         
  -8  17   6        135.09        120.85        37.39 o                         
  -7  17   6        854.05        859.52        78.21 o                         
  -6  17   6          0.41        -30.63        30.63 o                         
  -5  17   6       1326.74       1324.59        78.87 o                         
  -4  17   6          0.44          4.48        25.95 o                         
  -3  17   6        299.94        304.76        71.59 o                         
  -2  17   6        165.10        119.30        24.71 o                         
  -1  17   6        130.73        142.18        33.26 o                         
   0  17   6         91.85        109.72        38.24 o                         
   1  17   6        600.18        598.72        66.52 o                         
   2  17   6        181.22        224.51        41.81 o                         
   3  17   6        131.18         73.42        26.39 o                         
   4  17   6        424.58        417.81        42.35 o                         
   5  17   6         25.22         50.78        41.49 o                         
  -7  18   6         85.56         66.24        37.38 o                         
  -6  18   6          7.93          7.24        33.71 o                         
  -5  18   6         33.00         15.65        36.44 o                         
  -3  18   6         39.72         39.50        38.88 o                         
  -2  18   6         52.80         74.67        41.94 o                         
 -19   0   7        515.69        531.17        62.83 o                         
 -17   0   7       1694.50       1666.18        58.27 o                         
 -15   0   7       1605.21       1595.92        50.46 o                         
 -13   0   7       1488.08       1499.12        47.14 o                         
 -11   0   7        109.09        110.01        10.12 o                         
  -9   0   7       3091.51       3174.14        61.00 o                         
  -7   0   7       1965.31       1885.91        50.66 o                         
  -5   0   7       6387.27       5740.43       113.71 o                         
  -3   0   7      60799.48      61097.05      1324.88 o                         
  -1   0   7       4656.54       4438.31        95.82 o                         
   1   0   7       8041.29       7820.83       120.57 o                         
   3   0   7      12907.50      12960.64       196.69 o                         
   5   0   7       2922.35       2909.09        69.21 o                         
   7   0   7          0.34         14.82        10.42 o                         
   9   0   7        269.52        280.77        24.50 o                         
  11   0   7       2256.36       2532.43        87.91 o                         
  13   0   7        866.84       1221.38       119.09 o                         
 -20   1   7        102.40         71.97        36.48 o                         
 -19   1   7          1.84         -0.05        20.92 o                         
 -18   1   7        417.88        364.29        22.85 o                         
 -17   1   7          1.92        -11.29        11.29 o                         
 -16   1   7        853.07        865.61        27.55 o                         
 -15   1   7        950.22        871.00        36.08 o                         
 -14   1   7        172.09        169.51        13.15 o                         
 -13   1   7       1132.14       1063.69        34.10 o                         
 -12   1   7         15.65         16.21         8.21 o                         
 -11   1   7       1522.15       1486.71        47.44 o                         
 -10   1   7         61.18         71.91         9.00 o                         
  -9   1   7        978.63        969.95        23.63 o                         
  -8   1   7        274.51        287.49        11.69 o                         
  -7   1   7       1254.54       1412.42        37.81 o                         
  -6   1   7       7952.69       7402.04       125.64 o                         
  -5   1   7       1037.00        863.16        19.77 o                         
  -4   1   7       3451.71       3357.36        90.67 o                         
  -3   1   7       6521.25       6594.66       126.95 o                         
  -2   1   7      10952.86      10519.57       202.77 o                         
  -1   1   7       5149.37       4918.32        79.64 o                         
   0   1   7       5868.41       5817.95       147.93 o                         
   1   1   7       8398.39       7996.45       137.04 o                         
   2   1   7      21227.85      21760.15       230.42 o                         
   3   1   7       4281.57       3768.33        47.14 o                         
   4   1   7        479.11        449.31        13.68 o                         
   5   1   7       4372.37       4103.45        62.25 o                         
   6   1   7       1291.06       1469.58        33.93 o                         
   7   1   7       1452.62       1558.23        30.74 o                         
   8   1   7       1311.33       1290.55        39.07 o                         
   9   1   7       1585.02       1654.99        38.00 o                         
  10   1   7        200.77        166.19        15.49 o                         
  11   1   7       1663.71       1697.66        60.79 o                         
  12   1   7        904.09        912.77        59.13 o                         
  13   1   7        789.98        803.06        51.39 o                         
 -20   2   7          0.12        -19.64        36.44 o                         
 -19   2   7        167.39        182.64        42.38 o                         
 -18   2   7         46.06         47.83        14.13 o                         
 -17   2   7        111.42         88.50        21.53 o                         
 -16   2   7         13.20         16.78        10.61 o                         
 -15   2   7        255.43        256.26        13.43 o                         
 -14   2   7       4784.33       4722.05        65.29 o                         
 -13   2   7         51.25         53.89         7.48 o                         
 -12   2   7       8663.83       8244.31       102.10 o                         
 -11   2   7       1516.61       1494.98        30.22 o                         
 -10   2   7        851.14        895.34        20.70 o                         
  -9   2   7        795.60        871.17        23.97 o                         
  -8   2   7      14306.73      14658.94       251.43 o                         
  -7   2   7       2202.76       2363.27        66.30 o                         
  -6   2   7      15004.52      14618.44       190.00 o                         
  -5   2   7        781.41        840.55        17.86 o                         
  -4   2   7      13200.83      13822.48       257.78 o                         
  -3   2   7        753.33        867.39        22.92 o                         
  -2   2   7       2421.70       2629.76        47.28 o                         
  -1   2   7        110.19        103.80         7.95 o                         
   0   2   7        366.36        285.58        11.25 o                         
   1   2   7       1458.18       1502.62        28.13 o                         
   2   2   7       7441.71       7401.46        93.13 o                         
   3   2   7       1546.92       1477.13        25.87 o                         
   4   2   7      11153.00      10892.41       125.85 o                         
   5   2   7         48.11         34.92         6.61 o                         
   6   2   7      11149.12      11599.56       151.55 o                         
   7   2   7       1508.53       1535.92        30.59 o                         
   8   2   7       7704.91       7806.82       107.04 o                         
   9   2   7         22.36         29.69         8.61 o                         
  10   2   7       3027.93       3188.01        55.99 o                         
  11   2   7       1813.69       2058.46        60.22 o                         
  12   2   7        367.76        322.29        32.56 o                         
  13   2   7          8.63         -6.91        30.71 o                         
 -18   3   7        726.17        719.23        46.25 o                         
 -17   3   7        555.80        503.28        23.46 o                         
 -16   3   7        332.53        333.70        24.31 o                         
 -15   3   7         50.31         57.75         6.28 o                         
 -14   3   7        857.36        877.46        19.91 o                         
 -13   3   7        497.27        515.55        18.11 o                         
 -12   3   7        321.15        304.41        12.55 o                         
 -11   3   7         14.22         27.57         5.82 o                         
 -10   3   7        883.31        853.91        22.72 o                         
  -9   3   7       4236.61       4331.54        53.33 o                         
  -8   3   7        361.90        356.00        11.38 o                         
  -7   3   7       9424.13       9629.35       144.30 o                         
  -6   3   7       3932.56       3977.51        50.34 o                         
  -5   3   7      10238.46      10118.59       164.63 o                         
  -4   3   7       3317.79       3209.89        66.11 o                         
  -3   3   7       1291.97       1237.56        21.93 o                         
  -2   3   7      18864.84      18199.39       239.53 o                         
  -1   3   7       2267.05       1984.57        32.16 o                         
   0   3   7       1715.79       1453.40        23.53 o                         
   1   3   7       1031.26       1166.60        22.24 o                         
   2   3   7       1998.00       1964.15        34.47 o                         
   3   3   7          2.48          6.17         4.76 o                         
   4   3   7        214.55        211.83         9.31 o                         
   5   3   7      10101.72      10099.49       113.51 o                         
   6   3   7       1405.42       1428.42        30.14 o                         
   7   3   7       7855.57       7791.44        94.05 o                         
   8   3   7        145.78        149.55         9.83 o                         
   9   3   7       1171.85       1210.02        29.86 o                         
  10   3   7       1410.03       1425.11        31.60 o                         
  11   3   7        766.34        766.56        42.56 o                         
  12   3   7       1578.02       1696.59        51.06 o                         
  13   3   7         51.93         56.19        16.61 o                         
 -18   4   7         68.94         49.33        24.10 o                         
 -17   4   7       1758.37       1804.37        50.55 o                         
 -16   4   7          5.23        -12.24        12.24 o                         
 -15   4   7       1565.14       1546.98        55.42 o                         
 -14   4   7       1445.72       1448.44        32.45 o                         
 -13   4   7       2389.52       2357.61        39.90 o                         
 -12   4   7        120.55        108.76         8.22 o                         
 -11   4   7         53.92         81.03        10.92 o                         
 -10   4   7       1599.15       1595.07        28.48 o                         
  -9   4   7       1216.08       1197.20        22.16 o                         
  -8   4   7          1.56         10.83         5.10 o                         
  -7   4   7       1553.20       1590.12        29.45 o                         
  -6   4   7      13370.13      13378.06       146.56 o                         
  -5   4   7       1645.97       1629.64        31.76 o                         
  -4   4   7        748.09        803.66        17.67 o                         
  -3   4   7      16474.99      15660.59       177.06 o                         
  -2   4   7         15.01         21.32         5.64 o                         
  -1   4   7      31450.59      31238.81       308.94 o                         
   0   4   7       3410.46       3493.63        41.88 o                         
   1   4   7       4601.04       4245.98        56.27 o                         
   2   4   7       5863.05       6294.43        83.31 o                         
   3   4   7       1986.72       1810.78        29.88 o                         
   4   4   7       1031.48       1232.21        22.02 o                         
   5   4   7       4397.74       4442.04        55.84 o                         
   6   4   7        972.88        884.29        17.96 o                         
   7   4   7        584.74        628.00        17.78 o                         
   8   4   7         80.87         70.53         8.01 o                         
   9   4   7          6.07         -2.70         7.76 o                         
  10   4   7         65.93         49.66         8.90 o                         
  11   4   7        712.23        634.42        31.19 o                         
  12   4   7        119.28        108.20        15.00 o                         
  13   4   7       1400.99       1380.53        47.98 o                         
 -18   5   7        210.77        196.08        34.25 o                         
 -17   5   7        998.15        942.90        38.07 o                         
 -16   5   7       1012.33        957.21        38.52 o                         
 -15   5   7          0.77         -3.37        11.53 o                         
 -14   5   7          1.13          3.77         8.54 o                         
 -13   5   7        326.13        280.43        14.13 o                         
 -12   5   7         13.72          9.49         6.59 o                         
 -11   5   7       3966.13       3810.61        49.66 o                         
 -10   5   7        304.66        248.45        10.91 o                         
  -9   5   7       8973.08       8743.34        97.85 o                         
  -8   5   7        460.91        446.82        13.76 o                         
  -7   5   7       7519.74       7796.12        99.00 o                         
  -6   5   7       4412.50       4391.12        63.21 o                         
  -5   5   7        438.98        478.71        15.23 o                         
  -4   5   7      13714.75      13563.28       155.56 o                         
  -3   5   7        647.78        906.74        13.32 o                         
  -2   5   7      17148.45      17704.30       213.19 o                         
  -1   5   7       2231.84       2282.75        31.86 o                         
   0   5   7       7837.23       8063.33        80.98 o                         
   1   5   7       1655.72       1629.34        26.60 o                         
   2   5   7       4548.50       4538.96        60.06 o                         
   3   5   7        616.20        604.20        13.80 o                         
   4   5   7       3031.70       3109.53        44.15 o                         
   5   5   7          4.91          3.89         4.80 o                         
   6   5   7        378.96        408.05        12.26 o                         
   7   5   7        921.17        875.71        18.64 o                         
   8   5   7          2.87          8.05         6.11 o                         
   9   5   7       2357.08       2460.99        40.08 o                         
  10   5   7        315.80        329.03        17.77 o                         
  11   5   7          3.19         -3.99        11.19 o                         
  12   5   7        662.44        604.75        36.32 o                         
  13   5   7         36.32         25.43        13.71 o                         
 -18   6   7        131.09         72.67        40.91 o                         
 -17   6   7         16.45         20.54        17.25 o                         
 -16   6   7        380.12        382.31        33.79 o                         
 -15   6   7        607.65        548.93        33.44 o                         
 -14   6   7        969.21        965.20        25.54 o                         
 -13   6   7         31.78         25.78         7.51 o                         
 -12   6   7       4259.85       4241.60        68.69 o                         
 -11   6   7          1.42         -0.83         5.15 o                         
 -10   6   7      12573.59      12534.67       142.99 o                         
  -9   6   7       3079.53       3031.43        57.78 o                         
  -8   6   7      10244.70      10313.11       145.02 o                         
  -7   6   7       1328.24       1315.44        23.21 o                         
  -6   6   7       4091.38       3948.48        49.82 o                         
  -5   6   7       1055.38       1047.90        19.39 o                         
  -4   6   7        548.72        465.98        12.03 o                         
  -3   6   7       3815.82       4005.84        56.83 o                         
  -2   6   7          1.29         15.43         4.45 o                         
  -1   6   7       3352.20       3659.64        55.10 o                         
   0   6   7        323.23        298.51         9.80 o                         
   1   6   7        402.55        394.88        12.84 o                         
   2   6   7       6492.73       6443.10        86.38 o                         
   3   6   7       1621.27       1595.19        34.09 o                         
   4   6   7       4026.70       4032.37        53.27 o                         
   5   6   7       1848.50       1908.11        27.88 o                         
   6   6   7       1150.95       1165.12        21.38 o                         
   7   6   7       1144.39       1205.42        21.02 o                         
   8   6   7       5533.71       5609.55        62.99 o                         
   9   6   7         71.15         79.90         7.86 o                         
  10   6   7       2275.22       2464.48        45.71 o                         
  11   6   7        265.12        220.96        16.42 o                         
  12   6   7         26.25         30.36        13.03 o                         
  13   6   7          4.96         -5.37        15.13 o                         
  14   6   7          0.56        -18.92        36.28 o                         
 -18   7   7        446.17        429.28        70.91 o                         
 -17   7   7         83.63         39.33        23.59 o                         
 -16   7   7        731.66        753.30        39.97 o                         
 -15   7   7        136.70        123.86        13.72 o                         
 -14   7   7        477.43        468.38        19.33 o                         
 -13   7   7        839.51        874.02        21.62 o                         
 -12   7   7          3.94         14.93         6.35 o                         
 -11   7   7       4026.22       3992.55        54.18 o                         
 -10   7   7        347.68        315.78        14.75 o                         
  -9   7   7       3243.05       3315.14        67.07 o                         
  -8   7   7       1703.63       1651.13        34.41 o                         
  -7   7   7          2.04          4.91         4.73 o                         
  -6   7   7       2782.39       2720.79        37.01 o                         
  -5   7   7       1498.94       1559.29        32.10 o                         
  -4   7   7       1931.81       1869.49        32.05 o                         
  -3   7   7       2106.50       2177.48        35.31 o                         
  -2   7   7      14194.52      14296.06       153.94 o                         
  -1   7   7       2812.84       3332.53        60.66 o                         
   0   7   7      10413.97      10492.99       128.49 o                         
   1   7   7       5546.71       5542.09        83.83 o                         
   2   7   7        168.24        116.84         8.84 o                         
   3   7   7       3803.21       3807.00        53.42 o                         
   4   7   7          0.81          1.78         5.08 o                         
   5   7   7         88.43         89.25         7.08 o                         
   6   7   7        420.30        352.63        11.90 o                         
   7   7   7        784.57        829.09        17.19 o                         
   8   7   7        102.28        120.13         8.06 o                         
   9   7   7        462.86        478.79        15.09 o                         
  10   7   7        203.32        184.29        13.86 o                         
  11   7   7       1324.05       1337.45        36.52 o                         
  12   7   7        230.61        236.43        19.10 o                         
  13   7   7        234.18        294.25        32.63 o                         
  14   7   7        235.98        228.70        60.38 o                         
 -17   8   7        868.91        824.12        47.60 o                         
 -16   8   7         38.46         -4.16        19.46 o                         
 -15   8   7         59.15         36.67        10.49 o                         
 -14   8   7          6.89          0.74         8.47 o                         
 -13   8   7       1014.66       1017.25        31.81 o                         
 -12   8   7          1.56         10.38         6.43 o                         
 -11   8   7        378.93        425.36        16.36 o                         
 -10   8   7        283.90        308.83        14.46 o                         
  -9   8   7         47.53         40.16         9.66 o                         
  -8   8   7        215.29        227.08         9.22 o                         
  -7   8   7      13506.02      13173.86       160.17 o                         
  -6   8   7        279.33        289.39        10.33 o                         
  -5   8   7       2438.58       2458.99        40.92 o                         
  -4   8   7         60.80         63.94         6.83 o                         
  -3   8   7       6218.97       6087.26        78.37 o                         
  -2   8   7        816.60        819.88        19.38 o                         
  -1   8   7       3405.37       3207.51        46.22 o                         
   0   8   7        270.30        278.12        13.97 o                         
   1   8   7        170.63        210.67        12.23 o                         
   2   8   7       1459.19       1561.26        32.18 o                         
   3   8   7        967.15        967.66        24.62 o                         
   4   8   7        107.72        120.85         9.14 o                         
   5   8   7        514.02        566.82        15.23 o                         
   6   8   7        301.09        301.24        11.00 o                         
   7   8   7          1.29          4.76         6.35 o                         
   8   8   7        530.10        530.47        14.06 o                         
   9   8   7        606.68        600.34        16.87 o                         
  10   8   7         50.27         68.71        11.10 o                         
  11   8   7       1574.63       1603.54        46.89 o                         
  12   8   7        214.57        189.87        20.95 o                         
  13   8   7        629.98        562.46        43.87 o                         
 -17   9   7          4.33        -31.15        31.15 o                         
 -16   9   7         54.33         20.16        20.79 o                         
 -15   9   7        527.95        494.34        38.67 o                         
 -14   9   7        245.40        255.43        27.27 o                         
 -13   9   7       2170.50       2264.73        46.13 o                         
 -12   9   7        476.01        510.98        25.12 o                         
 -11   9   7       1006.16        988.18        26.27 o                         
 -10   9   7        650.47        681.04        27.90 o                         
  -9   9   7         68.68         79.47        10.48 o                         
  -8   9   7       2607.62       2629.74        36.19 o                         
  -7   9   7       1786.52       1898.91        32.16 o                         
  -6   9   7       5308.62       5376.73        75.15 o                         
  -5   9   7       2841.22       2838.22        52.05 o                         
  -4   9   7       2319.48       2431.08        46.31 o                         
  -3   9   7       2627.92       2606.11        45.56 o                         
  -2   9   7       3839.00       3783.70        51.78 o                         
  -1   9   7        189.23        211.94         7.20 o                         
   0   9   7       2995.54       3070.26        44.66 o                         
   1   9   7        307.07        384.09        18.14 o                         
   2   9   7       1730.35       1847.87        42.01 o                         
   3   9   7       3806.12       3819.95        69.12 o                         
   4   9   7         16.11         21.28         6.82 o                         
   5   9   7         73.11         66.02         7.71 o                         
   6   9   7       1056.62       1014.74        23.46 o                         
   7   9   7        472.47        461.39        15.52 o                         
   8   9   7         70.20         71.30         9.50 o                         
   9   9   7         52.58         31.63         7.70 o                         
  10   9   7        659.11        626.43        27.59 o                         
  11   9   7        107.97        112.36        16.46 o                         
  12   9   7        554.75        516.10        37.52 o                         
  13   9   7        124.46         85.00        30.08 o                         
 -16  10   7        232.32        265.23        31.49 o                         
 -15  10   7        105.63         65.20        19.52 o                         
 -14  10   7        704.86        732.09        32.42 o                         
 -13  10   7         59.27         81.24        21.03 o                         
 -12  10   7       3358.86       3425.36        62.93 o                         
 -11  10   7         15.02         23.19         9.62 o                         
 -10  10   7       2110.10       2258.32        36.82 o                         
  -9  10   7       1623.68       1676.16        27.12 o                         
  -8  10   7        660.25        661.66        17.44 o                         
  -7  10   7          0.43          9.56         6.12 o                         
  -6  10   7        253.10        273.12        12.32 o                         
  -5  10   7       1104.42       1045.30        25.02 o                         
  -4  10   7       1833.63       1847.08        34.69 o                         
  -3  10   7        612.96        525.22        17.95 o                         
  -2  10   7          0.25         11.20         4.85 o                         
  -1  10   7       1752.72       1747.55        26.28 o                         
   0  10   7        132.58        129.28         8.62 o                         
   1  10   7       1638.77       1561.53        38.02 o                         
   2  10   7       5637.84       5696.55        85.91 o                         
   3  10   7       2961.99       2966.85        50.68 o                         
   4  10   7       4659.84       4666.35        66.18 o                         
   5  10   7        170.49        179.98        10.83 o                         
   6  10   7       3508.54       3666.88        50.23 o                         
   7  10   7         61.98         52.91         8.58 o                         
   8  10   7       1292.51       1403.80        32.09 o                         
   9  10   7        542.76        526.72        22.70 o                         
  10  10   7       1297.31       1395.61        45.69 o                         
  11  10   7        214.93        197.49        29.80 o                         
  12  10   7        120.77        112.09        41.19 o                         
 -16  11   7        484.41        459.52        79.04 o                         
 -15  11   7        379.12        398.59        44.64 o                         
 -14  11   7        298.66        286.72        26.49 o                         
 -13  11   7         58.49         47.83        12.68 o                         
 -12  11   7         51.21         31.19        11.10 o                         
 -11  11   7       1350.65       1395.52        34.31 o                         
 -10  11   7        342.74        360.57        12.79 o                         
  -9  11   7       2079.81       2144.19        37.70 o                         
  -8  11   7          3.34          5.24         6.64 o                         
  -7  11   7       1081.92       1121.16        23.06 o                         
  -6  11   7       1909.55       1981.65        47.24 o                         
  -5  11   7        315.40        284.82        13.18 o                         
  -4  11   7       3084.83       3280.05        57.90 o                         
  -3  11   7        281.37        267.25        11.29 o                         
  -2  11   7       3690.99       3698.70        69.78 o                         
  -1  11   7        592.62        548.87        15.20 o                         
   0  11   7        681.11        707.37        15.15 o                         
   1  11   7        744.31        719.64        24.41 o                         
   2  11   7       2468.84       2257.63        41.71 o                         
   3  11   7         71.52         49.86         8.58 o                         
   4  11   7       1957.55       1966.23        36.01 o                         
   5  11   7        172.09        164.52        10.58 o                         
   6  11   7          3.18         -1.37         7.68 o                         
   7  11   7       2929.09       2983.78        53.05 o                         
   8  11   7        458.08        478.70        25.25 o                         
   9  11   7       2149.40       2193.32        52.37 o                         
  10  11   7        438.81        501.89        33.90 o                         
  11  11   7        137.85        178.35        29.30 o                         
  12  11   7        201.45        175.79        49.79 o                         
 -16  12   7        333.99        249.24        43.26 o                         
 -15  12   7        901.24        900.97        70.29 o                         
 -14  12   7         42.88         29.20        23.40 o                         
 -13  12   7        139.15        134.39        13.20 o                         
 -12  12   7         67.96         79.38        11.06 o                         
 -11  12   7         94.97        109.58        10.50 o                         
 -10  12   7        418.36        436.03        18.78 o                         
  -9  12   7        108.81        107.38         8.99 o                         
  -8  12   7          0.17         -7.27         7.27 o                         
  -7  12   7         13.67          9.41         6.86 o                         
  -6  12   7          0.52         -4.98         8.13 o                         
  -5  12   7        179.96        177.88        11.72 o                         
  -4  12   7        299.77        250.66        11.15 o                         
  -3  12   7       3250.53       3323.76        47.32 o                         
  -2  12   7         48.60         45.00         6.82 o                         
  -1  12   7       3032.37       3083.39        59.54 o                         
   0  12   7          1.20          1.43         4.68 o                         
   1  12   7       2451.77       2532.59        36.32 o                         
   2  12   7          0.07          2.57         6.00 o                         
   3  12   7          4.38         -1.40         7.18 o                         
   4  12   7        295.49        285.90        14.68 o                         
   5  12   7          0.42          5.53         7.80 o                         
   6  12   7        965.11        917.39        27.93 o                         
   7  12   7        483.53        504.12        23.90 o                         
   8  12   7        285.42        302.42        20.48 o                         
   9  12   7         19.44         14.82        13.07 o                         
  10  12   7        153.79         46.80        40.63 o                         
  11  12   7        117.80         42.36        39.47 o                         
  12  12   7          6.04         27.41        38.57 o                         
 -14  13   7        294.49        297.91        30.27 o                         
 -13  13   7        129.05        131.02        20.01 o                         
 -12  13   7        168.16        167.31        20.04 o                         
 -11  13   7        188.87        149.16        17.50 o                         
 -10  13   7        237.86        255.17        15.17 o                         
  -9  13   7        620.10        643.78        21.85 o                         
  -8  13   7        129.41        122.36        12.30 o                         
  -7  13   7       3897.30       3802.77        61.55 o                         
  -6  13   7        880.00        894.18        21.75 o                         
  -5  13   7        239.73        171.17        12.31 o                         
  -4  13   7       1880.20       1860.95        35.49 o                         
  -3  13   7        647.12        612.07        24.38 o                         
  -2  13   7        708.37        721.01        39.81 o                         
  -1  13   7        138.90        131.27         9.40 o                         
   0  13   7       3133.61       3127.39        43.63 o                         
   1  13   7        133.00        125.51         7.82 o                         
   2  13   7       1553.10       1574.37        26.91 o                         
   3  13   7        499.50        478.35        16.20 o                         
   4  13   7         88.21         78.30        10.11 o                         
   5  13   7       1181.00       1184.74        56.90 o                         
   6  13   7        262.05        280.27        19.65 o                         
   7  13   7        783.64        792.80        32.44 o                         
   8  13   7          3.01         16.55        19.72 o                         
   9  13   7        424.34        307.47        56.52 o                         
  10  13   7        129.92        157.58        46.46 o                         
 -13  14   7         47.46         32.61        39.45 o                         
 -12  14   7        931.82       1094.70       107.66 o                         
 -11  14   7        175.48        166.31        26.73 o                         
 -10  14   7        235.38        214.85        20.57 o                         
  -9  14   7         12.55         23.56        13.26 o                         
  -8  14   7        790.60        773.42        47.01 o                         
  -7  14   7       1071.21        960.77        33.08 o                         
  -6  14   7       1846.76       1843.68        52.47 o                         
  -5  14   7        342.40        365.87        32.59 o                         
  -4  14   7        443.81        389.99        42.43 o                         
  -3  14   7          0.12          2.55        13.37 o                         
  -2  14   7        177.31        194.42        25.50 o                         
  -1  14   7         76.54         93.17        16.34 o                         
   0  14   7        588.47        603.46        32.78 o                         
   1  14   7        298.49        336.17        37.74 o                         
   2  14   7        307.17        308.70        13.34 o                         
   3  14   7        300.51        314.00        19.44 o                         
   4  14   7       1672.40       1854.16        70.68 o                         
   5  14   7        996.13        976.09        43.82 o                         
   6  14   7       2469.80       2416.30        74.20 o                         
   7  14   7         40.29         36.67        18.13 o                         
   8  14   7       1305.69       1290.64        94.10 o                         
 -12  15   7         45.25         19.70        36.77 o                         
 -11  15   7        839.86        736.38        87.59 o                         
 -10  15   7          2.75         -3.91        20.08 o                         
  -9  15   7         18.41         23.66        26.19 o                         
  -8  15   7        314.46        290.25        30.00 o                         
  -7  15   7        324.30        347.02        32.65 o                         
  -6  15   7          1.88          0.00        18.94 o                         
  -5  15   7        535.29        544.54        39.32 o                         
  -4  15   7        679.74        707.56        44.02 o                         
  -3  15   7        177.57        120.67        25.52 o                         
  -2  15   7       1006.98        984.80        50.31 o                         
  -1  15   7         55.49         13.93        16.94 o                         
   0  15   7       2307.31       2424.87        84.15 o                         
   1  15   7         37.17         29.41        15.70 o                         
   2  15   7        929.15        954.04        43.24 o                         
   3  15   7       1272.69       1303.72        69.82 o                         
   4  15   7        245.50        299.32        34.53 o                         
   5  15   7        572.72        527.24        75.01 o                         
   6  15   7          0.07          9.21        36.26 o                         
   7  15   7        101.15         53.81        43.22 o                         
  -9  16   7          1.09          4.97        24.37 o                         
  -8  16   7        136.68        108.57        28.17 o                         
  -7  16   7         35.43         -0.77        22.36 o                         
  -6  16   7          4.10         -7.41        25.28 o                         
  -5  16   7       1405.02       1524.98        66.90 o                         
  -4  16   7         42.35         38.65        20.71 o                         
  -3  16   7       1354.53       1362.79        62.19 o                         
  -2  16   7        212.24        236.81        30.52 o                         
  -1  16   7         33.57         46.94        19.13 o                         
   0  16   7        376.80        383.13        41.66 o                         
   1  16   7        264.29        321.92        38.20 o                         
   2  16   7        152.37        187.39        41.19 o                         
   3  16   7        817.22        817.99        55.30 o                         
   4  16   7         86.55         88.25        25.43 o                         
   5  16   7        162.46        239.38        47.95 o                         
  -8  17   7          6.73         11.76        26.39 o                         
  -7  17   7        369.49        331.11        52.06 o                         
  -6  17   7        464.38        471.86        49.26 o                         
  -5  17   7        140.61         84.65        29.38 o                         
  -4  17   7        341.17        370.26        68.62 o                         
  -3  17   7        408.74        428.45        47.18 o                         
  -2  17   7        698.54        752.73        60.06 o                         
   3  17   7        808.02        833.29        89.20 o                         
   4  17   7        352.70        461.69        69.51 o                         
  -7  18   7        214.19        140.56        40.60 o                         
  -6  18   7         17.37         14.64        34.08 o                         
  -3  18   7        140.83        179.91        50.28 o                         
  -2  18   7         90.67         44.29        39.77 o                         
 -20   0   8        188.91        228.77        44.73 o                         
 -18   0   8        293.31        322.75        47.97 o                         
 -16   0   8       2036.38       2160.37        70.12 o                         
 -14   0   8       1409.08       1530.71        39.73 o                         
 -12   0   8       4678.85       4651.76        79.89 o                         
 -10   0   8        670.29        673.38        25.85 o                         
  -8   0   8        260.04        324.45        26.14 o                         
  -6   0   8        924.37        971.64        26.62 o                         
  -4   0   8      30235.10      31636.96       570.40 o                         
  -2   0   8      25646.11      24683.68       557.77 o                         
   0   0   8        277.74        452.51        19.99 o                         
   2   0   8        162.78        294.94        17.30 o                         
   4   0   8      15468.75      15223.92       211.88 o                         
   6   0   8      11722.22      12130.23       259.04 o                         
   8   0   8        412.46        438.95        30.26 o                         
  10   0   8       1236.47       1161.39        56.47 o                         
  12   0   8        515.81        348.95        49.76 o                         
 -20   1   8        269.05        228.12        46.54 o                         
 -19   1   8        127.21        108.02        25.26 o                         
 -18   1   8        133.14        132.86        15.63 o                         
 -17   1   8        505.73        524.30        22.08 o                         
 -16   1   8        267.09        302.98        17.49 o                         
 -15   1   8        910.68        995.34        29.11 o                         
 -14   1   8       2046.07       2156.34        37.36 o                         
 -13   1   8        268.83        229.85        12.29 o                         
 -12   1   8       5400.76       5388.98        76.90 o                         
 -11   1   8        232.92        201.53        10.33 o                         
 -10   1   8       3063.09       3186.73        50.49 o                         
  -9   1   8         40.40         37.63         5.87 o                         
  -8   1   8        826.20        836.80        32.30 o                         
  -7   1   8       3323.38       3372.27        59.15 o                         
  -6   1   8       9042.91       8396.73       126.66 o                         
  -5   1   8        638.52        500.18        15.32 o                         
  -4   1   8      24764.01      24143.44       439.75 o                         
  -3   1   8       9783.38       9073.17       178.90 o                         
  -2   1   8       3950.50       4239.29        81.58 o                         
  -1   1   8       9968.13       9437.99       129.84 o                         
   0   1   8        351.22        515.14        21.37 o                         
   1   1   8       6526.52       6368.58       100.18 o                         
   2   1   8       5541.00       5520.44        73.16 o                         
   3   1   8       3684.82       3593.65        60.30 o                         
   4   1   8       1640.75       1717.15        26.53 o                         
   5   1   8       4055.98       3804.86        56.01 o                         
   6   1   8       1335.68       1401.55        31.43 o                         
   7   1   8        505.28        515.87        23.76 o                         
   8   1   8       2350.34       2573.20        49.74 o                         
   9   1   8         34.85         19.89         9.94 o                         
  10   1   8        242.80        249.97        19.64 o                         
  11   1   8         54.32         56.92        17.59 o                         
  12   1   8       1200.91       1266.80       142.64 o                         
  13   1   8         54.74         24.29        50.80 o                         
 -20   2   8         49.23         55.42        33.44 o                         
 -19   2   8         92.54         87.93        23.83 o                         
 -18   2   8         37.63         33.33        13.95 o                         
 -17   2   8        195.77        171.86        14.77 o                         
 -16   2   8        717.06        681.58        23.83 o                         
 -15   2   8        180.40        181.57        17.99 o                         
 -14   2   8         80.74         92.69         9.10 o                         
 -13   2   8       1288.74       1245.58        34.26 o                         
 -12   2   8       3684.88       3638.25        52.50 o                         
 -11   2   8       4485.49       4430.63        65.50 o                         
 -10   2   8       3267.17       3380.08        49.85 o                         
  -9   2   8        843.46        794.79        22.54 o                         
  -8   2   8       5088.17       5151.25       125.15 o                         
  -7   2   8      19818.10      19772.86       257.42 o                         
  -6   2   8      14862.91      15594.48       270.19 o                         
  -5   2   8      28917.23      28336.79       575.86 o                         
  -4   2   8         19.57         56.89         7.31 o                         
  -3   2   8       4425.92       4341.15        92.03 o                         
  -2   2   8       3517.18       3565.49        61.94 o                         
  -1   2   8        110.40        151.45         9.43 o                         
   0   2   8       1206.52       1414.54        29.63 o                         
   1   2   8         80.82        104.18         8.21 o                         
   2   2   8        459.45        446.11        12.80 o                         
   3   2   8       1118.64       1194.62        24.60 o                         
   4   2   8        106.55        119.84         7.65 o                         
   5   2   8        420.76        419.55        14.94 o                         
   6   2   8         41.80         38.18         7.45 o                         
   7   2   8       3321.46       3548.86        54.58 o                         
   8   2   8         20.80         22.69         8.04 o                         
   9   2   8       2424.79       2570.19        49.17 o                         
  10   2   8        372.09        398.10        25.31 o                         
  11   2   8       2361.45       2452.06        73.98 o                         
  12   2   8        269.64        226.20        30.38 o                         
  13   2   8        269.37        336.24        35.44 o                         
 -19   3   8        259.71        220.34        44.03 o                         
 -18   3   8         44.49         23.67        20.69 o                         
 -17   3   8       1136.76       1181.23        37.20 o                         
 -16   3   8        115.10        107.79        11.68 o                         
 -15   3   8       1033.60        993.96        23.78 o                         
 -14   3   8         46.98         45.22         8.72 o                         
 -13   3   8        782.28        788.90        21.13 o                         
 -12   3   8       1528.91       1509.42        25.96 o                         
 -11   3   8       2115.13       2092.74        31.19 o                         
 -10   3   8       3799.50       3681.10        47.70 o                         
  -9   3   8         16.42         17.55         5.31 o                         
  -8   3   8       8264.82       8588.45       132.29 o                         
  -7   3   8        197.23        180.93         7.47 o                         
  -6   3   8       2753.16       2354.93        42.42 o                         
  -5   3   8       1237.40       1269.60        22.62 o                         
  -4   3   8         14.69         54.22         7.01 o                         
  -3   3   8        140.20         71.71         7.02 o                         
  -2   3   8        570.34        692.32        20.16 o                         
  -1   3   8      16087.09      16147.35       201.32 o                         
   0   3   8       4482.46       4735.05        65.42 o                         
   1   3   8      21933.23      21917.94       251.78 o                         
   2   3   8         48.54         92.98         7.27 o                         
   3   3   8       2772.18       2884.90        44.87 o                         
   4   3   8       1961.08       1979.45        30.46 o                         
   5   3   8        611.19        682.48        18.35 o                         
   6   3   8      12365.15      12343.42       154.48 o                         
   7   3   8        342.60        330.75        13.34 o                         
   8   3   8       3140.88       3204.28        54.38 o                         
   9   3   8          2.27         -7.01         8.70 o                         
  10   3   8         96.63         79.61        14.83 o                         
  11   3   8        118.14        109.50        15.92 o                         
  12   3   8        654.45        633.25        38.07 o                         
  13   3   8        255.37        229.59        33.49 o                         
 -18   4   8       1477.33       1505.86        79.58 o                         
 -17   4   8         45.63         44.85        12.76 o                         
 -16   4   8       3607.19       3763.30        73.55 o                         
 -15   4   8          2.45          9.14         9.56 o                         
 -14   4   8       2707.04       2699.69        46.92 o                         
 -13   4   8       1413.32       1442.80        29.46 o                         
 -12   4   8       1812.56       1811.22        54.43 o                         
 -11   4   8         44.91         49.61         6.11 o                         
 -10   4   8         32.62         26.63         5.02 o                         
  -9   4   8       1100.24       1126.36        34.69 o                         
  -8   4   8         73.74         80.22         7.96 o                         
  -7   4   8          4.75         25.40         4.83 o                         
  -6   4   8       1337.70       1466.19        31.28 o                         
  -5   4   8       1395.81       1411.04        29.07 o                         
  -4   4   8       5044.52       4869.19        71.54 o                         
  -3   4   8          7.30         26.01         5.91 o                         
  -2   4   8      21238.04      21152.86       279.00 o                         
  -1   4   8        668.13        668.13        16.73 o                         
   0   4   8      21197.45      20996.58       214.65 o                         
   1   4   8       1137.06       1212.23        31.08 o                         
   2   4   8       7280.65       7273.65        95.55 o                         
   3   4   8        426.27        461.13        15.89 o                         
   4   4   8       1831.50       1830.92        28.20 o                         
   5   4   8       1824.49       1936.30        31.83 o                         
   6   4   8        528.45        562.97        15.75 o                         
   7   4   8          0.06         10.44         6.73 o                         
   8   4   8         45.41         56.64         8.33 o                         
   9   4   8       1181.11       1147.22        29.81 o                         
  10   4   8          8.74          8.86        11.68 o                         
  11   4   8          0.08         11.95        12.69 o                         
  12   4   8        985.80       1031.79        70.60 o                         
  13   4   8         26.47          9.91        17.68 o                         
 -18   5   8         29.31         49.92        26.61 o                         
 -17   5   8        815.81        821.50        40.31 o                         
 -16   5   8        280.68        254.74        20.70 o                         
 -15   5   8        576.68        578.94        22.43 o                         
 -14   5   8        353.86        319.17        20.53 o                         
 -13   5   8        838.89        867.20        30.90 o                         
 -12   5   8        689.75        684.41        20.16 o                         
 -11   5   8         85.46         97.56         6.76 o                         
 -10   5   8       6741.35       6723.54       106.84 o                         
  -9   5   8       1599.27       1612.22        35.80 o                         
  -8   5   8       8203.11       8356.94        94.96 o                         
  -7   5   8        686.03        733.67        16.64 o                         
  -6   5   8       3639.16       3571.08        54.83 o                         
  -5   5   8       7595.66       7700.12        94.41 o                         
  -4   5   8        650.99        780.34        15.66 o                         
  -3   5   8       7891.82       7916.99        86.33 o                         
  -2   5   8        647.06        602.60        14.52 o                         
  -1   5   8       3940.69       3877.88        45.61 o                         
   0   5   8        586.85        593.72        12.13 o                         
   1   5   8       8249.12       7847.41        94.70 o                         
   2   5   8          3.65          8.84         5.24 o                         
   3   5   8       5660.64       5526.75        77.97 o                         
   4   5   8       3068.77       3121.67        42.09 o                         
   5   5   8        606.31        625.49        15.12 o                         
   6   5   8       1805.28       1817.72        29.73 o                         
   7   5   8        255.03        258.17        11.36 o                         
   8   5   8       2193.90       2366.17        36.24 o                         
   9   5   8         15.97         11.98         7.41 o                         
  10   5   8       2059.94       2088.31        48.90 o                         
  11   5   8          3.09         -7.47        12.27 o                         
  12   5   8         12.60          8.18        11.79 o                         
  13   5   8        111.62         75.43        18.51 o                         
  14   5   8         21.94         -8.95        38.59 o                         
 -18   6   8          0.02         20.56        38.37 o                         
 -17   6   8         12.40         -1.52        21.47 o                         
 -16   6   8         63.88         61.91        14.89 o                         
 -15   6   8        290.05        297.88        16.92 o                         
 -14   6   8          0.75         -6.15         7.41 o                         
 -13   6   8          2.05          2.88         5.89 o                         
 -12   6   8        917.04        893.40        19.87 o                         
 -11   6   8       1443.19       1491.91        35.75 o                         
 -10   6   8         73.03         61.70         8.94 o                         
  -9   6   8       5782.99       6002.30        95.33 o                         
  -8   6   8        240.21        247.95        11.85 o                         
  -7   6   8       7955.34       7710.96       102.78 o                         
  -6   6   8         25.86         48.27         5.57 o                         
  -5   6   8       3034.99       2947.56        43.33 o                         
  -4   6   8         39.69         37.57         3.35 o                         
  -3   6   8       3219.32       3307.53        40.06 o                         
  -2   6   8        150.81        160.33         8.59 o                         
  -1   6   8       2303.16       2326.98        35.04 o                         
   0   6   8       1127.40       1131.81        20.93 o                         
   1   6   8          6.34         13.98         5.30 o                         
   2   6   8        265.63        298.86        12.97 o                         
   3   6   8       1497.45       1469.64        28.02 o                         
   4   6   8        626.75        641.38        17.01 o                         
   5   6   8       1893.74       1904.68        32.32 o                         
   6   6   8        189.25        206.34        12.83 o                         
   7   6   8       4251.68       4399.96        51.93 o                         
   8   6   8         54.72         38.83         6.68 o                         
   9   6   8       3642.83       3755.48        57.40 o                         
  10   6   8        173.53        147.37        15.35 o                         
  11   6   8       1806.46       1818.38        64.41 o                         
  12   6   8        190.94        174.58        17.52 o                         
  13   6   8         23.10         25.66        22.31 o                         
  14   6   8         75.90         28.33        39.85 o                         
 -18   7   8         14.80         29.79        40.05 o                         
 -17   7   8        866.13        920.99        49.76 o                         
 -16   7   8        224.92        281.48        40.87 o                         
 -15   7   8        248.57        189.22        13.45 o                         
 -14   7   8       1831.81       1842.01        39.24 o                         
 -13   7   8        330.00        314.50        11.40 o                         
 -12   7   8        173.53        164.33        11.96 o                         
 -11   7   8       2003.43       2029.01        48.04 o                         
 -10   7   8       1651.14       1754.72        38.34 o                         
  -9   7   8       4387.71       4579.86        83.45 o                         
  -8   7   8        123.41        128.20         8.98 o                         
  -7   7   8         63.02         84.04         7.47 o                         
  -6   7   8       2974.28       3089.01        45.09 o                         
  -5   7   8       1459.26       1539.32        30.97 o                         
  -4   7   8       3403.42       3253.23        45.78 o                         
  -3   7   8        773.43        780.12        16.49 o                         
  -2   7   8        129.69        105.58         5.96 o                         
  -1   7   8       3908.05       3981.38        53.22 o                         
   0   7   8        711.88        726.04        17.19 o                         
   1   7   8       2249.14       2235.23        38.99 o                         
   2   7   8       2041.67       1912.62        36.33 o                         
   3   7   8         37.46         38.58         7.37 o                         
   4   7   8       1007.25       1010.20        25.48 o                         
   5   7   8        814.06        865.59        21.60 o                         
   6   7   8        817.92        856.20        19.30 o                         
   7   7   8       1168.89       1166.52        21.92 o                         
   8   7   8       1592.87       1524.44        27.01 o                         
   9   7   8          4.28          3.55         6.91 o                         
  10   7   8       1784.22       1852.23        57.76 o                         
  11   7   8        149.02        147.99        16.12 o                         
  12   7   8        956.61        986.98        40.96 o                         
  13   7   8        617.85        539.48        47.97 o                         
 -17   8   8         71.23         17.67        22.07 o                         
 -16   8   8        388.59        311.28        26.76 o                         
 -15   8   8        250.01        221.21        12.40 o                         
 -14   8   8        466.07        476.50        22.54 o                         
 -13   8   8        156.99        180.35        14.15 o                         
 -12   8   8       4352.46       4476.49        67.70 o                         
 -11   8   8          5.32          7.47         9.00 o                         
 -10   8   8       1813.35       1788.72        51.84 o                         
  -9   8   8         54.81         75.87         7.79 o                         
  -8   8   8        500.10        502.90        18.72 o                         
  -7   8   8        176.59        177.00        11.45 o                         
  -6   8   8       8964.12       8969.05       114.62 o                         
  -5   8   8        127.78        146.68         9.48 o                         
  -4   8   8       2882.67       3001.22        48.53 o                         
  -3   8   8       1829.88       1907.01        29.45 o                         
  -2   8   8       3028.13       3096.24        41.78 o                         
  -1   8   8        198.53        181.50         9.53 o                         
   0   8   8       5445.91       5379.40        74.77 o                         
   1   8   8         59.06         76.37         8.19 o                         
   2   8   8       5143.44       5064.79        67.42 o                         
   3   8   8        101.41         92.98         8.68 o                         
   4   8   8       4824.17       4847.38        71.88 o                         
   5   8   8       2543.04       2591.03        38.11 o                         
   6   8   8       2404.37       2399.42        35.63 o                         
   7   8   8        824.49        818.57        17.52 o                         
   8   8   8        128.34        121.28        10.44 o                         
   9   8   8         35.91         26.79         7.79 o                         
  10   8   8        382.27        378.71        19.86 o                         
  11   8   8         72.13         62.74        16.19 o                         
  12   8   8        545.36        497.02        36.28 o                         
  13   8   8         38.06          6.69        32.22 o                         
 -17   9   8        701.09        743.94        49.41 o                         
 -16   9   8         10.06        -13.41        19.69 o                         
 -15   9   8        274.42        243.34        22.89 o                         
 -14   9   8        551.07        556.27        27.40 o                         
 -13   9   8        137.18        140.74        13.63 o                         
 -12   9   8        391.13        355.83        18.72 o                         
 -11   9   8        206.29        207.37        14.92 o                         
 -10   9   8       2659.79       2764.36        45.43 o                         
  -9   9   8        461.46        435.13        15.82 o                         
  -8   9   8         34.97         43.95         8.24 o                         
  -7   9   8        713.43        715.80        27.36 o                         
  -6   9   8       7833.32       7910.30        95.22 o                         
  -5   9   8        361.67        385.60        14.63 o                         
  -4   9   8       2420.07       2315.03        39.60 o                         
  -3   9   8        320.01        287.70        18.12 o                         
  -2   9   8        104.00        153.37         9.51 o                         
  -1   9   8       3765.86       3813.66        51.55 o                         
   0   9   8          1.76          5.08         5.09 o                         
   1   9   8       4843.28       4893.98        75.41 o                         
   2   9   8        728.52        742.57        20.60 o                         
   3   9   8       1017.79       1049.91        24.07 o                         
   4   9   8       2032.46       1982.53        33.82 o                         
   5   9   8        310.58        288.81        11.24 o                         
   6   9   8       1157.35       1179.71        23.07 o                         
   7   9   8        422.59        421.67        14.44 o                         
   8   9   8         85.96        113.78         8.77 o                         
   9   9   8        292.42        276.66        14.30 o                         
  10   9   8        617.34        665.33        33.70 o                         
  11   9   8        110.20         64.48        18.09 o                         
  12   9   8        383.55        389.10        34.04 o                         
 -16  10   8         66.91         17.71        21.18 o                         
 -15  10   8        443.44        485.03        29.78 o                         
 -14  10   8        321.48        307.87        21.92 o                         
 -13  10   8        279.21        238.41        16.90 o                         
 -12  10   8         35.38         40.64         9.45 o                         
 -11  10   8       1723.63       1787.51        34.58 o                         
 -10  10   8         74.24         58.59         9.07 o                         
  -9  10   8       4990.78       5016.58        80.95 o                         
  -8  10   8         31.73         29.41         5.69 o                         
  -7  10   8       7999.22       8012.59        97.84 o                         
  -6  10   8        574.78        572.86        18.02 o                         
  -5  10   8       4519.64       4602.83        64.14 o                         
  -4  10   8        779.32        756.25        20.84 o                         
  -3  10   8       2806.14       2837.26        47.27 o                         
  -2  10   8        410.10        482.63        16.15 o                         
  -1  10   8        810.47        830.66        15.24 o                         
   0  10   8        520.14        478.57        13.09 o                         
   1  10   8         69.65         81.10        10.51 o                         
   2  10   8        223.96        195.52        14.41 o                         
   3  10   8       2480.02       2467.08        45.82 o                         
   4  10   8       1219.86       1194.85        28.19 o                         
   5  10   8         10.76          4.05         8.13 o                         
   6  10   8        119.97        117.79        11.95 o                         
   7  10   8        840.22        872.17        24.24 o                         
   8  10   8       1058.90       1143.54        38.11 o                         
   9  10   8       2250.30       2260.00        74.65 o                         
  10  10   8        863.73        863.65        36.97 o                         
  11  10   8       1451.77       1405.05        62.29 o                         
  12  10   8          5.49        -18.90        28.06 o                         
 -16  11   8        254.21        188.44        38.37 o                         
 -15  11   8       1035.09       1072.06        53.37 o                         
 -14  11   8         19.37         -3.44        19.76 o                         
 -13  11   8       1343.40       1476.29        32.48 o                         
 -12  11   8        778.14        829.49        23.28 o                         
 -11  11   8        191.86        200.72        12.42 o                         
 -10  11   8       2253.89       2389.09        52.12 o                         
  -9  11   8         53.58         52.61         7.40 o                         
  -8  11   8       3856.79       4019.40        62.41 o                         
  -7  11   8        144.28        131.25         8.78 o                         
  -6  11   8          9.04         11.75         7.20 o                         
  -5  11   8         20.18          5.96         7.46 o                         
  -4  11   8        513.68        501.55        17.30 o                         
  -3  11   8        770.24        791.33        20.62 o                         
  -2  11   8         66.45         81.49         6.99 o                         
  -1  11   8        929.09        951.76        17.74 o                         
   0  11   8         42.06         41.63         5.61 o                         
   1  11   8        807.78        821.64        26.11 o                         
   2  11   8         97.56         76.93         9.11 o                         
   3  11   8       3464.80       3465.97        57.45 o                         
   4  11   8       1159.91       1157.70        29.51 o                         
   5  11   8       1387.47       1395.54        30.83 o                         
   6  11   8       1006.12        924.23        28.78 o                         
   7  11   8        277.04        247.57        17.27 o                         
   8  11   8       1371.34       1347.18        47.69 o                         
   9  11   8        681.34        666.69        29.38 o                         
  10  11   8        600.45        606.34        38.99 o                         
  11  11   8          1.11         -7.91        28.32 o                         
 -16  12   8       1372.53       1413.16        73.95 o                         
 -15  12   8         44.26         50.45        60.18 o                         
 -14  12   8       1248.87       1263.99        45.01 o                         
 -13  12   8          9.20         -6.26        12.10 o                         
 -12  12   8         22.00         27.73        11.36 o                         
 -11  12   8          0.20         -8.09        10.89 o                         
 -10  12   8         23.20         33.56        11.64 o                         
  -9  12   8        848.31        867.70        24.77 o                         
  -8  12   8         57.99         55.26         7.51 o                         
  -7  12   8        187.71        209.44        12.83 o                         
  -6  12   8        894.61        859.52        37.58 o                         
  -5  12   8       2086.19       2020.01        47.85 o                         
  -4  12   8       3421.22       3489.76        54.57 o                         
  -3  12   8         64.91         69.20         7.27 o                         
  -2  12   8       7002.66       6994.44        85.70 o                         
  -1  12   8        742.50        739.97        25.27 o                         
   0  12   8       2117.55       2230.49        38.73 o                         
   1  12   8         66.80         80.71         7.84 o                         
   2  12   8       1137.10       1235.35        28.59 o                         
   3  12   8        250.61        207.75        13.04 o                         
   4  12   8       2656.61       2643.34        48.71 o                         
   5  12   8          9.26          9.61         9.44 o                         
   6  12   8       1545.44       1509.49        37.15 o                         
   7  12   8        148.73        123.50        15.06 o                         
   8  12   8         23.33          9.64        12.83 o                         
   9  12   8          0.61          7.94        18.71 o                         
  10  12   8         16.54         24.23        33.35 o                         
  11  12   8         32.76         26.22        41.42 o                         
 -14  13   8         46.57         15.16        36.78 o                         
 -13  13   8         57.14         52.77        22.84 o                         
 -12  13   8       1226.15       1355.36        70.14 o                         
 -11  13   8          1.45         -6.67        14.77 o                         
 -10  13   8        370.20        340.49        17.70 o                         
  -9  13   8         15.74         13.40         9.63 o                         
  -8  13   8       1059.32       1029.82        30.55 o                         
  -7  13   8         17.60         13.85         8.33 o                         
  -6  13   8        409.15        396.84        15.93 o                         
  -5  13   8        485.13        512.96        16.27 o                         
  -4  13   8         88.71        117.19        10.69 o                         
  -3  13   8        998.80        998.83        23.24 o                         
  -2  13   8         59.52         63.57         9.55 o                         
  -1  13   8       1319.95       1345.77        28.46 o                         
   0  13   8        254.07        237.53        11.78 o                         
   1  13   8        739.06        711.07        20.75 o                         
   2  13   8         14.23         12.22         7.49 o                         
   3  13   8        250.60        234.06        14.12 o                         
   4  13   8        418.01        369.37        17.53 o                         
   5  13   8        750.79        745.37        26.61 o                         
   6  13   8       2169.66       2248.86        76.28 o                         
   7  13   8        640.32        580.65        35.16 o                         
   8  13   8       1046.56       1185.69        56.16 o                         
   9  13   8        141.87        199.90        46.55 o                         
 -13  14   8        689.88        615.94        89.09 o                         
 -12  14   8          0.50         -9.82        38.65 o                         
 -11  14   8       1103.98       1120.82        55.37 o                         
 -10  14   8         45.35         40.03        13.78 o                         
  -9  14   8        619.10        567.30        30.04 o                         
  -8  14   8        436.04        359.52        20.20 o                         
  -7  14   8       3116.84       3199.28        65.58 o                         
  -6  14   8         28.98         52.91        10.46 o                         
  -5  14   8       2246.73       2152.76        73.94 o                         
  -4  14   8        186.94        153.52        23.37 o                         
  -3  14   8       1249.74       1176.41        66.29 o                         
  -2  14   8        414.49        412.79        27.14 o                         
  -1  14   8        145.14        144.38        18.59 o                         
   0  14   8         16.06         14.23         5.61 o                         
   1  14   8        446.06        439.80        16.76 o                         
   2  14   8        401.10        400.30        17.95 o                         
   3  14   8        289.61        261.74        19.94 o                         
   4  14   8        662.05        690.22        39.60 o                         
   5  14   8       1749.64       1792.04        52.98 o                         
   6  14   8         45.06         43.64        22.91 o                         
   7  14   8       2068.04       2199.33        96.14 o                         
 -12  15   8        417.29        487.88        74.81 o                         
 -11  15   8        562.79        487.59        72.98 o                         
 -10  15   8        333.69        208.57        27.92 o                         
  -9  15   8         37.76         26.80        18.10 o                         
  -8  15   8         20.31          1.71        18.11 o                         
  -7  15   8        245.83        254.16        33.36 o                         
  -6  15   8        605.71        682.05        47.66 o                         
  -5  15   8          9.82          2.25        19.39 o                         
  -4  15   8       1255.64       1272.20        68.28 o                         
  -3  15   8        612.02        524.37        37.37 o                         
  -2  15   8          1.31         -2.84        17.06 o                         
  -1  15   8       1610.15       1637.20        64.26 o                         
   0  15   8        264.36        323.24        36.04 o                         
   1  15   8        362.21        353.66        35.31 o                         
   2  15   8         34.86         31.85        13.35 o                         
   3  15   8         87.76         82.76        32.44 o                         
   4  15   8         15.16        -18.81        42.21 o                         
   5  15   8         46.63         -9.56        40.35 o                         
   6  15   8        122.77        153.23        37.58 o                         
  -9  16   8        128.80        102.12        31.60 o                         
  -8  16   8          3.62        -16.47        22.07 o                         
  -7  16   8         62.31         28.28        23.00 o                         
  -6  16   8        336.23        323.30        48.67 o                         
  -5  16   8         38.33         62.26        28.70 o                         
  -4  16   8       1127.28       1176.70        57.73 o                         
  -3  16   8         64.59         73.84        22.34 o                         
  -2  16   8        710.30        761.18        52.04 o                         
  -1  16   8          4.39          5.08        28.20 o                         
   0  16   8        654.66        719.16        52.91 o                         
   1  16   8         30.40         16.52        31.78 o                         
   2  16   8       1854.31       1889.23       111.55 o                         
   3  16   8          3.47          1.24        28.91 o                         
   4  16   8        819.22        706.87        84.81 o                         
  -8  17   8        397.68        473.88        58.13 o                         
  -7  17   8         15.12         46.12        34.33 o                         
  -6  17   8        323.03        210.30        56.81 o                         
  -5  17   8        258.97        294.51        41.47 o                         
  -4  17   8        140.11        107.83        31.88 o                         
  -3  17   8        860.26        874.10        89.60 o                         
  -2  17   8         90.51         65.14        35.88 o                         
  -4  18   8         14.46         28.78        42.21 o                         
  -3  18   8       1070.59       1117.65       106.10 o                         
 -19   0   9         16.06        -21.98        30.97 o                         
 -17   0   9        652.79        594.83        30.23 o                         
 -15   0   9       6720.57       7081.08       137.28 o                         
 -13   0   9      16251.54      16554.56       230.59 o                         
 -11   0   9       9608.96       9936.10       292.17 o                         
  -9   0   9          1.94         12.71         7.91 o                         
  -7   0   9        832.43        809.37        28.77 o                         
  -5   0   9        676.62        666.81        46.62 o                         
  -3   0   9        652.13        544.40        31.19 o                         
  -1   0   9      26072.18      25782.06       477.01 o                         
   1   0   9       8759.92       8248.96       148.77 o                         
   3   0   9      20142.92      20666.35       276.98 o                         
   5   0   9      13072.48      13363.92       188.02 o                         
   7   0   9         67.46         97.24        14.49 o                         
   9   0   9       1345.84       1386.83        61.29 o                         
  11   0   9        103.05         83.99        28.47 o                         
  13   0   9        304.07        304.25        57.37 o                         
 -20   1   9        383.20        346.58        36.45 o                         
 -19   1   9        335.24        303.97        40.09 o                         
 -18   1   9          3.10        -10.23        10.23 o                         
 -17   1   9         13.34          6.31         9.80 o                         
 -16   1   9        299.09        283.02        16.01 o                         
 -15   1   9          0.43          4.53         7.82 o                         
 -14   1   9       4546.14       4649.78        62.99 o                         
 -13   1   9          2.46         12.75         7.28 o                         
 -12   1   9       6011.03       6344.23       100.69 o                         
 -11   1   9        769.43        801.82        19.46 o                         
 -10   1   9        769.82        847.55        34.64 o                         
  -9   1   9       2848.54       2926.17        62.30 o                         
  -8   1   9         27.00         30.02         9.41 o                         
  -7   1   9       7420.04       7087.42       110.99 o                         
  -6   1   9       1618.53       1810.80        48.35 o                         
  -5   1   9      15843.79      15350.91       540.06 o                         
  -4   1   9       6468.98       6512.61       143.80 o                         
  -3   1   9      19482.44      19741.44       415.88 o                         
  -2   1   9       6198.89       6200.80       100.13 o                         
  -1   1   9        782.35        716.37        31.36 o                         
   0   1   9      10666.98      11008.62       184.15 o                         
   1   1   9        576.55        605.92        17.09 o                         
   2   1   9      12454.84      12357.10       148.30 o                         
   3   1   9         72.84        147.92         7.61 o                         
   4   1   9       4557.79       4585.37        62.06 o                         
   5   1   9         46.60         50.74         7.01 o                         
   6   1   9       2428.01       2436.01        42.21 o                         
   7   1   9       3635.05       3864.73        79.97 o                         
   8   1   9        808.51        800.46        32.30 o                         
   9   1   9        711.33        712.42        34.62 o                         
  10   1   9        129.06        107.65        19.80 o                         
  11   1   9       1770.30       1782.97        73.85 o                         
  12   1   9         96.24        106.74        25.83 o                         
  13   1   9        136.83        144.78        45.17 o                         
 -20   2   9        424.50        405.12        55.95 o                         
 -19   2   9         46.08         44.26        20.73 o                         
 -18   2   9        419.99        390.34        22.42 o                         
 -17   2   9          8.59          2.64        10.10 o                         
 -16   2   9        748.77        705.90        23.21 o                         
 -15   2   9         16.22         12.21         7.17 o                         
 -14   2   9         71.11         58.65         7.72 o                         
 -13   2   9        427.35        458.65        17.49 o                         
 -12   2   9       1509.83       1537.50        26.88 o                         
 -11   2   9        416.59        449.21        14.03 o                         
 -10   2   9        549.70        520.62        20.19 o                         
  -9   2   9        792.35        777.04        25.23 o                         
  -8   2   9       7960.04       7913.42       112.66 o                         
  -7   2   9        408.43        349.61        12.29 o                         
  -6   2   9       6492.82       6059.24        94.83 o                         
  -5   2   9          9.49         15.43         7.29 o                         
  -4   2   9      11641.80      11298.75       189.16 o                         
  -3   2   9      11689.28      12459.89       215.42 o                         
  -2   2   9         42.97         21.40         5.48 o                         
  -1   2   9        507.81        522.71        14.97 o                         
   0   2   9         13.76         10.77         6.88 o                         
   1   2   9       2352.31       2297.58        56.47 o                         
   2   2   9         70.26         67.54         6.37 o                         
   3   2   9         12.70          7.15         5.06 o                         
   4   2   9        306.26        297.29        10.30 o                         
   5   2   9          3.24          3.36         5.67 o                         
   6   2   9       2424.42       2430.69        48.77 o                         
   7   2   9          0.19         -3.76         7.73 o                         
   8   2   9       7163.13       7298.31       119.05 o                         
   9   2   9          0.73        -10.41        10.41 o                         
  10   2   9       2214.40       2302.05        62.77 o                         
  11   2   9          6.77         10.98        15.91 o                         
  12   2   9       1283.14       1304.78        81.26 o                         
 -19   3   9          2.69        -11.44        28.48 o                         
 -18   3   9        238.63        231.28        23.40 o                         
 -17   3   9        375.04        376.84        19.24 o                         
 -16   3   9        968.90       1053.03        33.50 o                         
 -15   3   9        900.99        968.72        25.86 o                         
 -14   3   9        177.16        198.59        10.91 o                         
 -13   3   9       1087.57       1072.56        25.06 o                         
 -12   3   9          5.17          4.54         5.53 o                         
 -11   3   9      14923.76      14629.29       167.55 o                         
 -10   3   9        461.55        508.76        22.10 o                         
  -9   3   9       8686.99       8759.85       116.22 o                         
  -8   3   9        924.82       1020.58        20.85 o                         
  -7   3   9       2377.66       2319.56        34.79 o                         
  -6   3   9       1715.94       1730.87        32.09 o                         
  -5   3   9       9881.01       9161.31       127.72 o                         
  -4   3   9       2310.77       2263.09        46.49 o                         
  -3   3   9      23205.33      23139.22       278.03 o                         
  -2   3   9       5389.71       5277.69        75.60 o                         
  -1   3   9       4907.92       4875.39        67.23 o                         
   0   3   9       4402.51       4577.65        69.37 o                         
   1   3   9       2924.30       2757.89        51.14 o                         
   2   3   9       3696.43       3353.15        49.96 o                         
   3   3   9        707.11        688.58        17.48 o                         
   4   3   9       2610.63       2486.65        37.67 o                         
   5   3   9       2301.71       2350.22        42.47 o                         
   6   3   9       2493.17       2437.93        42.90 o                         
   7   3   9       4175.10       4328.62        75.14 o                         
   8   3   9       1008.83       1081.58        30.43 o                         
   9   3   9         33.81         28.25         9.59 o                         
  10   3   9        209.61        179.75        17.35 o                         
  11   3   9         48.33         31.62        15.60 o                         
  12   3   9         48.66         43.66        19.02 o                         
  13   3   9        953.43        940.92        87.31 o                         
 -18   4   9          4.17         12.65        21.29 o                         
 -17   4   9       2175.89       2262.04        52.04 o                         
 -16   4   9        490.00        512.43        22.94 o                         
 -15   4   9       2604.51       2781.52        51.13 o                         
 -14   4   9         73.19         73.91         8.28 o                         
 -13   4   9         10.95         33.91        10.12 o                         
 -12   4   9        831.90        833.21        18.77 o                         
 -11   4   9       4785.44       4965.54        71.61 o                         
 -10   4   9         49.91         51.53         9.36 o                         
  -9   4   9       8113.02       8335.40       131.89 o                         
  -8   4   9        165.38        138.51         8.51 o                         
  -7   4   9       5312.90       5257.98        82.87 o                         
  -6   4   9       2820.38       2908.76        51.09 o                         
  -5   4   9          3.03         15.43         6.08 o                         
  -4   4   9        876.84       1160.52        23.76 o                         
  -3   4   9       8478.28       8212.07       131.84 o                         
  -2   4   9        117.97        118.07         9.90 o                         
  -1   4   9      11973.59      12153.22       164.54 o                         
   0   4   9        408.81        439.78        12.93 o                         
   1   4   9       1803.16       1729.11        32.64 o                         
   2   4   9        260.00        261.39        11.58 o                         
   3   4   9       3468.09       3501.87        52.87 o                         
   4   4   9         40.69         42.50         6.47 o                         
   5   4   9       2995.76       2983.20        41.10 o                         
   6   4   9         46.90         40.59         8.00 o                         
   7   4   9       5084.21       5166.65        66.80 o                         
   8   4   9         40.02         35.09         8.34 o                         
   9   4   9        170.03        210.12        13.59 o                         
  10   4   9        231.77        232.31        18.41 o                         
  11   4   9        355.93        384.91        22.81 o                         
  12   4   9        120.94        136.16        19.68 o                         
  13   4   9        588.86        599.83        73.57 o                         
 -18   5   9        355.29        450.76        44.83 o                         
 -17   5   9        891.49        899.84        56.86 o                         
 -16   5   9        962.13        937.06        42.86 o                         
 -15   5   9          1.34          8.16         8.30 o                         
 -14   5   9       2143.55       2287.84        38.70 o                         
 -13   5   9          3.79          9.30         5.55 o                         
 -12   5   9       1233.56       1254.88        33.72 o                         
 -11   5   9        197.78        203.42        12.33 o                         
 -10   5   9        711.43        797.62        22.57 o                         
  -9   5   9       5482.59       5454.35        68.23 o                         
  -8   5   9        141.10        151.97         9.35 o                         
  -7   5   9       2856.43       2851.67        48.10 o                         
  -6   5   9         10.39         24.99         6.02 o                         
  -5   5   9        731.93        856.22        22.16 o                         
  -4   5   9       3429.91       3426.05        48.75 o                         
  -3   5   9       5100.85       5234.65        65.37 o                         
  -2   5   9        552.05        474.97        14.87 o                         
  -1   5   9      12050.61      11632.65       124.97 o                         
   0   5   9        984.10        958.25        19.72 o                         
   1   5   9       5219.94       5068.34        71.19 o                         
   2   5   9       5715.39       5753.28        79.88 o                         
   3   5   9       2006.43       2035.80        38.58 o                         
   4   5   9       4910.36       4844.36        64.73 o                         
   5   5   9       4110.11       4148.32        55.12 o                         
   6   5   9        622.25        595.20        16.45 o                         
   7   5   9         47.19         52.89         6.51 o                         
   8   5   9        902.09        949.44        21.84 o                         
   9   5   9        722.99        730.68        29.05 o                         
  10   5   9         49.30         70.25        12.68 o                         
  11   5   9        527.85        497.55        24.69 o                         
  12   5   9         21.28         22.22        15.85 o                         
  13   5   9        287.40        163.78        45.14 o                         
  14   5   9         89.22          8.86        39.75 o                         
 -18   6   9        205.24        111.36        47.25 o                         
 -17   6   9          0.18        -17.65        21.34 o                         
 -16   6   9         10.05         13.05        11.20 o                         
 -15   6   9         20.46         30.91         9.16 o                         
 -14   6   9         99.10        112.82         7.84 o                         
 -13   6   9        477.76        504.59        18.81 o                         
 -12   6   9        247.21        230.82        13.15 o                         
 -11   6   9        552.00        541.37        19.12 o                         
 -10   6   9       2612.92       2805.98        52.49 o                         
  -9   6   9       4867.80       4962.65        63.66 o                         
  -8   6   9       9233.99       9209.19       158.80 o                         
  -7   6   9       1490.40       1604.71        31.35 o                         
  -6   6   9       9592.14       9603.25       126.14 o                         
  -5   6   9        434.72        465.68        14.72 o                         
  -4   6   9       1164.17       1146.62        26.36 o                         
  -3   6   9         17.49         25.45         3.45 o                         
  -2   6   9       4375.42       4560.09        58.83 o                         
  -1   6   9       1409.56       1498.16        25.27 o                         
   0   6   9       4797.46       4661.29        64.65 o                         
   1   6   9         53.10         67.82         7.97 o                         
   2   6   9       1016.18       1002.13        24.92 o                         
   3   6   9          5.69         27.20         8.37 o                         
   4   6   9       3795.09       3660.51        66.77 o                         
   5   6   9         31.85         17.78         7.53 o                         
   6   6   9       1117.11       1144.27        20.96 o                         
   7   6   9       1115.86       1085.14        22.01 o                         
   8   6   9       1091.28       1003.67        34.24 o                         
   9   6   9        219.40        215.72        12.94 o                         
  10   6   9       1431.11       1500.53        41.49 o                         
  11   6   9        248.19        260.03        23.58 o                         
  12   6   9       1085.71       1139.17        45.19 o                         
  13   6   9        245.40        191.90        49.25 o                         
  14   6   9        286.01        364.72        64.15 o                         
 -18   7   9        163.69        176.13        50.48 o                         
 -17   7   9         43.22         18.12        21.95 o                         
 -16   7   9        459.15        460.74        31.20 o                         
 -15   7   9        800.59        854.04        35.62 o                         
 -14   7   9        530.57        521.89        24.00 o                         
 -13   7   9         14.15         18.76         9.91 o                         
 -12   7   9        285.84        255.02        15.07 o                         
 -11   7   9        195.02        164.16        13.94 o                         
 -10   7   9       3789.31       3927.45        57.44 o                         
  -9   7   9       3178.90       3229.08        49.26 o                         
  -8   7   9          4.14          1.49         6.75 o                         
  -7   7   9      13265.30      13236.38       159.88 o                         
  -6   7   9       1174.02       1179.57        23.46 o                         
  -5   7   9       4279.96       4213.83        86.41 o                         
  -4   7   9          7.54         10.38         3.66 o                         
  -3   7   9       4723.12       4770.80        53.70 o                         
  -2   7   9         30.12         42.67         5.36 o                         
  -1   7   9       3329.22       3325.12        47.04 o                         
   0   7   9       1047.88        964.41        27.92 o                         
   1   7   9       2641.38       2645.42        45.02 o                         
   2   7   9       4363.05       4208.17        64.23 o                         
   3   7   9        786.77        767.77        20.13 o                         
   4   7   9       1884.13       1989.07        39.33 o                         
   5   7   9         28.68         38.57         8.11 o                         
   6   7   9       1191.27       1175.25        29.47 o                         
   7   7   9        603.79        601.13        15.55 o                         
   8   7   9        272.34        260.29        12.34 o                         
   9   7   9        640.68        728.83        25.03 o                         
  10   7   9         63.41         54.76        13.05 o                         
  11   7   9       2589.90       2741.46        60.39 o                         
  12   7   9        177.47        171.61        23.66 o                         
  13   7   9        181.58        145.05        29.99 o                         
 -17   8   9        581.02        643.46        43.16 o                         
 -16   8   9         36.03          8.43        16.81 o                         
 -15   8   9       1068.14       1095.11        36.78 o                         
 -14   8   9          1.81          8.86        11.25 o                         
 -13   8   9       3523.44       3501.66        79.44 o                         
 -12   8   9         59.39         51.82        10.39 o                         
 -11   8   9       1199.57       1289.13        28.30 o                         
 -10   8   9        297.52        318.89        14.09 o                         
  -9   8   9       2342.24       2318.79        43.77 o                         
  -8   8   9         26.24         38.48         8.29 o                         
  -7   8   9          8.29         10.67         6.39 o                         
  -6   8   9        310.71        263.86        13.59 o                         
  -5   8   9        364.99        397.09        15.23 o                         
  -4   8   9         72.52         74.49         5.45 o                         
  -3   8   9         38.25         38.04         4.65 o                         
  -2   8   9          1.26          2.40         3.91 o                         
  -1   8   9        588.52        649.91        16.96 o                         
   0   8   9        218.50        215.14        10.15 o                         
   1   8   9      13634.10      13665.42       165.85 o                         
   2   8   9       1092.05       1128.03        27.28 o                         
   3   8   9      11765.89      11527.02       145.08 o                         
   4   8   9         85.68         82.13         9.42 o                         
   5   8   9       3483.26       3564.26        51.62 o                         
   6   8   9         18.80          8.78         6.19 o                         
   7   8   9        294.35        292.22        12.98 o                         
   8   8   9         94.56        112.15        10.43 o                         
   9   8   9          1.21          0.27         8.79 o                         
  10   8   9          0.86          5.67        12.62 o                         
  11   8   9         90.93        106.08        19.52 o                         
  12   8   9        196.55        194.50        33.82 o                         
  13   8   9         25.32         13.04        31.43 o                         
 -17   9   9        193.51        185.25        42.28 o                         
 -16   9   9       1011.29       1044.79        47.83 o                         
 -15   9   9         34.58         13.16        12.73 o                         
 -14   9   9        112.78        127.07        15.32 o                         
 -13   9   9          6.74         -4.44        10.07 o                         
 -12   9   9        946.64        998.97        28.17 o                         
 -11   9   9          6.05          5.98         7.71 o                         
 -10   9   9       1777.99       1719.01        35.26 o                         
  -9   9   9        354.58        333.68        17.60 o                         
  -8   9   9       2376.28       2316.94        46.51 o                         
  -7   9   9       3178.39       3299.73        54.29 o                         
  -6   9   9       1450.01       1477.82        31.59 o                         
  -5   9   9       5300.12       5129.17        68.19 o                         
  -4   9   9        164.03        146.08         7.62 o                         
  -3   9   9       1226.07       1162.28        25.69 o                         
  -2   9   9        385.59        408.21        10.94 o                         
  -1   9   9          6.33          1.81         5.23 o                         
   0   9   9       2360.72       2466.49        58.70 o                         
   1   9   9        399.78        405.16        15.37 o                         
   2   9   9       3778.58       3791.93        55.14 o                         
   3   9   9        187.15        214.91        12.09 o                         
   4   9   9       2300.90       2424.86        41.98 o                         
   5   9   9         43.30         26.05         7.43 o                         
   6   9   9       1347.81       1322.41        28.14 o                         
   7   9   9        412.48        413.55        16.19 o                         
   8   9   9       1166.73       1140.30        38.11 o                         
   9   9   9       1259.37       1277.09        50.73 o                         
  10   9   9        388.58        478.83        33.12 o                         
  11   9   9       1450.69       1394.74        58.31 o                         
  12   9   9        101.23         29.93        37.25 o                         
 -16  10   9         60.30         27.46        21.71 o                         
 -15  10   9         82.13        114.75        18.49 o                         
 -14  10   9         66.80         54.35        10.85 o                         
 -13  10   9        843.52        784.65        23.35 o                         
 -12  10   9         24.84         31.09         8.90 o                         
 -11  10   9        113.41        102.62        11.23 o                         
 -10  10   9        711.80        692.90        31.14 o                         
  -9  10   9        356.16        344.81        18.17 o                         
  -8  10   9       1498.03       1572.58        37.61 o                         
  -7  10   9         85.70         81.32        11.33 o                         
  -6  10   9       3060.94       3056.69        62.60 o                         
  -5  10   9        743.42        835.79        21.68 o                         
  -4  10   9       3452.25       3557.54        54.26 o                         
  -3  10   9        547.51        515.50        16.65 o                         
  -2  10   9        368.38        358.87        11.90 o                         
  -1  10   9        101.56         82.70         5.96 o                         
   0  10   9        123.49        122.38         8.24 o                         
   1  10   9          0.63         -1.96         4.03 o                         
   2  10   9        499.77        467.18        18.97 o                         
   3  10   9         26.44         32.25         8.68 o                         
   4  10   9         98.45         94.34        10.60 o                         
   5  10   9          7.81          9.10         8.79 o                         
   6  10   9        107.79        133.67        12.55 o                         
   7  10   9        449.08        404.87        22.02 o                         
   8  10   9       1747.11       1777.53        38.82 o                         
   9  10   9        696.14        729.22        33.50 o                         
  10  10   9       2062.04       2081.40        63.18 o                         
  11  10   9          4.12         -5.18        27.92 o                         
 -16  11   9         45.45         28.84        25.16 o                         
 -15  11   9         89.15        105.11        15.99 o                         
 -14  11   9        743.41        784.92        30.35 o                         
 -13  11   9        272.84        279.27        15.42 o                         
 -12  11   9        869.50        885.70        34.62 o                         
 -11  11   9        714.94        744.26        28.68 o                         
 -10  11   9         71.80         68.81        12.37 o                         
  -9  11   9        633.49        675.37        28.46 o                         
  -8  11   9        494.55        433.49        21.22 o                         
  -7  11   9        869.19        807.23        18.18 o                         
  -6  11   9        113.83        112.52        11.17 o                         
  -5  11   9        514.16        561.91        19.22 o                         
  -4  11   9         94.61        103.34         9.86 o                         
  -3  11   9       1682.44       1668.32        33.60 o                         
  -2  11   9       2005.06       2011.82        33.21 o                         
  -1  11   9        728.91        776.44        16.34 o                         
   0  11   9        822.13        853.12        23.64 o                         
   1  11   9       1821.12       1889.40        45.09 o                         
   2  11   9        248.55        226.88        14.15 o                         
   3  11   9          4.95          6.97         8.07 o                         
   4  11   9         20.84         17.31         8.72 o                         
   5  11   9        161.44        169.03        13.17 o                         
   6  11   9       1054.36       1073.20        50.52 o                         
   7  11   9        704.60        732.65        27.34 o                         
   8  11   9         59.53         29.03        14.41 o                         
   9  11   9        292.57        270.70        26.49 o                         
  10  11   9          4.94         25.27        23.82 o                         
  11  11   9        297.15        292.57        43.97 o                         
 -16  12   9         70.45         10.21        22.79 o                         
 -15  12   9        822.64        807.26       114.26 o                         
 -14  12   9         19.68         17.92        18.18 o                         
 -13  12   9        492.47        536.39        34.89 o                         
 -12  12   9          3.67          1.86        13.65 o                         
 -11  12   9        352.24        353.14        20.80 o                         
 -10  12   9         61.63         84.29        17.88 o                         
  -9  12   9        428.00        455.30        18.87 o                         
  -8  12   9        189.17        170.71        12.83 o                         
  -7  12   9       1122.27       1137.55        23.81 o                         
  -6  12   9        573.37        480.08        18.99 o                         
  -5  12   9        774.23        687.22        28.93 o                         
  -4  12   9        866.51        860.80        24.02 o                         
  -3  12   9       3328.23       3427.21        52.53 o                         
  -2  12   9        165.89        145.81        15.18 o                         
  -1  12   9       3249.42       3400.56        50.03 o                         
   0  12   9       1408.18       1440.55        29.82 o                         
   1  12   9       1190.03       1210.42        36.86 o                         
   2  12   9          1.07         -4.08         7.96 o                         
   3  12   9       1382.90       1357.20        29.55 o                         
   4  12   9         43.09         53.34         9.84 o                         
   5  12   9       1403.94       1495.80        36.50 o                         
   6  12   9        253.42        247.05        18.06 o                         
   7  12   9       1761.49       1691.68        45.14 o                         
   8  12   9         40.60         50.07        17.76 o                         
   9  12   9        155.34        204.35        47.31 o                         
  10  12   9          8.01         16.80        35.45 o                         
  11  12   9          2.23         44.92        36.25 o                         
 -14  13   9        418.82        382.52        50.89 o                         
 -13  13   9         24.55         39.65        22.76 o                         
 -12  13   9        280.83        251.41        34.33 o                         
 -11  13   9        898.01        897.85        49.83 o                         
 -10  13   9        321.05        275.12        20.69 o                         
  -9  13   9        935.60        972.81        28.90 o                         
  -8  13   9        387.22        350.73        17.86 o                         
  -7  13   9        118.72         85.84        11.71 o                         
  -6  13   9        188.33        164.40        12.46 o                         
  -5  13   9       1318.49       1294.02        30.05 o                         
  -4  13   9        175.36        177.12        11.20 o                         
  -3  13   9       2777.87       2812.69        44.84 o                         
  -2  13   9        860.45        860.75        24.90 o                         
  -1  13   9        242.59        238.88        15.23 o                         
   0  13   9        459.28        452.32        14.39 o                         
   1  13   9          8.07          3.70         4.97 o                         
   2  13   9         17.71         11.57         8.36 o                         
   3  13   9        114.63         72.34         9.85 o                         
   4  13   9        515.71        443.71        20.68 o                         
   5  13   9       1347.31       1398.67        41.65 o                         
   6  13   9       1246.55       1279.33        41.10 o                         
   7  13   9        847.83        836.14        46.00 o                         
   8  13   9        413.89        438.26        44.83 o                         
   9  13   9        159.97        156.71        42.81 o                         
 -13  14   9         47.72         32.17        41.14 o                         
 -12  14   9        290.48        254.19        59.47 o                         
 -11  14   9         88.74         55.94        24.72 o                         
 -10  14   9        821.36        794.12        47.64 o                         
  -9  14   9        491.33        497.59        29.06 o                         
  -8  14   9        895.88        780.35        37.15 o                         
  -7  14   9         15.63         11.79        12.24 o                         
  -6  14   9       1904.95       1958.38        54.77 o                         
  -5  14   9          1.02         -6.31         8.41 o                         
  -4  14   9       1506.85       1498.50        37.07 o                         
  -3  14   9        209.14        199.35        24.07 o                         
  -2  14   9        577.78        593.55        19.87 o                         
  -1  14   9         10.69         18.69         8.25 o                         
   0  14   9        159.42        145.13        11.50 o                         
   1  14   9          0.31         -4.48         6.66 o                         
   2  14   9         76.16         68.28        11.46 o                         
   3  14   9          0.75        -24.23        40.51 o                         
   4  14   9         77.44         94.42        15.83 o                         
   5  14   9          7.92         17.52        15.76 o                         
   6  14   9        253.52        209.77        33.42 o                         
   7  14   9        225.24        289.16        47.08 o                         
 -12  15   9        754.74        793.20        90.82 o                         
 -11  15   9        346.02        253.72        57.60 o                         
 -10  15   9        382.96        287.44        31.88 o                         
  -9  15   9        153.93        116.91        21.87 o                         
  -8  15   9        174.28        129.14        23.50 o                         
  -7  15   9        686.33        635.16        39.86 o                         
  -6  15   9        246.84        223.42        32.56 o                         
  -5  15   9       1660.77       1844.76        71.41 o                         
  -4  15   9        127.71        164.98        32.10 o                         
  -3  15   9        896.66        848.76        66.48 o                         
  -2  15   9       1146.95       1154.51        53.35 o                         
  -1  15   9          0.52         -9.93        21.26 o                         
   0  15   9         68.37         80.21        25.39 o                         
   1  15   9         97.44        130.29        24.34 o                         
   2  15   9        241.29        277.08        42.41 o                         
   3  15   9        468.33        441.95        50.48 o                         
   4  15   9        373.29        389.44        38.99 o                         
   5  15   9        258.45        260.84        41.91 o                         
   6  15   9        582.11        601.84        60.86 o                         
  -9  16   9         37.54         57.53        27.66 o                         
  -8  16   9         25.45          7.91        31.27 o                         
  -7  16   9        167.88        164.30        33.29 o                         
  -6  16   9        385.83        359.40        42.16 o                         
  -5  16   9         10.07          0.20        23.47 o                         
  -4  16   9        179.65        139.94        32.53 o                         
  -3  16   9        538.40        477.34        69.41 o                         
  -2  16   9          1.67         12.07        18.80 o                         
  -1  16   9       1429.83       1541.79       102.35 o                         
   0  16   9         23.46         11.37        30.44 o                         
   3  16   9       1444.32       1496.92       123.36 o                         
  -8  17   9         11.89         36.63        33.56 o                         
  -7  17   9       1134.33       1070.27        89.64 o                         
  -6  17   9         50.47         61.66        26.83 o                         
  -5  17   9        884.58        824.45        62.84 o                         
  -4  17   9         11.86         26.71        40.71 o                         
  -3  17   9         44.30         33.14        35.73 o                         
  -4  18   9        634.46        556.93        77.20 o                         
  -3  18   9        128.19        161.93        45.87 o                         
 -20   0  10          2.50          5.53        28.78 o                         
 -18   0  10          6.18          4.88        12.10 o                         
 -16   0  10       1268.75       1301.97        42.01 o                         
 -14   0  10       4168.55       4455.95        78.86 o                         
 -12   0  10       8480.14       8578.37       193.31 o                         
 -10   0  10         79.18         61.87        12.07 o                         
  -8   0  10       4981.39       4880.52        94.64 o                         
  -6   0  10       6212.82       5851.65       120.61 o                         
  -4   0  10        401.34        358.18        19.80 o                         
  -2   0  10       9492.42       9622.79       166.39 o                         
   0   0  10       5615.53       5638.60       132.46 o                         
   2   0  10       3622.18       3534.54        67.10 o                         
   4   0  10       8909.73       8981.31       134.20 o                         
   6   0  10       3058.83       3225.06        62.78 o                         
   8   0  10       1807.41       1740.03        84.53 o                         
  10   0  10         30.01         39.44        25.34 o                         
  12   0  10         56.79         33.74        28.62 o                         
 -20   1  10        600.67        587.56        44.20 o                         
 -19   1  10        159.13        186.92        26.47 o                         
 -18   1  10         21.73         13.00         9.79 o                         
 -17   1  10        109.08        120.83        11.87 o                         
 -16   1  10        501.23        504.90        23.21 o                         
 -15   1  10       1501.64       1545.49        45.55 o                         
 -14   1  10       2032.02       2186.34        40.51 o                         
 -13   1  10       4678.96       4864.10        70.79 o                         
 -12   1  10       1631.60       1650.03        39.52 o                         
 -11   1  10       8911.50       9278.20       171.70 o                         
 -10   1  10         25.95          7.08         7.39 o                         
  -9   1  10        876.92        831.56        23.94 o                         
  -8   1  10       3378.29       3276.31        60.16 o                         
  -7   1  10       3724.57       3360.50        65.56 o                         
  -6   1  10       3725.68       3588.11        67.40 o                         
  -5   1  10        955.82        935.62        41.13 o                         
  -4   1  10      10492.03      11128.42       188.55 o                         
  -3   1  10        134.28        233.15        17.35 o                         
  -2   1  10       7261.40       7310.57       117.36 o                         
  -1   1  10      13813.45      14353.77       213.15 o                         
   0   1  10         30.35         46.87         7.71 o                         
   1   1  10        321.18        245.94        12.76 o                         
   2   1  10        773.01        720.77        18.99 o                         
   3   1  10       1039.43        985.45        19.86 o                         
   4   1  10       1832.77       1843.71        30.79 o                         
   5   1  10       2323.19       2324.89        35.66 o                         
   6   1  10         22.05         34.44         6.68 o                         
   7   1  10       3158.43       3270.09        56.19 o                         
   8   1  10        898.29        956.20        33.74 o                         
   9   1  10         25.04          1.53        12.93 o                         
  10   1  10        423.85        400.81        26.50 o                         
  11   1  10         29.73         41.44        22.24 o                         
  12   1  10        642.40        626.05        39.99 o                         
 -20   2  10        243.56        314.58        47.23 o                         
 -19   2  10        520.15        399.80        35.33 o                         
 -18   2  10         52.61         23.44        16.34 o                         
 -17   2  10        573.90        581.39        23.57 o                         
 -16   2  10        513.63        542.23        19.55 o                         
 -15   2  10        806.29        896.92        23.03 o                         
 -14   2  10         88.55         91.87         8.41 o                         
 -13   2  10          0.88          4.08         5.90 o                         
 -12   2  10         77.12         81.23         8.89 o                         
 -11   2  10       2376.28       2397.05        47.17 o
[truncated: 309,664 more chars]
